# Supplementary material for: Structures in multiple conformations reveal distinct transition metal and proton pathways in an Nramp transporter
Source: eLife. 2019 Feb 4;8:e41124. doi: 10.7554/eLife.41124 (PMC6398981; doi:10.7554/eLife.41124)
Supplement: Figure 2—source data 1. — Alignment of 6878 Nramp sequences generated with HMMER and filtered to contain only sequences with canonical Nramp TM1 ‘DPGN’ and TM6 ‘MPH’ motifs. [file elife-41124-fig2-data1.zip]

Archive with 1 entries (1 files):
- Nramp alignment, Figure 2--source data 1.fa
