# Supplementary material for: Structures in multiple conformations reveal distinct transition metal and proton pathways in an Nramp transporter
Source: eLife. 2019 Feb 4;8:e41124. doi: 10.7554/eLife.41124 (PMC6398981; doi:10.7554/eLife.41124)
Supplement: Figure 2—source data 1. — Alignment of 6878 Nramp sequences generated with HMMER and filtered to contain only sequences with canonical Nramp TM1 ‘DPGN’ and TM6 ‘MPH’ motifs. [file elife-41124-fig2-data1.zip › Nramp alignment, Figure 2--source data 1.fa]

>D8SQB0_SELML/1-484
------------------------------------------------------------------------
-------------------------------------------PK-------------------------AR
GWKKLMAYVGPGFLVAIAYMDPGNFESDLQAGAQFKYELLWVLLLATVSGALIQSLAANLGVVTEKHLAQHC
RLEY-PPKVNLVLWFLAEIAIVASDIPEVIGTAYALNMLF--GLQLWIGVVLTGLSTLLFLAL----QQY-G
----IRKLEIFISILVFTIASCFFVEMFNAR-PSP-VELMKGLFIPR---LSGN-------GAAGIAISLFG
AMVMPHNL-------------------------------FLHSALVLTR-STPQTMEGIRDGCRYNLIECCF
ALL-VSFAINLAVVAVSGAVCS----D-SQ-LSVDDADRCSNLDLN-------------------RASFLLK
HVLGS----------------------WSGVLFGIALLASGQSSTITGTFAGQYVMQGFLELRFEQWIRNLL
TRCVAIVPSLVVALLG-G--S--S--G--A-------GQLIIISSMILSFELPFALIPLLK-----------
--------------FTSNPGKMG-P-HVNHRKVTIL---------------------------TWVIGSSII
LVNLFYLASNFIKWLQR----------------------------------SRLRRLHIALLGIAGFLALLA
YALLAAYLAFRKDNEGTYRLSSSVEEEQDGFVDKESVVVN----------------
>D8SUM3_SELML/1-484
------------------------------------------------------------------------
-------------------------------------------PK-------------------------AR
GWKKLMAYVGPGFLVAIAYMDPGNFESDLQAGAQFKYELLWVLLLATVSGALIQSLAANLGVVTEKHLAQHC
RLEY-PPKVNLVLWFLAEIAIVASDIPEVIGTAYALNMLF--GLQLWIGVVLTGLSTLLFLAL----QQY-G
----IRKLEIFISILVFTIASCFFVEMFNAR-PSP-VELMKGLFIPR---LSGN-------GAAGIAISLFG
AMVMPHNL-------------------------------FLHSALVLTR-STPPTMEGIRDGCRYNLIECCF
ALL-VSFAINLAVVAVSGAVCS----D-SQ-LSVADADRCSNLDLN-------------------RASFLLK
HVLGS----------------------WSGVLFGIALLASGQSSTITGTFAGQYVMQGFLELRFEQWIRNLL
TRCVAIVPSLVVALLG-G--S--S--G--A-------GQLIIISSMILSFELPFALIPLLK-----------
--------------FTSNPGKMG-P-HVNHRKVTIL---------------------------TWVIGSSII
LVNLFYLASNFIKWLQR----------------------------------SRLRRLHIALLGIAGFLALLA
YALLAAYLALRKDNEGTYRLSSSVEEEQDGFVDKESVVAN----------------
>D8R6F1_SELML/1-533
------------------------------------------------------------------------
-------------XQGPTSRVVSAPSPQPDGAINSRDKNLDEPTK-----------------YQIEVGEQKK
GWRKALAFLGPGFLVCIAYIDPGNCESDLQSGAEYKYELLWIILVASVSALIIQSLAANLGVVTGKHLAEHC
RTEY-PKAVNYVLWLLAEVSVIAADIPEVIGTAFALNILV--KIPIWIGVILTGFSTLMLLAL----QTY-G
----VRKLEFVITGLVMTMTVCFFAELGYAK-PDS-KELLKGMFVPQ---LRGN-------GATALAISLLG
AMIMPHNL-------------------------------YLHSAIVLTR-KISRTPRGLKEACRFCLFESGF
ALF-FAFLINVCVISVSGAICSNPQENKDK-CDNLDLNEASF---------------------------LLQ
NVLGR----------------------FSKILFGIALLASGQSSTITGTYAGQYVMQGFLHLRFKPWIRNLM
TRAVAIVPSLIVALIG-G--S--R--A--A-------GNLIIVCSMILSFVLPFVLIPMLK-----------
--------------FTGSKVKMG-P-YANSWIITVI---------------------------TWGIGGGVM
AINVWYLSSSFTKWLGSMVMGGKVVLGICVYA--TIVLYMALVAYL-----TLRIDRENTYCGEDDKEPNHT
CHALPRDDIMELQLPRNSASSR----------------------------------
>D8S4K2_SELML/1-555
------------------------------------------------------------------------
----------------------XQGPTSRVVSAPSPQPDGAINSR---------DKNLDEPTKYQIEVGEKK
GWRKALAFLGPGFLVCIAYIDPGNFESDLQSGAEYKYELLWIILVASVSALIIQSLAANLGVVTGKHLAEHC
RTEY-PKAVNYVLWLLAEVSVIAADIPEVIGTAFALNILV--KIPIWIGVILTGFSTLLLLAL----QTY-G
----VRKLEFVITGLVMTMTVCFFAELGYAK-PDS-KELLRGMFVPQ---LRGN-------GATALAISLLG
AMIMPHNL-------------------------------YLHSAIVLTR-KISRTPRGLKEACRFCLFESGF
ALF-FAFLINVCVISVSGAICSNPQENKDK-CDNLDLNEASF---------------------------LLQ
NVLGR----------------------FSKILFGIALLASGQSSTITGTYAGQYVMQGFLHLRFKPWIRNLM
TRAVAIVPSLIVALIG-G--S--R--A--A-------GNLIIVCSMILSFVLPFVLIPMLK-----------
--------------FTGSKVKMG-P-YANSWIITVI---------------------------TWGIGGGVM
AINVWYLSSSFTKWLGSMVMGGKVVLGICVYA--TILLYMALVAY------LTLRIDRENTYCAEDDKEPVD
TTTALELGFKSVEQAQAEQQQNHTCHALPRDDIVELQLPRNSASSR----------
>D8S4K8_SELML/1-546
------------------------------------------------------------------------
-----------XRASNPLHDEARRHQQQQQQQQQQRMDPTDIDEP----------------MKNQVDVVEKE
GWRKLLAFLGPGFLVCIAYIDPGNFESDLQSGAEYQYELLWIILVASVSALIIQSLAANLGVVTGKHLAEHC
RTEY-PKVVSILLWILAEVAVISADIPEVIGTAFALNILF--SVPIWIGVLLTGLSTLLLLAL----QQY-G
----VRKLELIIAALVMIMTGCFFAELGYAK-PNA-ALVLKGLFVPQ---LKGD-------GATGLAISLLG
AMIMPHNL-------------------------------FLHSALVLTR-RIPRSDKGIKQGCKYYMFESGF
ALF-FAFLINVCVIAVSGSVCSQPLSA----ENRANCND--LDLN--------------------RASFLLQ
NVLGR----------------------WSKILFGVALLASGQSSTITGTYAGQYVMQGFLNLRFKPWIRNLL
TRAVAIVPSLIVALIG-G--S--S--A--A-------GQLIIIVSMVLSFVLPFVLIPLLK-----------
--------------FTSSKVKMG-P-YANSWPVMCT---------------------------TWLIGGAVM
SINVYYLTSLFVKWKSSLAMGAQVMIGILVFG--MILVYLIAV--------GYLAFRVDREITYLIVSDEPS
NMDPINLEELGHGPSSELQPLPRKDIIELQLPRDV---------------------
>D8R6E6_SELML/1-507
------------------------------------------------------------------------
------------------------------------------LID------------------------QKE
GWRKLLAFLGPGFLVCIAYIDPGNFESDLQSGAEYQYELLWIILVASVSALIIQSLAANLGVVTGKHLAEHC
RTEY-PKVVSILLWILAEVAVISADIPEVIGTAFALNILF--SVPIWIGVLLTGLSTLLLLAL----QQY-G
----VRKLELIIAALVMIMTGCFFAELGYAK-PNA-ALVLKGLFVPQ---LKGD-------GATGLAISLLG
AMIMPHNL-------------------------------FLHSALVLTR-RIPRSDKGIKQGCKYYMFESGF
ALF-FAFLINVCVIAVSGSVCSQPLSA----ENRANCND--LDLN--------------------RASFLLQ
NVLGR----------------------WSKILFGVALLASGQSSTITGTYAGQYVMQGFLNLRFKPWIRNLL
TRAVAIVPSLIVALIG-G--S--S--A--A-------GQLIIIVSMVLSFVLPFVLIPLLK-----------
--------------FTSSKVKMG-P-YANSWPVMCT---------------------------TWLIGGAVM
SINVYYLTSLFVKWLLSLAMVAQVMIGILVFG--MILVYLIA---------VGYLAFRVDREITYLIVSDEP
SNMDPINLEELGHGPSSELQPLPRKDIIELQLPRDV--------------------
>A0A1D1YKS0_9ARAE/1-545
------------------------------------------------------------------------
---XAATGQAHEAQFIWSDGSRSLSSEPNAPLIEDIEVGQIVVPE-------------------------RR
SWKNFFSYLGPGFLVAIAYIDPGNFETDLQSGAQYKYVLLWVILLASCSALIIQSLAANLGVVTGKHLAEHC
RAEY-ASFTNFILWILAEVAVVACDIPEVIGTAFALNILF--SIPVWCGVLIAGLSTFVLLLL----QQY-G
----VRKLELLIAFLLFTMAACFFVELAYAK-PKS-SEVLKGLFVPQ---LKGN-------GATGLAISLLG
AMVMPHNL-------------------------------FLHSALVLSR-KVPRSVNGIKEACRFYTIESAV
ALT-IAFLINLSVIAVSGAVCS----ASNLPEDRISCEDLDLNK----------------------ASFLLR
NVLGK----------------------WSSKLFAIALLASGQSSTITGTYAGQYVMQGFLNLRMTPWKRNLL
TRSMAIIPSLIVATIG-G--S--A--S--A-------GKLIIIASMILSFELPFALVPLLK-----------
--------------FTSGKIKMG-S-HANSTMVSVV---------------------------TWIIGGLIV
SINIYYIVTSFVNLLSGMQTVSKVFAGIFGFS--GMVIYLAAIAY------LVIRKNTKVIQPLLSDNAEIG
LSRNSLCADISSLPREDIVSMQLPDGKSTLDTD-----------------------
>A0A0K9PVX8_ZOSMR/1-510
------------------------------------------------------------------------
-XAVLGTEDHSSQSQMVNDPNHCTNETTASLSIDSYETEVQQIVI-----------------------SEKN
GWKNFFSYIGPGFLVSIAYIDPGNFESDLQAGAQYKYELLWIILLASFAALVIQSLASNLGVVTGNHLAEHC
RAEY-PHTVSIILWLLAEISVVACDIPEVIGTAFALDMLF--GIPLWCGVLISGLSTLLLLLL----QQY-G
----VRKLELLICVLVLIMAVCFFVEIGYAK-PNS-TQVLKGLVVPQ---LSGN-------GATGLAISLLG
AMVMPHNL-------------------------------FLHSALVLSR-KIPRSLNGIQEACRFYTMESGF
ALS-VAFLINVSVISVSGAVCS----S-PN-LSPEDISNCQNLDLN-------------------KASFLLK
NALGK----------------------WSSKMFAIALLASGQSSTITGTYAGQYVMQGFLNLKIRTWLRNLL
TRMLAIVPSLIVSIIS-G--S--A--G--A-------GKLIIISSMILSFELPFALVPLLK-----------
--------------FTSSKVKMG-S-HVNSRWISVV---------------------------TWVLGSLII
VINIYFLISSFIGVVLHGGMKTVSAVITGLVG--FSGILI-----------YGFGILYLVFRKNTKIFQPFM
I-------------------------------------------------------
>A0A0K9P6C1_ZOSMR/1-545
------------------------------------------------------------------------
--XANTGAEERLGQFISSHVGQDLSNRSSVTLMDDTYDVDQIVVS------------------------EKN
SWKNLFSYIGPGFLVSIAYIDPGNFETDLQSGAQYKYELLWIILVASCAALVIQSLASNLGVVTGKHLAEHC
RAEY-PTITNLILWFLAEIAVVACDIPEVIGTAFALDMLF--GIPVWCGVLIAGLSTLVLLLL----QQY-G
----VRKLEFLIGALVFVMAICFFVELGYAK-PDP-SEVLKGLFIPQ---LKGN-------GATGLAISLLG
AMVMPHNL-------------------------------FLHSALVLSR-KVPRSVQGIKEACRFYNIESGF
ALL-LAFLINVSVISLSGAVCG----STNL-SEEDRSNCKDLDLN--------------------KAAFLLK
NVLGN----------------------WSSKIFAIALLASGQSSTITGTYAGQYVMQGFLNLRIRPWLRNFL
TRTLAIVPSLIVALIG-G--S--A--G--A-------GKLIIIASMILSFELPFALVPLLK-----------
--------------FTSSKTKMG-S-HVNSIKISVL---------------------------TWVIGSLIM
AINIYFLISSFLDILLHSGMKIAVAVIT------GIIGFSAML--------IYISGIGYLVFRKNTKIIQPL
LSEDSEFGRRPERCDEDETNLPRQDIVNLQLPKRSSSAE-----------------
>A0A1V1GAG2_CRYJA/1-551
------------------------------------------------------------------------
-------XAPEERPQFIASSGGMAVESTGNRLLSADRVETEQIIV-----------------------SEKH
SWKNLFAYIGPGFLVSIAYIDPGNFETDLQAGAQYKYELLWIILVASCAALVIQSLAANLGVVTGKHLAEHC
RTEY-PRKTNFVLWVIAEIAIVACDIPEVIGTAFALNMLF--RIPVWCGVLLTGFSTLFLLAL----QQY-G
----VRKLEFFIAFLVFTIAICFFLELGYSK-PKS-TEVLKGLFIPK---LNGN-------GATGHAISLVG
AMVMPHNL-------------------------------FLHSALVLSR-KIPRSVHGIKEACRFYLIESAF
ALT-VAFLINVSVISLSGAVCSSSLNDKKS-CENLDLNEASF---------------------------LLK
NVLGN----------------------WSSKIFAIALLASGQSSTITGTYAGQYVMQGFLNLRFKTWVRNLL
TRCLAIIPSLIVAIIG-G--S--S--G--A-------GQLIIIASMILSFELPFALIPLLK-----------
--------------FTGSKTKMG-P-NANSLPITVL---------------------------TWLLGLAIM
VINIQYLVTSFVKWLIHNKLPKVGVAFIGILG-------------------FAGMIAYLGGILYLAFRKDKE
VTYLLPLEESIAIESNCTQGYNKDAELHGPFGAIPREDIVSMQLPRTRDLTDLD--
>A0A199V337_ANACO/1-524
------------------------------------------------------------------------
--XSGSEQDSSQPQFIASHENRSVPSGPGAPLIDSIDVDQIIIPE-------------------------KN
GWKNLFAYMGPGFLVSIAYIDPGNFETDLQSGAQYKYELLWIILVASCAALIIQSLAAKLGVVTEKHLAEHC
RTEY-PKIPTFILWILAELAVVACDIPEVIGTAFALNILF--KIPVWSGVLITGLSTLMLLLL----QQY-G
----VRKLEFLIAFLLFLMACCFFIEFGYAK-PNP-SEVLKGLFVPE---LKGS-------GATALAISLLG
AMVMPHNL-------------------------------FLHSALVLSR-KVPQSVHGIKEACRFYTIESAF
ALT-VAFLINVCIISVSGAVCSS--ENLDL-EDQRNCGDLDLNK----------------------ASFLLK
NVLGS----------------------WSSKLFAVALLASGQSSTITGTYAGQYVMQGFLDLRMTPWIRNLL
TRTLAILPSLIVAIIG-G--S--S--A--A--------GKLIIIASISALTWIISTFIMV------------
------------------------------------------------------------------------
---------------------------------------------------INTYFLVTSFVKLLLHSGLRT
ASVVFSGMFGFLGMLIYVAAILYLVFRKNRKSTQPLLQGDAELGPMCTDSNHADNN
>A0A1E5VPA5_9POAL/1-474
------------------------------------------------------------------------
--XSGPGQCSPQPQFMTSVERSNRSNGPGAPLIESIDVDQIVIPE-------------------------KN
SWKNLFSYIGPGFLVSIAYIDPGNFETDLQAGAQYKYELLWIILVASCAALIIQSLAARLGVVTGKHLAEHC
RAEY-PKVTNFILWILAELAVVACDIPEVIGTAFALNMLF--RIPVWCGVLITGLSTLMLLLL----QQY-G
----VRKLELLIAFLVLLIAICFLVELGYSK-PNA-SEVVKGLFVPE---LKGN-------GATGLAISLLG
AMVMPHNL-------------------------------FLHSALVLSR-KVPRSVHGIKEACRFYTIESAF
ALM-VAFLINISIISVSGAVCG----S-GN-LNPEDQANCSDLDLN-------------------KASFLLK
NVLGT----------------------WSSKLFAVALLASGQSSTITGTYAGQYVMQTAVLTWVIGSLIVVI
NTYFLITSFVKLLLHS-G--L--S--T--V-------SQVFSGIFGFLGMLIYIAAILYLV-----------
--------------FRKNRK----------------------------------------------------
---------------------------------------------------STQPLLESDPEIAVSDLSIGA
EAEGSLGHLPREDISSMQLPQQRAATDLH---------------------------
>C5Z7T5_SORBI/1-550
------------------------------------------------------------------------
--XSGPSQCSSQPQFMTSVGRSNRSNGPGTPLIESIDVDQIVIPE-------------------------KN
SWKNLFSYIGPGFLVSIAYIDPGNFETDLQAGAQYKYELLWIILVASCAALIIQSLAARLGVVTGKHLAEHC
RAEY-PKVTNFVLWILAELAVVACDIPEVIGTAFALNMLF--RIPVWCGVLITGLSTLMLLLL----QQY-G
----VRKLEFLIAFLVFLIATCFLVELGYSK-PNA-SEVVRGLFVPE---LKGN-------GATGLAISLLG
AMVMPHNL-------------------------------FLHSALVLSR-KVPRSVHGIKEACRFYTIESAF
ALT-IAFLINISIISVSGVVCG----S-GN-LNPEDQVNCSDLDLN-------------------KASFLLK
NVLGN----------------------WSSKLFAVALLASGQSSTITGTYAGQYVMQGFLDLRMKPWIRNLV
TRSLAILPSLIVSIIG-G--S--S--A--A-------GQLIIIASMILSFELPFALVPLLK-----------
--------------FTSSKTKMG-Q-HTNSIFTSVL---------------------------TWVIGSFIV
VINTYFLITSFVKLLLHSGLSTVVFSGIFGFL--GMLIYIVAILY------LVFRRNRKSTQPLLESDAELA
VSGSSAGAGAECSLGHLPREDISSMQLPQQRSASDLD-------------------
>B4FFD1_MAIZE/1-550
------------------------------------------------------------------------
--XSVPGQCSSQPQFITSVGRSNRSNGPGTPLIESIDVDQIVIPE-------------------------KN
SWKNLFSYIGPGFLVSIAYIDPGNFETDLQAGAQYKYELLWIILVASCAALIIQSLAARLGVVTGKHLAEHC
RAEY-PKVTNFVLWILAELAVVACDIPEVIGTAFALNMLF--RIPVWCGVLITGLSTLMLLLL----QQY-G
----VRKLEFLIAFLVFLIATCFLVELGYSK-PNA-PEVVRGLFVPE---LKGN-------GATGLAISLLG
AMVMPHNL-------------------------------FLHSALVLSR-KVPRSVHGIKEACRFYTIESAF
ALT-VAFLINISIISVSGSVCG----S-GN-LNPEDQANCSDLDLN-------------------KASFLLK
NVLGN----------------------WSSKLFAVALLASGQSSTITGTYAGQYVMQGFLDLRMKPWIRNLV
TRSLAILPSLIVSIIG-G--S--S--A--A-------GQLIIIASMILSFELPFALVPLLK-----------
--------------FTSSKTKMG-Q-HTNSIFTAVL---------------------------TWMIGSFIV
VINTYFLITSFVKLL-----VQSGLTTISQVFSLGMLIYIVAILY------LVFRRNRKSTQPLLESDAELA
VSGSSADAGAECSLGHLPREDISSMQLPQQRSASDLD-------------------
>J3MGT6_ORYBR/1-550
------------------------------------------------------------------------
--XSGPMQRSSQPQFITSVERNNQSNGPGTPLIDSIDVDQIVIPE-------------------------KN
SWKNLFSYIGPGFLVSIAYIDPGNFETDLQAGAQYKYELLWIILIASCAALIIQSLAARLGVVTGKHLAEHC
RAEY-PKATNFILWILAELAVVACDIPEVIGTAFALNMLF--KIPVWCGVLITGLSTLMLLFL----QQY-G
----VRKLEFLIAFLVSLIATCFLVELGYSK-PNS-SEVVRGLFVPE---LKGN-------GATGLAISLLG
AMVMPHNL-------------------------------FLHSALVLSR-KVPRSVHGIKEACRFYMIESAF
ALT-IAFLINISIISVSGAVCGS--DNLNP-EDQMNCSDLDLNK----------------------ASFLLK
NVLGN----------------------WSSKLFAVALLASGQSSTITGTYAGQYVMQGFLDLRMTPWLRNLL
TRSLAILPSLIVSIIG-G--S--S--A--A-------GKLIIIASMILSFELPFALVPLLK-----------
--------------FTSSRTKMG-Q-HTNSKFISVI---------------------------TWGIGSFIV
VINTYFLITSFVKLLLHSGLSTVSQVFIFGFL--GMLIYMAAILY------LVFRKNKTATLPLLESDSTVR
ITGCDTSAEGEGSLGHLPREDISSMQLPQQRTASDLD-------------------
>A0A0E0AD83_9ORYZ/1-550
------------------------------------------------------------------------
--XSGPMQRSSQPQFISSIERNNQSNGPGTPLIDSIDVDQIVIPE-------------------------KN
SWKNLFSYIGPGFLVSIAYIDPGNFETDLQAGAQYKYELLWIILIASCAALIIQSLAARLGVVTGKHLAEHC
RAEY-PKATNFILWILAELAVVACDIPEVIGTAFALNMLF--KIPVWCGVLITGLSTLMLLLL----QQY-G
----VRKLEFLIAILVSLIATCFLVELGYSK-PNS-SEVVRGLFVPE---LKGN-------GATGLAISLLG
AMVMPHNL-------------------------------FLHSALVLSR-KVPRSVHGIKEACRFYMIESAF
ALT-IAFLINISIISVSGAVCG----SDNL-SPEDQMNCSDLDLN--------------------KASFLLK
NVLGN----------------------WSSKLFAVALLASGQSSTITGTYAGQYVMQGFLDLRMTPWIRNLL
TRSLAILPSLIVSIIG-G--S--S--A--A-------GQLIIIASMILSFELPFALVPLLK-----------
--------------FTSSRTKMG-Q-HTNSKAISVI---------------------------TWGIGSFIV
VINTYFLITSFVKLLLHNGTVSQVFSGIFGFL--GMLIYMAAILYLVF---RKNRKATLPLLEGDSTVRIVG
RDTATEGEGSLGHLPREDISSMQLPQQRTASDLD----------------------
>A0A0E0GD27_ORYNI/1-566
----------------------------------------------------------XAWLQVLRVLALGE
GEMSGPMQRSSQPQFISSVERNNQSNGPGTPLIDSIDVDQIVIPE-------------------------KN
SWKNLFSYIGPGFLVSIAYIDPGNFETDLQAGAQYKYELLWIILIASCAALIIQSLAARLGVVTGKHLAEHC
RAEY-PKATNFILWILAELAVVACDIPEVIGTAFALNMLF--KIPVWCGVLITGLSTLMLLLL----QQY-G
----VRKLEFLIAILVSLIATCFLVELGYSK-PNS-SEVVRGLFVPE---LKGN-------GATGLAISLLG
AMVMPHNL-------------------------------FLHSALVLSR-KVPRSVHGIKEACRFYMIESAF
ALT-IAFLINISIISVSGAVCG----SDNL-SPEDQMNCSDLDLN--------------------KASFLLK
NVLGN----------------------WSSKLFAVALLASGQSSTITGTYAGQYVMQGFLDLRMTPWIRNLL
TRSLAILPSLIVSIIG-G--S--S--A--A-------GQLIIIASMILSFELPFALVPLLK-----------
--------------FTSSRTKMG-Q-HTNSKAISVI---------------------------TWGIGSFIV
VINTYFLITSFVKLLLHNGTVSQVFSGIFGFL--GMLIYMAAILYLVF---RKNRKATLPLLEGDSTVRIVG
RDTATEGEGSLGHLPREDISSMQLPQQRTASDLD----------------------
>A0A0D3GJU9_9ORYZ_A0A0E0GD28_ORYNI_A2YG57_ORYSI_A0A0E0E5A0_9ORYZ_I1Q4J5_ORYGL_NRAM3_ORYSJ/1-550
------------------------------------------------------------------------
--XSGPMQRSSQPQFISSVERNNQSNGPGTPLIDSIDVDQIVIPE-------------------------KN
SWKNLFSYIGPGFLVSIAYIDPGNFETDLQAGAQYKYELLWIILIASCAALIIQSLAARLGVVTGKHLAEHC
RAEY-PKATNFILWILAELAVVACDIPEVIGTAFALNMLF--KIPVWCGVLITGLSTLMLLLL----QQY-G
----VRKLEFLIAILVSLIATCFLVELGYSK-PNS-SEVVRGLFVPE---LKGN-------GATGLAISLLG
AMVMPHNL-------------------------------FLHSALVLSR-KVPRSVHGIKEACRFYMIESAF
ALT-IAFLINISIISVSGAVCG----SDNL-SPEDQMNCSDLDLN--------------------KASFLLK
NVLGN----------------------WSSKLFAVALLASGQSSTITGTYAGQYVMQGFLDLRMTPWIRNLL
TRSLAILPSLIVSIIG-G--S--S--A--A-------GQLIIIASMILSFELPFALVPLLK-----------
--------------FTSSRTKMG-Q-HTNSKAISVI---------------------------TWGIGSFIV
VINTYFLITSFVKLLLHNGTVSQVFSGIFGFL--GMLIYMAAILYLVF---RKNRKATLPLLEGDSTVRIVG
RDTATEGEGSLGHLPREDISSMQLPQQRTASDLD----------------------
>I1GW54_BRADI/1-551
------------------------------------------------------------------------
----XSGSRQCSSQPQFMTSVGQNNRSNGPGTPLIDSVDVDQIVI-----------------------SEKN
SWKNLFSYIGPGFLVSIAYIDPGNFETDLQAGALYKYQLLWIILIASCAALVIQSLAASLGVVTGKHLAEHC
RAEY-PKVTNFILWILAELAVVACDIPEVIGTAFALNMLF--KIPIWCGVLITGFSTLMLLFL----QQY-G
----VRKLEFLIAFLVFLIATCFLVELGYSK-PNS-SEVMRGLFVPE---IKGN-------GATGSAISLLG
AMVMPHNL-------------------------------FLHSALVLSR-KVPRSVNGIKEACRFYMIESAF
ALT-VAFLINISIISVSGAVCN----SNNLPEDQMNCTDLDLNK----------------------ASFLLK
NVLGN----------------------WSSKVFAIALLASGQSSTITGTYAGQYVMQGFLDLRMTSWLRNLL
TRSLAIVPSLIVSLIG-G--S--S--A--A-------GQLIITASMILSFELPFALVPLLK-----------
--------------FTSSKTKMG-Q-HVNSRFISVL---------------------------TWAIGSFIV
IINIYFLITSFLNVLLHSGTVSQVFAGIFGFL--GMLIYIAAILYL-----VFRKNRKATLPFFENDCTVAV
TGQNVGTGGGGSELGHLPREDISSMQLPHQRPASDLD-------------------
>M0W7C9_HORVV/1-491
------------------------------------------------------------------------
--XSGQRQCSSQPQFMTSVGQNNTSNGPGTPLIDSIDVDQIVIPE-------------------------KN
SWKNLFSYIGPGFLVSIAYIDPGNFETDLQAGAQYKYELLWIILIASCAALVIQSLAASLGVVTGKHLAEHC
RAEY-PKVTNFILWILAELAVVACDIPEVIGTAFALNMLF--KIPIWCGVLITGLSTLMLLFL----QQY-G
----IRKLEFLIAFLVFLIATCFLVELGYSK-PNS-SEVVRGLFVPE---IKGD-------GATGLAISLLG
AMVMPHNL-------------------------------FLHSALVLSR-KVPRSVHGIKEACRFYMIESAF
ALT-VAFLINISIISVSGAVCS----ADNL-NPEDRMNCNDLDLN--------------------KASFLLK
NVLGN----------------------WSSKVFAIALLASGQSSTITGTYAGQYVMQGFLDLRMTPWLRNLL
TRSLAIVPSLIVSLVG-G--S--S--A--A-------GQLIITASMILSFELPFALVPLLK-----------
--------------FTSSKTKMG-Q-HTNSRFITVL---------------------------TWAIGSFIM
VINIYFLITSFVKLLNGLSTVSQVFAGIFGFL--GMLIYI-----------AAIL-----------------
--------------------------------------------------------
>M0W7C8_HORVV/1-548
------------------------------------------------------------------------
--XSGQRQCSSQPQFMTSVGQNNTSNGPGTPLIDSIDVDQIVIPE-------------------------KN
SWKNLFSYIGPGFLVSIAYIDPGNFETDLQAGAQYKYELLWIILIASCAALVIQSLAASLGVVTGKHLAEHC
RAEY-PKVTNFILWILAELAVVACDIPEVIGTAFALNMLF--KIPIWCGVLITGLSTLMLLFL----QQY-G
----IRKLEFLIAFLVFLIATCFLVELGYSK-PNS-SEVVRGLFVPE---IKGD-------GATGLAISLLG
AMVMPHNL-------------------------------FLHSALVLSR-KVPRSVHGIKEACRFYMIESAF
ALT-VAFLINISIISVSGAVCS----ADNL-NPEDRMNCNDLDLN--------------------KASFLLK
NVLGN----------------------WSSKVFAIALLASGQSSTITGTYAGQYVMQGFLDLRMTPWLRNLL
TRSLAIVPSLIVSLVG-G--S--S--A--A-------GQLIITASMILSFELPFALVPLLK-----------
--------------FTSSKTKMG-Q-HTNSRFITVL---------------------------TWAIGSFIM
VINIYFLITSFVKLLNGLSTVSQVFAGIFGFL--GMLIYIAAILYL-----VFRKNRKCTLPLLESDAKLGA
AAGHAEGEGSLGHLPREDISSMQLPHQRHASDLD----------------------
>M0W7D0_HORVV/1-532
------------------------------------------------------------------------
--XSGQRQCSSQPQFMTSVGQNNTSNGPGTPLIDSIDVDQIVIPE-------------------------KN
SWKNLFSYIGPGFLVSIAYIDPGNFETDLQAGAQYKYELLWIILIASCAALVIQSLAASLGVVTGKHLAEHC
RAEY-PKVTNFILWILAELAVVACDIPEVIGTAFALNMLF--KIPIWCGVLITGLSTLMLLFL----QQY-G
----IRKLEFLIAFLVFLIATCFLVELGYSK-PNS-SEVVRGLFVPE---IKGD-------GATGLAISLLG
AMVMPHNL-------------------------------FLHSALVLSR-KVPRSVHGIKEACRFYMIESAF
ALT-VAFLINISIISVSGAVCS----ADNL-NPEDRMNCNDLDLN--------------------KASFLLK
NVLGN----------------------WSSKVFAIALLASGQSSTITGTYAGQYVMQGFLDLRMTPWLRNLL
TRSLAIVPSLIVSLVG-G--S--S--A--A-------GQLIITASMILSFELPFALVPLLK-----------
--------------FTSSKTKMG-Q-HTNSRFITVL---------------------------TWAIGSFIM
VINIYFLITSFVKLLNGLSTVSQVFAGIFGFL--GMLIYIAAILYL-----VFRKNRKCTLPLLESDAKLGA
AAGHAEGEGSLGHLPRED--------------------------------------
>M8D8S0_AEGTA/1-548
------------------------------------------------------------------------
-XSGPRQGSSQPQFMTSVGQNNNVSNGPGTPLIDSIDVDQIVIPE-------------------------KN
SWKNLFSYIGPGFLVSIAYIDPGNFETDLQAGAQYKYELLWIILIASCAALVIQSLAASLGVVTGKHLAEHC
RAEY-PKVTNFILWILAELAVVACDIPEVIGTAFALNMLF--KIPIWCGVLITGLSTLMLLFL----QQY-G
----VRKLEFLIAFLVFLIATCFLVELGYSK-PNS-SEVVRGLFVPE---IKGD-------GATGLAISLLG
AMVMPHNL-------------------------------FLHSALVLSR-KVPRSVHGIKEACRFYMIESAF
ALT-VAFLINISIISVSGAVCS----ADNL-NPEDRMNCNDLDLN--------------------KASFLLK
NVLGN----------------------WSSKVFAIALLASGQSSTITGTYAGQYVMQGFLDLRMTPWLRNLL
TRSLAIVPSLIVSLIG-G--S--S--A--A-------GKLIIIASMILSFELPFALVPLLK-----------
--------------FTSSKTKMG-P-HTNSRFIAVL---------------------------TWAIGSFIM
VINIYFLITSFVRLLLHSGLSTVVFSGIFGFL--GMLIYIAAIL-------YLVFRKNRKCTLPLLESDAKL
GDAGHTEGEGSLGHLPREDISSMQLPHQRAASDLD---------------------
>M8AVM7_TRIUA/1-565
------------------------------------------------------------------------
-XSGPRQGSSQPQFMTSVGQNNNLSNGPGTPLIDSIDVDQIVIPE-------------------------KN
SWKNLFSYIGPGFLVSIAYIDPGNFETDLQAGAQYKYELLWIILIASCAALVIQSLAASLGVVTGKHLAEHC
RDEY-PKVTNFILWILAELAVVACDIPEVIGTAFALNMLF--KIPIWCGVLITGLSTLMLLFL----QQY-G
----VRKLEFLIAFLVFLIATCFLVELGYSK-PNS-SEVVRGLFVPE---IKGD-------GATGLAISLLG
AMVMPHNL-------------------------------FLHSALVLSR-KVPRSVHGIKEACRFYMIESAF
ALT-VAFLINISIISVSGAVCS----ADNL-NPEDRMNCNDLDLN--------------------KASFLLK
NVLGN----------------------WSSKVFAIALLASGQSSTITGTYAGQYVMQGFLDLRMTPWLRNLL
TRSLAIVPSLIVSLIG-G--S--S--A--A-------GKLIIIASMILSFELPFALVPLLK-----------
--------------FTSSKTKMG-P-HTNSRFQSNYTHIIARPI----------SIPMQISVLTWAIGSFIM
VINIYFLITSFVRLLLHSGLSTVVFSGIFGFL--GMLIYIAAIL-------YLVFRKNRKCTLPLLESDAKL
GDAGHTEGEGSLGHLPREDISSMQLPHQRPASDLD---------------------
>A0A1B1QEK1_9POAL_A0A1D6C1W2_WHEAT/1-548
------------------------------------------------------------------------
-XSGPRQGSSQPQFMTSVGQNNNLSNGPGTPLIDSIDVDQIVIPE-------------------------KN
SWKNLFSYIGPGFLVSIAYIDPGNFETDLQAGAQYKYELLWIILIASCAALVIQSLAASLGVVTGKHLAEHC
RAEY-PKVTNFILWILAELAVVACDIPEVIGTAFALNMLF--KIPIWCGVLITGLSTLMLLFL----QQY-G
----VRKLEFLIAFLVFLIATCFLVELGYSK-PNS-SEVVRGLFVPE---IKGD-------GATGLAISLLG
AMVMPHNL-------------------------------FLHSALVLSR-KVPRSVHGIKEACRFYMIESAF
ALT-VAFLINISIISVSGAVCS----ADNL-NPEDRMNCNDLDLN--------------------KASFLLK
NVLGN----------------------WSSKVFSIALLASGQSSTITGTYAGQYVMQGFLDLRMTPWLRNLL
TRSLAIVPSLIVSLIG-G--S--S--A--A-------GKLIIIASMILSFELPFALVPLLK-----------
--------------FTSSKTKMG-P-HTNSRFISVL---------------------------TWAIGSFIM
VINIYFLITSFVRLLLHSGLSTVVFSGIFGFL--GMLIYIAAIL-------YLVFRKNRKCTLPLLECDAKL
GDAGHTEGEGSLGHLPREDISSMQLPHQRPASDLD---------------------
>A0A0K9QUD1_SPIOL/1-535
------------------------------------------------------------------------
-----XATSNEQPQFIVSPAREDENRNNHVRDRLIDTIETEQIVV-----------------------SEKK
SWKNFFSYMGPGFLVSIAYIDPGNFETDLQAGAQFKYELLWIILVASCAALIIQSMAANLGVVTGKHLAEHC
RFEY-SKVPNFILWILAEIAIVACDIPEVIGTAFALNMLF--NIPVWAGVLLTGLSTLVLLAL----QQY-G
----VRKLEFLITFLVLTIAACFLAELGYAK-PQG-SEVMRGLFVPQ---LKGE-------GATGLAISLLG
AMVMPHNL-------------------------------FLHSALVLSR-KIPRSASGIKEACRFYLIESGF
ALA-VAFLINVSVIAVSGAVCSS--STLNP-EDQKSCQDLDLNE----------------------ASFLLK
NVLGN----------------------WSSKLFGIALLASGQSSTITGTYAGQYVMQGFLDLRMEPWLRNLL
TRCLAIVPSLVVALIG-G--S--S--G--A-------GELIIIASMILSFELPFALIPLLK-----------
--------------FTSSKAKMG-V-HANSFMLSAV---------------------------TWMIGSLIM
VINIYFIASSFIKLLSKLKLVAAIFCGILGFL--GLLIYLSAIAY------LVIRKNRESSQLLALTRREDQ
QIPREDIVNMQLPQRRTNADGIE---------------------------------
>A0A0J8BI07_BETVU/1-537
------------------------------------------------------------------------
---XGTRREQPQFIVSPQRESGNVSGSSHVRERLIETIETDQILV-----------------------SEKK
SWKNFFSYMGPGFLVSIAYIDPGNFETDLQAGAQFKYELLWIILVASCAALIIQSMAANLGVVTGKHLAEHC
RFEY-SKVPNFILWILAEIAIVACDIPEVIGTAFALNMLF--NIPVWAGVLLTGLSTLVLLAL----QQY-G
----VRKLEFLITFLVLTIAACFLAELGYAK-PDA-SEVMHGLFVPQ---LKGD-------GATGLAISLLG
AMVMPHNL-------------------------------FLHSALVLSR-KIPRSASGIKEACRYYMIESGI
ALA-VAFLINISVIAVSGAVCNS--SN-LNPEDQKSCRDLDLNE----------------------ASFLLK
NVLGN----------------------WSSKLFGIALLASGQSSTITGTYAGQYVMQGFLDLRMEPWIRNLL
TRCLAIVPSLVVALIG-G--S--A--G--A-------GRLIIIASMILSFELPFALIPLLK-----------
--------------FTSSKAKMG-V-HANSLMLSAV---------------------------TWMIGSMIM
VINIYFISSSFIKLLLHSKLKLVIFAGILGFS--GLLIYLAAIA-------YLIIRKNKESTQLLALTMRED
QQIPREDIVNMQLPQRRTNNVEVD--------------------------------
>M0UB20_MUSAM/1-543
------------------------------------------------------------------------
----XEMSGSQPSQFITSNGSRGISRGSGTPLIDDIEMGQIIVPE-------------------------RK
SWKNLFAYMGPGFLVSIAYIDPGNFETDLQAGAQFTYELLWIILLASCSALVIQSLAAKLGVVTGKHLAEHC
RAEY-PKIPNFILWVLAELAVVACDIPEVIGTAFALNMLF--KIPVWCGVLLTGLSTLLLLLL----QQY-G
----VRKLEFFIAFLVLTMAGCFFAELGYAK-PKS-SEVLKGLFVPQ---LKGN-------GATGLAISLLG
AMVMPHNL-------------------------------FLHSALVLSR-KIPRSIHGIKEACRFYIIESAF
ALA-VAFLINVSVISVSGAVCSS--EGLNP-EDQRNCSDLDLNK----------------------ASFLLR
NVLGN----------------------WSSKLFAIALLASGQSSTITGTYAGQYVMQGFLDLRITPWIRNLL
TRSLAIVPSLIVALIG-G--S--T--A--A-------GKLIIIASMILSFELPFALVPLLK-----------
--------------FTSSKTKMG-S-HANSLMIAAT---------------------------TWIISSLIV
IINTYYLVTGFINLLLHSGLHTVSIAGVFGFS--GMLVYVAAIL-------YLVFRTNRKSTQPLLHDDSQF
GQTCESNNGIYDLPREDIASMQLPQGRSTSDLD-----------------------
>A0A068TQN9_COFCA/1-536
------------------------------------------------------------------------
-------XAARTAGQGQFMTSSENPRLANEPLIDNIEYDQIVVPD-------------------------KK
SWRNFFAYLGPGFLVSIAYIDPGNFQTDLQSGAQYKYGLLWIILLASIAALIIQSLAANLGVVTGKHLAEHC
RKEY-PKVANIILWILAEIAIVACDIPEVIGTAFALNMLF--KIPIWCGVLITGLSTLVLLLL----QQY-G
----VRKLEILITLLVLIMAACFFVELGYAK-PKS-SEVLYGLFVPQ---LKGS-------GATKLAISLLG
AMVMPHNL-------------------------------FLHSALVLSR-KIPRSVSGIKEACRFYLLESGF
ALM-VAFLINVSVISVSGAVCNS--PDLNP-EDEQNCQDLDLNK----------------------ASFLLK
HVLGS----------------------WSSKVFAIALLASGQSSTITGTYAGQYVMQGFLDLQMKPWIRNFL
TRCLAIVPSLIVALIG-G--S--A--G--A-------GNLIIIASMILSFELPFALIPLLK-----------
--------------FTSSKTKMG-M-HANSIWISAA---------------------------TWIIGSLIM
GINIYYLAEKLVTTLTHSHLRVVGIVFCGILG--FSA--------------VLVYLAGILYLVVRKTKKVDI
LLPESLQMANESGNASVLPREDIVNMQLPQTRTTSDDD------------------
>A0A022Q7D7_ERYGU/1-540
------------------------------------------------------------------------
-------XAALPTQQPQFMSNGDRRTHPKDPLIENIEYDQIVVPD-------------------------KK
SWKNLFAYMGPGFLVSIAYIDPGNFQTDLQAGAQYKYGLLWIILLASCAALVIQSLAANLGVVTGKHLAEHC
RLEY-PKVPNFILWIIAEIAIVACDIPEVIGTAFALNMLF--KIPLWLGVLITGLSTLVLLLL----QQY-G
----VRKLEILITFLVLTIAGCFFAELAYAK-PVA-SEVLQGLFVPQ---LKGS-------GATKLAISLLG
AMVMPHNL-------------------------------FLHSALVLSR-KIPRSVSGIREACAFYLIESGF
ALL-VAFLINISVISVSGAVCN----S-SN-LDPKDLQSCKNLDLN-------------------EASFLLR
NVLGN----------------------WSSKLFAIALLASGQSSTITGTYAGQYVMQGFLDLRLKPWVRNFV
TRCLAIVPSLAVAIIG-G--S--S--G--A-------GNLIIIASMILSFELPFALIPLLK-----------
--------------FTSCKTKMG-I-YVNSIAISAT---------------------------TWIISSLIM
AINIYYLAETLVTSLRESHLKI-VGIVFLGFL--GVLAMLIYLAS------IAYLVIRKNKDGSHLIALTAS
DNRDVVNGHGGESLPREDIVNMQLPQTRNNNDALD---------------------
>A0A022Q9H8_ERYGU/1-433
------------------------------------------------------------------------
-------XAALPTQQPQFMSNGDRRTHPKDPLIENIEYDQIVVPD-------------------------KK
SWKNLFAYMGPGFLVSIAYIDPGNFQTDLQAGAQYKYGLLWIILLASCAALVIQSLAANLGVVTGKHLAEHC
RLEY-PKVPNFILWIIAEIAIVACDIPEVIGTAFALNMLF--KIPLWLGVLITGLSTLVLLLL----QQY-G
----VRKLEILITFLVLTIAGCFFAELAYAK-PVA-SEVLQGLFVPQ---LKGS-------GATKLAISLLG
AMVMPHNL-------------------------------FLHSALVLSR-KIPRSVSGIREACAFYLIESGF
ALL-VAFLINISVISVSGAVCN----S-SN-LDPKDLQSCKNLDLN-------------------EASFLLR
NVLGN----------------------WSSKLFAIALLASGQSSTITGTYAGQYVMQGFLDLRLKPWVRNFV
TRCLAIVPSLAVAIIG-G--S--S--G--A-------GNLIIIASMILSFELPFALIPLLK-----------
--------------FTSCKTKMG-I-YVNSIAVR--------------------------------------
---------------------------------------------------IK-------------------
--------------------------------------------------------
>A0A1S4AFJ1_TOBAC/1-515
------------------------------------------------------------------------
--------------------------XPYSYKLLSAGAMNKQCYL------------------------RKK
SWKNIFSYVGPGFLVCIAYIDPGNFQTDLQAGAQYKYGLLWIILLASFAALVIQSLAANLGVVTGKHLAEHC
RKEY-PKVPNFILWIIAEIAIVACDIPEVIGTAFALNMLF--RIPIWCGVLITGLSTLGLLLL----QQY-G
----VRKLEFLIAFLVLTIAVCFFVELGYAK-PES-SEVLHGLFVPQ---LKGS-------GATKLAISLLG
AMVMPHNL-------------------------------FLHSALVLSR-KIPRSVNGIRDACRYYLIESGL
ALM-VAFLINISVISVSGAVCNSSADDREK-CEDLDLNKASF---------------------------LLQ
NVLGN----------------------WSSKLFAIALLASGQSSTITGTYAGQYVMQGFLDLRLKPWIRNFL
TRSLAIVPSLIVSLIG-G--S--A--G--A-------GDLIIIASMILSFELPFALIPLLK-----------
--------------FTSSKTKMG-S-HVNPVAVSAA---------------------------TWVIGTLIM
GINIYYLAEKLVTSLKDSHLGKAVKVLCGILGTLCSILYLAIRKNKESTH-LLALTGQEGLQVSESNNLPRE
DILRMQLPQQRTTN------------------------------------------
>A0A1U7W9X7_NICSY/1-533
------------------------------------------------------------------------
-------XAANSSPQPQFMTNTANKNLSNQPLIDDIEYDQIVVPD-------------------------KK
SWKNIFSYVGPGFLVCIAYIDPGNFQTDLQAGAQYKYGLLWIILLASFAALVIQSLAANLGVVTGKHLAEHC
RKEY-PKVPNFILWIIAEIAIVACDIPEVIGTAFALNMLF--RIPIWCGVLITGLSTLGLLLL----QQY-G
----VRKLEFLIAFLVLTIAVCFFVELGYAK-PES-SEVLHGLFVPQ---LKGS-------GATKLAISLLG
AMVMPHNL-------------------------------FLHSALVLSR-KIPRSVNGIRDACRYYLIESGL
ALM-VAFLINISVISVSGAVCNSSADDREK-CEDLDLNKASF---------------------------LLQ
NVLGN----------------------WSSKLFAIALLASGQSSTITGTYAGQYVMQGFLDLRLKPWIRNFL
TRSLAIVPSLIVSLIG-G--S--A--G--A-------GDLIIIASMILSFELPFALIPLLK-----------
--------------FTSSKTKMG-S-HVNPVAVSAA---------------------------TWVIGTLIM
GINIYYLAEKLVTSLKDSHLGKAVKVLCGILGTLCSILYLAIRKNKESTHLLALTGQKVYKFLNQTIYLERT
FXRMQLPQQRTTN-------------------------------------------
>C4TNX3_TOBAC/1-533
------------------------------------------------------------------------
-------XAANSSPQPQFMTNTANKNLSNQPLIDDIEYDQIVVPD-------------------------KK
SWKNIFSYVGPGFLVCIAYIDPGNFQTDLQAGAQYKYGLLWIILLASFAALVIQSLAANLGVVTGKHLAEHC
RKEY-PKVPNFILWIIAEIAIVACDIPEVIGTAFALNMLF--RIPIWCGVLITGLSTLGLLLL----QQY-G
----VRKLEFLIAFLVLTIAVCFFVELGYAK-PES-SEVLHGLFVPQ---LKGS-------GATKLAIPLLG
AIVMPHNL-------------------------------FLHSALVLSR-KIPRSVNGIRDACRYYLIESGL
ALM-VAFLINISVISVSGAVCNSSADDREK-CEDLDLNKASF---------------------------LLQ
NVLGN----------------------WSSKLFAIALLASGQSSTITGTYAGQYVMQGFLDLRLKPWIRNFL
TRSLAIVPSLIVSLIG-G--S--A--G--A-------GDLIIIASMILSFELPFALIPLLK-----------
--------------FTSSKTKMG-S-HVNPVAVSAA---------------------------TWVIGTLIM
GINIYYLAEKLVTSLKDSHLGKAVKVLCGILGTLCSILYLAIRKNKESTHLLALTGQKVYKFLNQTIYLERT
FLRMQLPQQRTTN-------------------------------------------
>A0A1S4AWK1_TOBAC/1-533
------------------------------------------------------------------------
-------XAANSTPQPQFMTNTANNNLSNQPLIDDIEYDQIVVPD-------------------------KK
SWKNIFSYVGPGFLVCIAYIDPGNFQTDLQAGAQYKYGLLWIILLASFAALVIQSLAANLGVVTGKHLAEHC
RKEY-PKVPNFILWIIAEIAIVACDIPEVIGTAFALNMLF--KIPIWCGVLITGLSTLSLLLL----QQY-G
----VRKLEFLIAFLVLTIAVCFFVELGYAK-PES-SEVLHGLFVPQ---LKGS-------GATKLAISLLG
AMVMPHNL-------------------------------FLHSALVLSR-KIPRSVNGIRDACRYYLIESGL
ALM-VAFLINISVISVSGAVCNSAPDDREK-CEDLDLNKASF---------------------------LLK
NVLGN----------------------WSSKLFAIALLASGQSSTITGTYAGQYVMQGFLDLRLKPWIRNFL
TRSLAIVPSLVVSLIG-G--S--A--G--A-------GDLIIIASMILSFELPFALIPLLK-----------
--------------FTSSKTKMG-S-HVNPIAVSGA---------------------------TWLIGTLIM
GINIYYLAEKLVTSLKDSHLGKAVKVLCGILGALCSILYLAIRKNKESTH-LLALTGQEGLQVSESNNLPRE
DILRMQLPQQRTTN------------------------------------------
>A0A1S4AG30_TOBAC/1-533
------------------------------------------------------------------------
-------XAANSSPQPQFMTNTANKNLSNQPLIDDIEYDQIVVPD-------------------------KK
SWKNIFSYVGPGFLVCIAYIDPGNFQTDLQAGAQYKYGLLWIILLASFAALVIQSLAANLGVVTGKHLAEHC
RKEY-PKVPNFILWIIAEIAIVACDIPEVIGTAFALNMLF--RIPIWCGVLITGLSTLGLLLL----QQY-G
----VRKLEFLIAFLVLTIAVCFFVELGYAK-PES-SEVLHGLFVPQ---LKGS-------GATKLAISLLG
AMVMPHNL-------------------------------FLHSALVLSR-KIPRSVNGIRDACRYYLIESGL
ALM-VAFLINISVISVSGAVCNSSADDREK-CEDLDLNKASF---------------------------LLQ
NVLGN----------------------WSSKLFAIALLASGQSSTITGTYAGQYVMQGFLDLRLKPWIRNFL
TRSLAIVPSLIVSLIG-G--S--A--G--A-------GDLIIIASMILSFELPFALIPLLK-----------
--------------FTSSKTKMG-S-HVNPVAVSAA---------------------------TWVIGTLIM
GINIYYLAEKLVTSLKDSHLGKAVKVLCGILGTLCSILYLAIRKNKESTH-LLALTGQEGLQVSESNNLPRE
DILRMQLPQQRTTN------------------------------------------
>A0A1J6J2A0_NICAT/1-533
------------------------------------------------------------------------
-------XAANSTPQPQFMTNTANKNLSNQPLIDDIEYDQIVVPD-------------------------KK
SWKNIFSYVGPGFLVCIAYIDPGNFQTDLQAGAQYKYGLLWIILLASFAALVIQSLAANLGVVTGKHLAEHC
RKEY-PKVPNFILWVIAEIAIVACDIPEVIGTAFALNMLF--KIPIWCGVLITGLSTLGLLLL----QQY-G
----VRKLEFLIAFLVLTIAVCFFVELGYAK-PES-SEVLHGLFVPQ---LKGS-------GATKLAISLLG
AMVMPHNL-------------------------------FLHSALVLSR-KIPRSVNGIRDACRYYLIESGL
ALM-VAFLINISVISVSGSVCNSSADDREK-CEDLDLNKASF---------------------------LLK
NVLGN----------------------WSSKLFAIALLASGQSSTITGTYAGQYVMQGFLDLRLKPWIRNFL
TRSLAIVPSLIVSLIG-G--S--A--G--A-------GDLIIIASMILSFELPFALIPLLK-----------
--------------FTSSKTKMG-S-HVNPVAVSAA---------------------------TWVIGTLIM
GINIYYLAEKLVSSLKDSHLGKAVKVLCGILGALCSILYLAIRKNKESTH-LLALTGQEGLQVSESNNLPRE
DILRMQLPQQRTTN------------------------------------------
>A0A1U8FVL3_CAPAN/1-533
------------------------------------------------------------------------
-------XAASSSPQPQFMTNTANRSLSNQPLIDDIECDQIVVPD-------------------------KK
SWKNIFAYIGPGFLVSIAYIDPGNFQTDLQAGAQYKYGLLWIILLASFAALVIQSLAANLGVVTGKHLAEHC
RKEY-AKVPNFILWVIAEIAIVACDIPEVIGTAFALNMLF--KIPVWCGVLITGLSTLTLLLL----QQY-G
----VRKLEFFIAFLVLTIAICFFVELGYAK-PDP-SEVLQGLFVPQ---LKGS-------GATKLAISLLG
AMVMPHNL-------------------------------FLHSALVLSR-KIPRSVNGIKEACRYYLIESGL
ALM-VAFLINISVISVSGAVCNSPPDDRDK-CEDLDLNKASF---------------------------LLK
NVLGN----------------------WSSKLFAIALLASGQSSTITGTYAGQYVMQGFLDLRLKPWIRNFL
TRCLAIVPSLVVSLIG-G--S--G--G--A-------GDLIIIASMILSFELPFALIPLLK-----------
--------------FTSSKTKMG-S-HANPVAVSAA---------------------------TWVIGTLIM
GINIYYLAEKLVTSLRDSNLGKAAKVLCGILG--GSCLLVYLSSILYL---AIRKNKEGTHLLALTGQEGLQ
VSDINNLPREDILRMQLPQQRTTN--------------------------------
>A0A0V0ILJ5_SOLCH/1-533
------------------------------------------------------------------------
-------XAASSSPQPQFMTSPANKTHSNQPLIDDIEYDQIVVPD-------------------------KK
SWKNIFSYIGPGFLVSIAYIDPGNFQTDLQAGAQYKYGLLWIILLASFAALVIQSLAANLGVVTGKHLAEHC
RKEY-AKVPNFILWVIAEIAIVACDIPEVIGTAFALNMLF--KIPIWCGVLITGLSTLTLLLL----QQY-G
----VRTLEFFIAFLVLTVAICFFVELGYAK-PDP-SEVLHGLFVPQ---LKGT-------GATKLAISLLG
AMVMPHNL-------------------------------FLHSALVLSR-KIPRSVNGIKEACRYYLIESGL
ALM-LAFLINVSVISVTGAVCNS--PSMSP-DDQEKCQDLDLNK----------------------ASFLLK
NVLGN----------------------WSSKLFAIALLASGQSSTITGTYAGQYVMQGFLDLRLKPWIRNFL
TRCLAIVPSLVVSLIG-G--S--G--G--A-------GNLIIIASMILSFELPFALIPLLK-----------
--------------FTSSKTKMG-S-HANPVAVSAA---------------------------TWVIGTLIM
GINIYYLAEKLVTSLKDSHLGKAAKVLCG----------------------LLGASCLLVYLSSILYLAFRK
NKEGTHLLALTGQEGLQVSELNNLPREDILRMQLPQQRTTN---------------
>K4BLJ2_SOLLC/1-522
------------------------------------------------------------------------
------------------XTSPANKNHSNQPLIDDIEYDQIVVPD-------------------------KK
SWKNIFSYIGPGFLVSIAYIDPGNFQTDLQAGAQYKYGLLWIILLASFAALVIQSLAANLGVVTGKHLAEHC
RKEY-AKVPNFILWVIAEIAIVACDIPEVIGTAFALNMLF--KIPIWCGVLITGLSTLTLLLL----QQY-G
----VRTLEFFIAFLVLTVAVCFFVELGYAK-PDS-SEVLQGLFVPQ---LKGT-------GATKLAISLLG
AMVMPHNL-------------------------------FLHSALVLSR-KIPRSVNGIKEACRYYLIESGL
ALM-VAFLINVSVISVTGAVCNS--PSMSP-DDQEKCQDLDLNK----------------------ASFLLK
NVLGN----------------------WSSKLFAIALLASGQSSTITGTYAGQYVMQGFLDLRLKPWIRNFL
TRCLAIVPSLVVSLIG-G--S--G--G--A-------GNLIIIASMILSFELPFALIPLLK-----------
--------------FTSSKTKMG-S-HANPVAVSAA---------------------------TWVIGTLIM
GINIYYLAEKLITSIKDGHLGKA----------------------------SKVLCGLLGASCLLGYLSSIL
YLAFRRNKEGTHLLALTGQEGLQVSELNNLPREDILRMQLPQQRTTN---------
>R0ICE4_9BRAS/1-522
------------------------------------------------------------------------
----------------XAAATAGGSGSNGSSPLIKNSDADQILVP------------------------EKK
SWKNFFSYLGPGFLVSIAYIDPGNFETDLQAGAQYKYELLWIILVASCAALVIQSLAANLGVVTGKHLAEHC
RAEY-PKVPNFMLWVVAEIAVVACDIPEVIGTAFALNILF--NIPVWIGVLLTGLSTLILLAL----QRY-G
----IRKLEFLIAFLVLTIALCFFVELHYSK-PDP-KEVLYGLFVPQ---LKGN-------GATGLAISLLG
AMVMPHNL-------------------------------FLHSALVLSR-KIPRSVTGIKEACRYYLIESGL
ALG-MAFLINVSVISVSGAVCN----ASDLPEDRASCEDLDLNK----------------------ASFLLR
NVVGK----------------------WSSKLFAIALLASGQSSTITGTYAGQYVMQGFLDLKLKPWLRNFL
TRCLAIIPSLIVALIG-G--S--A--G--A-------GQLIIIASMILSFELPFALVPLLK-----------
--------------FTSSRTKMG-S-HANSLLISSV---------------------------TWIIGGLIM
GINIYYLVSSFIKLLGHMKLVANVFIGILGFL--GIAIYLAAIGYL-----VLRKNRESSIKDLPSGNSQTA
ETLPREDIVNMRLPTVTGDLN-----------------------------------
>V4KYU9_EUTSA/1-526
------------------------------------------------------------------------
---------------XAAATASGGNISFSNSPLIENSVSNQIVVP------------------------EKK
SWKNFFSYLGPGFLVSIAYIDPGNFETDLQSGAQYKYELLWIILVASCAALVIQSLAANLGVVTGKHLAEHC
RAEY-SKVPNFMLWVVAEIAVVACDIPEVIGTAFALNMLF--NIPVWIGVLLTGFSTLILLAL----QQY-G
----IRKLEFLIAFLVLTIALCFFVELHYSK-PDP-KEVLYGLFVPQ---LKGN-------GATGLAISLLG
AMVMPHNL-------------------------------FLHSALVLSR-KIPRSVTGIKEACRYYLIESGL
ALT-VAFLINVSVISVSGAVCN----ASDLPEDQASCEDLDLNK----------------------ASFLLR
NVVGT----------------------WSSKLFAIALLASGQSSTITGTYAGQYVMQGFLDLTLRPWLRNFL
TRCLAIIPSLIVALIG-G--S--A--G--A-------GKLIIIASMILSFELPFALVPLLK-----------
--------------FTSSKTKMG-S-HANSLLVSSV---------------------------TWLIGGLIM
GINIYYLVSSFIKLLLHMKLVAIVFLGILGSS--GITIYLAAI--------GYLVLRKNRESSARFLPSSNS
QTVETLPREDIVNMRLPNGVAVTRNLD-----------------------------
>A0A0D3CAN1_BRAOL/1-509
------------------------------------------------------------------------
---------------------------------XADATASGGNTS------------FSNSNSNKILVSEKK
SWKNFFSYLGPGFLVSIAYIDPGNFETDLQSGAQYKYELLWIILVASCAALVIQSLAANLGVVTGKHLAEHC
RAEY-SKVPNFMLWVVAEIAVVACDIPEVIGTAFALNMLF--NIPVWIGVLLTGFSTLILLAL----QKY-G
----IRKLEFLIAFLVLTIALCFLIELHYSK-PDP-KEVLYGLFVPQ---LKGN-------GATGLAISLLG
AMVMPHNL-------------------------------FLHSALVLSR-KIPRSVTGIKEACRYYLIESGL
ALT-VAFLINVSVISVSGAVCN----ASDLPEDQASCEDLDLNK----------------------ASFLLR
NVVGK----------------------WSSKLFAIALLASGQSSTITGTYAGQYVMQGFLDLTLRPWLRNFL
TRCLAIIPSLIVALIG-G--S--A--G--A-------GKLIIIASMILSFELPFALVPLLK-----------
--------------FTCSKTKMG-S-HANSLLISSV---------------------------TWVIGGLIM
GINIYYLVSSFIKLILHMKLVAVVFLGILGFS--GIAIYLAAIGY------LVLRKNRESSTHCLPSSNSQT
AETLPREDTVNMHT------------------------------------------
>A0A078H787_BRANA/1-492
------------------------------------------------------------------------
-----------------------------------XADATESGGN----------TSFSNSNSKKILVSEKK
SWKNFFSYLGPGFLVSIAYIDPGNFETDLQSGAQYKYELLWIILVASCAALVIQSLAANLGVVTGKHLAEHC
RAEY-SKVPNFMLWVVAEIAVVA-----LIGTAFALNMLF--NIPVWIGVLLTGFSTLILLAL----QKY-G
----IRKLEFLIAFLVLTIALCFLIELHYSK-PDP-KEVLYGLFVPQ---LKGN-------GATGLAISLLG
AMVMPHNL-------------------------------FLHSALVLSR-KIPRSVTGIKEACRYYLIESGL
ALT-VAFLINVSVISVSGAVCN----ASDLPEDQASCEDLDLNK----------------------ASFLLR
NVVGK----------------------WSSKLFAIALLASGQSSTITGTYAGQYVMQGFLDLTIRPWLRNFL
TRCLAIIPSLIVALIG-G--S--A--G--A-------GKLIIIASMILSFELPFALVPLLK-----------
--------------FTCSKTKMG-S-HANSLLISSV---------------------------TWVIGGLIM
GINIYYLVSSFIKLILHMKLVAVVFLGILGFS--GIAIYLAAIGY------LVLRKNRESSTHCLPSNIVNM
HT------------------------------------------------------
>A0A087HNY3_ARAAL/1-511
------------------------------------------------------------------------
-------------XAGTRASGGNRSFSNSPLIESSDDPILILVPE-------------------------KK
SWKNFFSYLGPGFLVSIAYIDPGNFETDLQAGAQYKYELLWIILVASCAALVIQSLAANLGVVTGKHLAEHC
RAEY-SKVPNFMLWVVAEIAVVACDIPEVIGTAFALNMLF--NIPVWIGVLLTGLSTLILLAL----QQY-G
----IRKLEFLIVFLVLTIALCFFVELHYSK-PDP-KEVLYGLFVPQ---LKGN-------GATGLAISLLG
AMVMPHNL-------------------------------FLHSALVLSR-KIPRSVTGIKEACRYYLIESGL
ALM-VAFLINVSVISVSGAVCN----ASDLPEDKASCEDLDLNK----------------------ASFLLR
NVVGK----------------------WSSKIFAIALLASGQSSTITGTYAGQYVMQGFLDLKLKPWLRNFL
TRCLAIIPSLIVSLIG-G--S--A--G--A-------GKLIIIASMILSFELPFSLVPLLK-----------
--------------FTSSNTKMG-T-HANSLLISSV---------------------------TWLIGGLIM
GINIYYLVSSFIKLLSHMKLVAIVFLGLLGFS--GIAIYLAAIAYLVLR--KNRESSTHFLASGNSQTAETL
PREEL---------------------------------------------------
>NRAM6_ARATH/1-527
------------------------------------------------------------------------
----------------XAAETASGSNRSISNSPLIENSDSNQILV-----------------------PEKK
SWKNFFSYLGPGFLVSIAYIDPGNFETDLQSGAQYKYELLWIILVASCAALVIQSLAANLGVVTGKHLAEHC
RAEY-SKVPNFMLWVVAEIAVVACDIPEVIGTAFALNMLF--NIPVWIGVLLTGLSTLILLAL----QQY-G
----IRKLEFLIAFLVFTIALCFFVELHYSK-PDP-KEVLYGLFVPQ---LKGN-------GATGLAISLLG
AMVMPHNL-------------------------------FLHSALVLSR-KIPRSVTGIKEACRYYLIESGL
ALM-VAFLINVSVISVSGAVCN----ASDLPEDRASCQDLDLNK----------------------ASFLLR
NVVGK----------------------WSSKLFAIALLASGQSSTITGTYAGQYVMQGFLDLRLEPWLRNFL
TRCLAIIPSLIVALIG-G--S--A--G--A-------GKLIIIASMILSFELPFALVPLLK-----------
--------------FTSSKTKMG-S-HANSLVISSV---------------------------TWIIGGLIM
GINIYYLVSSFIKLLLHMNLVAIVFLGVLGFS--GIATYLAAISYL-----VLRKNRESSSTHFLDFSNSQT
EETLPREDIANMQLPNRVAVIGDLN-------------------------------
>A0A087HK10_ARAAL/1-531
------------------------------------------------------------------------
----------XAASASSRSQFISSSGGNSNVPLIENSDSDLILVP------------------------EKK
SWKNFFSYLGPGFLVSIAYIDPGNFETDLQAGAQYKYELLWIILVASCAGLIIQSLAANLGVVTGKHLAEHC
RAEY-PKVPNFMLWVVAEIAVVACDIPEVIGTAFALNMLF--SIPVWIGVLLTGLSTLILLAL----QKY-G
----VRKLEFLIAFLVFTIAICFLIELHYSK-PDA-GEVLHGLFVPQ---LKGN-------GAAGLAISLLG
AMVMPHNL-------------------------------FLHSALVLSR-KIPRSASGIKEACRFYLIESGL
ALT-VAFLINVSVISVSGAVCNASPEDRVS-CEDLNLNKASF---------------------------LLR
NVLGK----------------------WSSKIFAIALLASGQSSTITGTYAGQYVMQGFLNLRLEPWLRNLL
TRCLAIIPSLIVALIG-G--S--A--G--A-------GKLIIIASMILSFELPFALVPLLK-----------
--------------FTSCKTKMA-S-HVNPIAISVL---------------------------TWVIGGFMM
GINIYFIVSSFIKLLSHMKLLAVVFSGIFGFS--GIAIYLASIA-------YLVFRKNKEPTHLLASRNSQI
EETLPREDIVNMQLPGGGGVSTSEVY------------------------------
>A0A0D3D1X6_BRAOL/1-519
------------------------------------------------------------------------
--------------------XAMADVSGPQLISTTGDADSDQIIV-----------------------PENK
SWKNLFAYLGPGFLVSIAYIDPGNFETDLQAGAQYKYELLWIILVAACAGLVIQSLAANLGVVTGKHLAEHC
RAEY-SKVPNFLLWVVAEIAIVACDIPEVIGTAFALNMLF--SIPIWIGVLLTGLSTLMLLAL----QQY-G
----VRKLEFLVAFLVFTIAICFVIELHYSK-PDA-GEVLHGLFVPQ---LKGN-------GATGLAISLLG
AMVMPHNL-------------------------------FLHSALVLSR-KIPRSSTGIKEACRFYLIESGL
ALM-VAFLINVSVISVSGAVCNASPEDRAK-CEDLDLNKASF---------------------------LLR
NVVGK----------------------WSSKLFAIALLASGQSSTITGTYAGQYIMQGFLDLRLVPWLRNFL
TRCLAIIPSLIVALIG-G--S--A--G--A-------GKLIIIASMILSFELPFVLVPLLK-----------
--------------FTSCKIKMG-S-HVNHMAISAL---------------------------TWVIGGLIM
GINIYYIVSSFTKLLIHSHMKHVLVVFCGILG--FSGIAIYL---------ASIAYLVFRKNGEAGPLLAST
NSQTVETLPRQDIVDMQFGKASTSNAD-----------------------------
>A0A078HN38_BRANA/1-519
------------------------------------------------------------------------
--------------------XAMADVSGPQLISTTGDADSDQIIV-----------------------PENK
SWKNFFAYLGPGFLVSIAYIDPGNFETDLQAGAQYKYELLWIILVASCAGLVIQSLAANLGVVTGKHLAEHC
RAEY-SKVPNFLLWVVAEIAIVACDIPEVIGTAFALNMLF--SIPIWIGVLLTGLSTLMLLAL----QQY-G
----VRKLEFLVAFLVFTIAICFVIELHYSK-PDA-GEVLHGLFVPQ---LKGN-------GATGLAISLLG
AMVMPHNL-------------------------------FLHSALVLSR-KIPRSSTGIKEACRFYLIESGL
ALM-VAFLINVSVISVSGAVCNASPEDRAK-CEDLDLNKASF---------------------------LLR
NVVGK----------------------WSSKLFAIALLASGQSSTITGTYAGQYIMQGFLDLRLVPWLRNFL
TRCLAIIPSLIVALIG-G--S--A--G--A-------GKLIIIASMILSFELPFALVPLLK-----------
--------------FTSCKIKMG-S-HVNHMAISAL---------------------------TWVIGGLIM
GINIYYIVSSFTKLLIHSHMKHVLVVFCGIIG--FSGI-------------AIYLASIAYLVFRKNGEAGPL
LASTNSQTVETLPRQDIVDMQFGKASTFNAD-------------------------
>M4F252_BRARP_A0A078DDJ6_BRANA/1-519
------------------------------------------------------------------------
------------------------------------XAMADASGP-------QLISTTGDADSDQIIVPENK
SWKNFFAYLGPGFLVSIAYIDPGNFETDLQAGAQYKYELLWIILVASCAGLVIQSLAANLGVVTGKHLAEHC
RAEY-SKVPNFLLWVVAEIAIVACDIPEVIGTAFALNMLF--SIPIWIGVLLTGLSTLMLLAL----QQY-G
----VRKLEFLVAFLVFTIAICFVIELHYSK-PDA-GEVLHGLFVPQ---LKGN-------GATGLAISLLG
AMVMPHNL-------------------------------FLHSALVLSR-KIPRSSTGIKEACRFYLIESGL
ALM-VAFLINVSVISVSGAVCNASPEDRAK-CEDLDLNKASF---------------------------LLR
NVVGK----------------------WSSKLFAIALLASGQSSTITGTYAGQYIMQGFLDLRLVPWLRNFL
TRCLAIIPSLIVALIG-G--S--A--G--A-------GKLIIIASMILSFELPFALVPLLK-----------
--------------FTSCKIKMG-S-HVNHMAISAL---------------------------TWVIGGLIM
GINIYYIVSSFTKLLIHSHMKHVLVVFCGILG--FTGIAIYLA--------SIAYLVFRKNGEAGPLLASTN
SQTVETLPRQDIVDMQFGKASTSNAD------------------------------
>M4CW40_BRARP/1-532
------------------------------------------------------------------------
------XAASASERPQFISSNGGNRSFSNAPLIDNSDPNQIIVPE-------------------------KK
SWKNFFAYLGPGFLVLIAYIDPGNFETDLQAGAQYKYELLWIILVASCAALVIQSLAANLGVVTGKHLAEHC
RAEY-SKVPNFLLWVVAEIAVVACDIPEVIGTAFALNMLF--SIPVWIGVLLTGLSTLMLLAL----QQY-G
----VRKLEFLIAFLVFTIALCFVIELHYSK-PDP-GEVLHGLFVPQ---LKGN-------GATGLAISLLG
AMVMPHNL-------------------------------FLHSALVLSR-KIPRSSTGIKEACRFYLIESGL
ALM-IAFLINVSVISVSGAVCNAPPEDRAK-CEDLDLNKASF---------------------------LLR
NVVGK----------------------WSSKLFAIALLASGQSSTITGTYAGQYVMQGFLDLRLEPWLRNFL
TRCLAIIPSLIVALIG-G--S--A--G--A-------GKLIIIASMILSFELPFALVPLLK-----------
--------------FTSCKTKMG-S-HVNHMAITTL---------------------------TWVIGALIM
GINIYYIISSFTKLLIHSHMKLALVIFCGILGFSGIAIYLA----------SIAYLVFRKNRKASPLLASTN
SQTVETLPRQDIVDMQLHGKAAASDLD-----------------------------
>A0A0D3ART8_BRAOL/1-532
------------------------------------------------------------------------
------XAASASERPQFISSNGGNRSFSNTPLIDNSDPNQIIVPE-------------------------KK
SWKNFFAYLGPGFLVSIAYIDPGNFETDLQAGAQYKYELLWIILVASCAALVIQSLAANLGVVTGKHLAEHC
RAEY-SKVPNFLLWVVAEIAVVACDIPEVIGTAFALNMLF--SIPVWIGVLLTGLSTLMLLAL----QQY-G
----VRKLEFLIAFLVFTIALCFVIELHYSK-PDP-GEVLHGLFVPQ---LKGN-------GATGLAISLLG
AMVMPHNL-------------------------------FLHSALVLSR-KIPRSSTGIKEACRFYLIESGL
ALM-IAFLINVSVISVSGAVCNAPPEDRAK-CEDLDLNKASF---------------------------LLR
NVVGK----------------------WSSKLFAIALLASGQSSTITGTYAGQYVMQGFLDLRLEPWLRNLL
TRCLAIIPSLIVALIG-G--S--A--G--A-------GKLIIIASMILSFELPFALVPLLK-----------
--------------FTSCKTKMG-S-HVNHMAITTL---------------------------TWVIGALIM
GINIYYIVSSFTKLLIHSHMKLALVIFCGILGFSGIAIYL-----------ASIAYLVFRKNRKAIPLLAST
NSQTVETLPRQDIVDMQLHGKAAASDLD----------------------------
>A0A078JCY8_BRANA/1-532
------------------------------------------------------------------------
------XAASASERPQFISSNGGNRSFSNAPLIDNSDPNQIIVPE-------------------------KK
SWKNFFAYLGPGFLVSIAYIDPGNFETDLQAGAQYKYELLWIILVASCAALVIQSLAANLGVVTGKHLAEHC
RAEY-SKVPNFLLWVVAEIAVVACDIPEVIGTAFALNMLF--RIPVWIGVLLTGLSTLMLLAL----QQY-G
----VRKLEFLIAFLVFTIALCFVIELHYSK-PDP-GEVLHGLFVPQ---LKGN-------GATGLAISLLG
AMVMPHNL-------------------------------FLHSALVLSR-KIPRSSTGIKEACRFYLIESGL
ALM-IAFLINVSVISVSGAVCNAPPEDRAK-CEDLDLNKASF---------------------------LLR
NVVGK----------------------WSSKLFAIALLASGQSSTITGTYAGQYVMQGFLDLRLEPWLRNLL
TRCLAIIPSLIVALIG-G--S--A--G--A-------GKLIIIASMILSFELPFALVPLLK-----------
--------------FTSCKTKMG-S-HVNHMAITTL---------------------------TWVIGALIM
GINIYYIVSSFTKLLIHSHMKLALVIFCGILGFSGIAIYL-----------ASIAYLVFRKNRKAIPLLAST
NSQTVETLPRQDIVDMQLHGKAAASDLD----------------------------
>A0A078CVZ7_BRANA/1-526
------------------------------------------------------------------------
-------XASASERPQFISNNGGNRSFSNAPLIDNSDPNQIIVPE-------------------------KK
SWKNFFAYLGPGFLVSIAYIDPGNFETDLQAGAQYKYELLWIILVASCAALVIQSLAANLGVVTGKHLAEHC
RAEY-SKVPNFLLWVVAEIAVVA-----LIGTAFALNMLF--HIPVWIGVLLTGLSTLMLLAL----QQY-G
----VRKLEFLIAFLVFTIAICFFVELHYSK-PDP-REVLHGLFVPQ---LKGN-------GATGLAISLLG
AMVMPHNL-------------------------------FLHSALVLSR-KIPRSATGIKEACRFYLIESGL
ALT-VAFLINVSVISVSGAVCNAPPEDRAK-CEDLDLNKASF---------------------------LLR
NAVGK----------------------WSSKLFAIALLASGQSSTITGTYAGQYVMQGFLDLRLEPWLRNFL
TRCLAIIPSLVVAIIG-G--S--A--G--A-------GKLIIIASMILSFELPFALVPLLK-----------
--------------FTSCKIKMG-S-YVNPMAVSAL---------------------------TWVIGGLIM
GINIYYLVSSFIKLLSHMKLGLVVFCGILGFSGLASIVYLVFRRN------RKAIPLLASTNSQTVETLPRQ
DIVDMQLHGKLSTSDVD---------------------------------------
>M4CHA4_BRARP/1-527
------------------------------------------------------------------------
------XAASASERPQFISNNGGNSSFSDAPLIDNSDPNQIIVPE-------------------------KK
SWKNFFAYLGPGFLVSIAYIDPGNFETDLQSGAQYKYELLWIILVASCAALVIQSLAANLGVVTGKHLAEHC
RAEY-SKVPNFLLWVVAEIAVVA-----LIGTAFALNMLF--HIPVWIGVLLTGLSTLMLLAL----QQY-G
----VRKLEFLIAFLVFTIAICFFVELHYSK-PDP-REVLHGLFVPQ---LKGN-------GATGLAISLLG
AMVMPHNL-------------------------------FLHSALVLSR-KIPRSATGIKEACRFYLIESGL
ALT-VAFLINVSVISVSGAVCNAPPEDRAK-CEDLDLNKASF---------------------------LLR
NVVGK----------------------WSSKLFAIALLASGQSSTITGTYAGQYVMQGFLDLRLEPWLRNFL
TRCLAIIPSLIVAIIG-G--S--A--G--A-------GKLIIIASMILSFELPFALVPLLK-----------
--------------FTSCKMKMG-S-YVNPIAVSAL---------------------------TWVIGGLIM
GINIYYLVSSFIKLLSHMKLGLVVFCGILGFS--GIAIYLASIAY------LVFRRNRKAIPLLASTNSQTV
ETLPRQDIVDMQLHGKLSTSDVD---------------------------------
>V4KBL5_EUTSA/1-532
------------------------------------------------------------------------
-------XATAASGQPQFISSPGGNRSFSNSPLIDNSDSNQIIVP------------------------EKK
SWKNFFAYLGPGFLVSIAYIDPGNFETDLQSGARYKYELLWIILVASCAALLIQSLAANLGVVTGKHLAEHC
RAEY-SKVPNFMLWLVAEIAVVACDIPEVIGTAFALNMLF--SIPVWIGVLLTGLSTLMLLAL----QKY-G
----VRKLEFLIAFLVFTIAICFFIELHYSK-PDP-GEVLHGLFVPQ---LKGN-------GATGLAISLLG
AMVMPHNL-------------------------------FLHSALVLSR-KIPRSATGIKEACRFYLIESGL
ALM-VAFLINVSVISVSGAVCNAPLSP----TDRASCEDLDLNK----------------------ASFLLR
NVVGK----------------------WSSKLFAIALLASGQSSTITGTYAGQYVMQGFLDLRLEPWLRNFL
TRCLAIIPSLIVALIG-G--S--A--G--A-------GKLIIIASMILSFELPFALVPLLK-----------
--------------FTSCKTKMG-S-YVNPKAISAL---------------------------TWVIGGLIM
GINIYYLVSSFIKLNSHMKLVAVVFCGILGFT--GIAIYLAAIAYLVFR--KNKEATHLLATTNSQTVETLP
RQDIVDMQLRGKVATSDVD-------------------------------------
>A0A1J3DV49_NOCCA/1-532
------------------------------------------------------------------------
-------XATAPSGRPQFISSSGGNRSFSNSPIIDNSDSNQIIVP------------------------EKK
SWKNFFAYLGPGFLVSIAYIDPGNFETDLQSGARFKYELLWIILVASCAAMVIQSLAANLGVVTGKHLAEHC
RAEY-SKVTNFMLWVVAEIAVVASDIPEVIGTAFALNMLF--SIPIWIGVLLTGLSTLMLLAL----QQY-G
----VRKLEFLIAFLVFTIAICFFVELHYSK-PDP-REVLHGLFVPQ---LKGN-------GATGLAISLLG
AMVMPHNL-------------------------------FLHSALVLSR-KIPRSATGIKEACRFYLIESGL
ALM-VAFLINVSVISVSGAVCNA--PD--LPEDRASCEDLDLNK----------------------ASFLLR
NVVGK----------------------WSSKLFAIALLASGQSSTITGTYAGQYVMQGFLNLTLEPWLRNFL
TRCIAIIPSLIVALIG-G--S--A--G--A-------GKLIIIASMILSFELPFALVPLLK-----------
--------------FTSCKTKMG-S-HVNSISISAL---------------------------TWVIGGLIM
GINIYYLVSSFIKLLSHMKLVAVV-------FCFASVAYLVLRKNRKATH-LLASTNSQTVETLPRQDIVDM
QLHGRVSTSDVN--------------------------------------------
>A0A1J3HVD5_NOCCA/1-532
------------------------------------------------------------------------
-------XATAPSGRPQFISSSGGNRSFSNSPLIDDSDSNQIIVP------------------------EKK
SWKNFFAYLGPGFLVSIAYIDPGNFETDLQSGARFKYELLWIILVASCAALVIQSLAANLGVVTGKHLAEHC
RAEY-SKVTNFMLWVVAEIAVVACDIPEVIGTAFALNMLF--SIPIWIGVLLTGLSTLMLLAL----QQY-G
----VRKLEFLIAFLVFTIAICFFVELHYSK-PDP-REVLHGLFVPQ---LKGN-------GATGLAISLLG
AMVMPHNL-------------------------------FLHSALVLSR-KIPRSATGIKEACRFYLIESGL
ALM-VAFLINVSVISVSGAVCNA--PD--LPEDRASCEDLDLNK----------------------ASFLLR
NVVGK----------------------WSSKLFAIALLASGQSSTITGTYAGQYVMQGFLNLTLEPWLRNFL
TRCIAIIPSLIVALIG-G--S--A--G--A-------GKLIIIASMILSFELPFALVPLLK-----------
--------------FTSCKTKMG-S-HVNSISISAL---------------------------TWVIGGLIM
GINIYYLVSSFIKLLSHMKLVAVVFCGILGFSGLASVAYLVLRK-------NRKATHLLASTNSQTVETLPR
QDIVDMQLHGRVSTSDVN--------------------------------------
>A0A1J3JCD1_NOCCA/1-532
------------------------------------------------------------------------
-------XATAPSGRPQFISSSGGNRSFSNSPLIDNSDSNQIIVP------------------------EKK
SWKNFFAYLGPGFLVSIAYIDPGNFETDLQSGARFKYELLWIILVASCAALVIQSLAANLGVVTGKHLAEHC
RAEY-SKVTNFMLWVVAEIAVVACDIPEVIGTAFALNMLF--SIPIWIGVLLTGLSTLMLLAL----QQY-G
----VRKLEFLIAFLVFTIAICFFVELHYSK-PDP-REVLHGLFVPQ---LKGN-------GATGLAISLLG
AMVMPHNL-------------------------------FLHSALVLSR-KIPRSATGIKEACRFYLIESGL
ALM-VAFLINVSVISVSGAVCNA--PD--LPEDRASCEDLDLNK----------------------ASFLLR
NVVGK----------------------WSSKLFAIALLASGQSSTITGTYAGQYVMQGFLNLTLEPWLRNFL
TRCIAIIPSLVVALIG-G--S--A--G--A-------GKLIIIASMILSFELPFALVPLLK-----------
--------------FTSCKTKMG-S-YVNSIAISAL---------------------------TWVIGGLIM
GINIYYLVSSFIKLLSHMKLVAVVFCGILGFSGLASVAYLVLRK-------NRKATHLLASTNSQTVETLPR
QDIVDMQLHGRVSTSDVN--------------------------------------
>A0A087HK18_ARAAL/1-531
------------------------------------------------------------------------
------XAASGTGRPQFISSNGGNRSFSNSPLIDNSDPNQIIVPE-------------------------KK
SWKNFFAYLGPGFLVSIAYIDPGNFETDLQSGARYKYELLWIILVASCAALVIQSLAANLGVVTGKHLAEHC
RAEY-SKVPNFMLWVLAEIAVVACDIPEVIGTAFALNMLF--SIPVWIGVLLTGLSTLMLLAL----QQY-G
----VRKLEFLIAFLVFTIAICFFIELHYSK-PDP-GEVLHGLFVPQ---LKGN-------GATGLAISLLG
AMVMPHNL-------------------------------FLHSALVLSR-KIPRSASGIKEACRFYLIESGL
ALM-VAFLINVSVISVSGAVCNAPLSP----EDRANCEDLDLNK----------------------ASFLLR
NVVGK----------------------WSSKLFAIALLASGQSSTITGTYAGQYVMQGFLNLTLEPWLRNLL
TRCLAIIPSLIVALIG-G--S--A--G--A-------GKLIIIASMILSFELPFALVPLLK-----------
--------------FTSCKTKMA-A-HVNSMAITVI---------------------------TWVIGGFMM
GINIYYLVSSFIKLLSHMKLVAVVFCGILGFS--GIAIYLASIA-------YLVFRKNREPTHLLASRNSQN
EETLPRQDIVNMQLPNRVSTSDL---------------------------------
>R0ICK4_9BRAS/1-533
------------------------------------------------------------------------
-------XAATGSGRSQFISSSGGNRSFSNSPLIDNSDDSHQIIV-----------------------SEKK
SWKNFFAYLGPGFLVSIAYIDPGNFETDLQSGAQYKYELLWIILVASCAALVIQSLAANLGVVTGKHLAEQC
RAEY-SKVPNFLLWVVAEIAVVACDIPEVIGTAFALNMLF--SIPVWIGVLLTGLSTLILLAL----QKY-G
----VRKLEFLIAFLVFTIAICFFVELHYSK-PDP-GEVLHGLFVPQ---LKGN-------GATGLAISLLG
AMVMPHNL-------------------------------FLHSALVLSR-KIPRSASGIKEACRFYLIESGL
ALM-VAFLINVSVISVSGAVCNA--PN--LSEDRANCEELDLNK----------------------ASFLLR
NVVGK----------------------WSSKLFAIALLASGQSSTITGTYAGQYVMQGFLDLRLEPWLRNLL
TRCLAIIPSLIVALIG-G--S--A--G--A-------GKLIIIASMILSFELPFALVPLLK-----------
--------------FTSCKTKMG-S-HVNPKAVSAL---------------------------TWVIGSLIM
GINIYYLVSSFIKLLSHMKLVAVIFCGILGFA--GIAIYLASIAYLV----FRKNKEASPLLSSRNSQNVET
LPRQDIVNMQLPNKVSTSEVD-----------------------------------
>D7KWN0_ARALL/1-526
------------------------------------------------------------------------
--------------XAATGSGRSQFISSSGGNRSIENSDSNQIIV-----------------------SEKK
SWKNFFAYLGPGFLVSIAYIDPGNFETDLQSGAQYKYELLWIILVASCAALVIQSLAANLGVVTGKHLAEQC
RAEY-SKVPNFMLWVVAEIAVVACDIPEVIGTAFALNMLF--SIPVWIGVLLTGLSTLILLAL----QKY-G
----VRKLEFLIAFLVFTIAICFFVELHYSK-PDP-GEVLHGLFVPQ---LKGN-------GATGLAISLLG
AMVMPHNL-------------------------------FLHSALVLSR-KIPRSASGIKEACRFYLIESGL
ALM-VAFLINVSVISVSGAVCN---AP-NLPEDRANCEDLDLNK----------------------ASFLLR
NVVGK----------------------WSSKLFAIALLASGQSSTITGTYAGQYVMQGFLDLRLEPWLRNLL
TRCLAIIPSLIVALIG-G--S--A--G--A-------GKLIIIASMILSFELPFALVPLLK-----------
--------------FTSCKTKMG-S-HVNPMAISAL---------------------------TWVIGGLIM
GINIYYLVSSFIKLLSHMKLALVVFCGILGFA--GIALYLAAIAYLVF---RKNREATPLLASRNSQNVETL
PRQDIVNMQLPCRVSTSDVD------------------------------------
>A0A178W717_ARATH/1-532
------------------------------------------------------------------------
---------XAATGSGRSQFISSSGGNRSFSNSPLIENSDSNQII----------------------VSEKK
SWKNFFAYLGPGFLVSIAYIDPGNFETDLQAGAHYKYELLWIILVASCAALVIQSLAANLGVVTGKHLAEQC
RAEY-SKVPNFMLWVVAEIAVVACDIPEVIGTAFALNMLF--SIPVWIGVLLTGLSTLILLAL----QKY-G
----VRKLEFLIAFLVFTIAICFFVEIHYSK-PDP-GEVLHGLFVPQ---LKGN-------GATGLAISLLG
AMVMPHNL-------------------------------FLHSALVLSR-KIPRSASGIKEACRFYLIESGL
ALM-VAFLINVSVISVSGAVCN---AP-NLPEDRANCEDLDLNK----------------------ASFLLR
NVVGK----------------------WSSKLFAIALLASGQSSTITGTYAGQYVMQGFLDLRLEPWLRNLL
TRCLAIIPSLIVALIG-G--S--A--G--A-------GKLIIIASMILSFELPFALVPLLK-----------
--------------FTSCKTKMG-S-HVNPMAITAL---------------------------TWVIGGLIM
GINIYYLVSSFIKLLSHMKLILVVFCGILGFA--GIALYLAAIAYL-----VFRKNRVATSLLISRDSQNVE
TLPRQDIVNMQLPCRVSTSDVD----------------------------------
>NRAM1_ARATH/1-532
------------------------------------------------------------------------
---------XAATGSGRSQFISSSGGNRSFSNSPLIENSDSNQII----------------------VSEKK
SWKNFFAYLGPGFLVSIAYIDPGNFETDLQAGAHYKYELLWIILVASCAALVIQSLAANLGVVTGKHLAEQC
RAEY-SKVPNFMLWVVAEIAVVACDIPEVIGTAFALNMLF--SIPVWIGVLLTGLSTLILLAL----QKY-G
----VRKLEFLIAFLVFTIAICFFVELHYSK-PDP-GEVLHGLFVPQ---LKGN-------GATGLAISLLG
AMVMPHNL-------------------------------FLHSALVLSR-KIPRSASGIKEACRFYLIESGL
ALM-VAFLINVSVISVSGAVCN---AP-NLPEDRANCEDLDLNK----------------------ASFLLR
NVVGK----------------------WSSKLFAIALLASGQSSTITGTYAGQYVMQGFLDLRLEPWLRNLL
TRCLAIIPSLIVALIG-G--S--A--G--A-------GKLIIIASMILSFELPFALVPLLK-----------
--------------FTSCKTKMG-S-HVNPMAITAL---------------------------TWVIGGLIM
GINIYYLVSSFIKLLSHMKLILVVFCGILGFA--GIALYLAAIAYL-----VFRKNRVATSLLISRDSQNVE
TLPRQDIVNMQLPCRVSTSDVD----------------------------------
>A0A103YBK6_CYNCS/1-503
------------------------------------------------------------------------
--------------XAANAFSQHPQFMTNAPLIESPETNQIVVPD-------------------------KT
SWKNLFAYMGPGFLVSIAYIDPGNFETDLQSGAQYKYELLWIILVASCAALVIQSLAANLGVVTGKHLAEHC
KNEY-EKVTNIILWILAEISIVACDIPEVIGTAFALNMLF--NIPVWCGVLLTGFSTLGLLAL----QQY-G
----VRKLEFLITFLVLTIAACFLVELGISK-PDA-SEVLYGLFVPQ---LRGS-------GSTGLAISLLG
AMVMPHNL-------------------------------FLHSALVLSR-KIPRSVSGIKEACRFYLIESGI
ALA-VAFLINISVISLSGSVCN---SS-NLPDDQKSCQDLDLNKA--------------------SFLLKAS
NVLGK----------------------WSSKVFAIALLASGQSSTITGTYAGQYVMQGFLDLRMKPWLRNLL
TRCLAIVPSLIVALIG-G--S--A--G--A--------GKLIIIASISGM----------------------
------------------------------------------------------------------------
---------------------------------------------------TWIIGSLIMGINIYFLVDNLI
SVLVHGRLAVVSKVACGVLGFSGMLIYLTGIGYLVLRKNKNSSHLLALTSPECREM
>A0A0A0L9K3_CUCSA/1-521
------------------------------------------------------------------------
-----XAAPGSASEQPQFLVRAGDENFSHAPLIENPENDQIIVPD-------------------------KE
SWKNLFAYMGPGFLVSIAYIDPGNFETDLQSGAKYKYGLLWVILVASFAALIIQSLAANLGVVTGKHLAEHC
KAEY-PKVQNFILWVLAEIAIVACDIPEVIGTAFALNMLF--SIPVWCGVLLTGLSTLLLLAL----QQY-G
----IRKLEFLIAFLVLTIAVCFFLELGYAK-PDA-GEIFYGLFVPQ---LKGS-------GATGLAISLLG
AMVMPHNL-------------------------------FLHSALVLSR-KIPRSLSGIKEACRFYMIESGF
ALM-VAFLINVSVISVSGAVCSS--PDLNK-EDQMSCNDLDLNK----------------------ASFLLR
NVLGK----------------------WSSKLFAIALLASGQSSTITGTYAGQYVMQGFLDLKLTPWIRNIL
TRSLAIIPSLIVALIG-G--S--S--G--A-------GKLIIIASMILSFELPFALVPLLK-----------
--------------FTSSKAKMG-P-HVNSTAITVL---------------------------TWIIGLLIM
AINIYYLMGRFIDVLLHNDLHAVVLIGVLGFS--GVALYL-----------AGIAYLVLKKTKKISHLLAVT
TVESRRLSNEPSKTSG----------------------------------------
>A0A0A0LD68_CUCSA/1-574
-----------------------------------------------XVVRREVNRKKRGERNDGKEKEGRH
KRNNKMAAGGSGSGQPQFLVRAGDESFSHAPLIENPETDQIIVPD-------------------------KK
SWKNLFAYMGPGFLVSIAYIDPGNFETDLQSGAQYKYGLLWIILVASFSSLIIHSLAANLGVVTGKHLAEHC
KAEY-PKAQNFILWVLAEIAIVACDIPEVIGTAFALNMLF--SIPVWCGVLLTGLSTLLLLAL----QQY-G
----IRKLEFLIAFLVLTIAICFFLELGYAK-PDV-GEIFYGLFVPQ---LKGS-------GATGLAISLLG
AMVMPHNL-------------------------------FLHSALVLSR-KIPRSLSGIKEACRFYMIESGF
ALM-VAFLINVSVISVSGAVCSS--PDLNK-EDQMSCNDLDLNK----------------------ASFLLR
NVLGK----------------------WSSKLFAIALLASGQSSTITGTYAGQYVMQGFLDLKLTPWVRNFL
TRSLAIVPSLIVAIIG-G--S--S--G--A-------GKLIIIASMILSFELPFALVPLLK-----------
--------------FTSSKAKMG-P-HVNSTAITVL---------------------------TWIIGFLIM
AINIYYLMSRFIHVLLHNDLHLAVVILIGILG--FSGVAL-----------YLAGIAYLVLRKTKEISHLLA
LTAEESRRLSNELSKTSGYDLPNEDVSMQLPQRIRTTNDVN---------------
>A0A1S3CFX0_CUCME/1-457
------------------------------------------------------------------------
-----XAAGGSGSGQPQFLVRAGDENFSHAPLIENPETDQIIVPD-------------------------KE
SWKNLFAYMGPGFLVSIAYIDPGNFETDLQSGAQYKYGLLWIILVASFAALIIQSLAANLGVVTGKHLAEHC
KAEY-PKAQNFILWVLAEIAIVACDIPEVIGTAFALNMLF--RIPVWCGVLLTGLSTLLLLAL----QQY-G
----IRKLEFLIAFLVLTIAVCFFLELGYAK-PDV-GEIFYGLFVPQ---LKGS-------GATGLAISLLG
AMVMPHNL-------------------------------FLHSALVLSR-KIPRSLSGIKEACRFYMIESGF
ALM-VAFLINVSVISVSGAVCN----SPDL-NK---------------------------------------
------------------------------------------------------------------------
------------------------------------------------------------------------
------------------------------------------------------------------------
---------------------------------------------------EDQMSCNDLDLNKASFLLRVC
VIYLKTFLKSRSTKQRKPYMKITVLTWIIGLLIMAINIYYLMSRFIHVLLHNDLHL
>A0A1S3CN85_CUCME/1-448
------------------------------------------------------------------------
-----XAAGGSGSGQPQFLVRAGDDSFSHAPLIENPETDQIIVPD-------------------------KE
SWKNLFAYMGPGFLVSIAYIDPGNFETDLQSGAQYKYGLLWIILVASFAALIIQSLAANLGVVTGKHLAEHC
KAEY-PKAQNFILWVLAEIAIVACDIPEVIGTAFALNMLF--GIPVWCGVLLTGLSTLLLLAL----QQY-G
----IRKLEFLIAFLVLTIAICFFLELGYAK-PDV-GEIFYGLFVPQ---LKGS-------GATGLAISLLG
AMVMPHNL-------------------------------FLHSALVLSR-KIPRSLSGIKEACRFYMIESGF
ALM-VAFLINVSVISVSGAVCN----APDL-NKED-------------------------------------
------------------------------------------------------------------------
------------------------------------------------------------------------
------------------------------------------------------------------------
---------------------------------------------------QMSCNDLDLNKASFLLRVCVI
YSLLNIFEMQITVLTWIIGFLIMAINIYYLMSRFIHVLLHNNLHLAAVVFIGILGF
>W1NVH1_AMBTC/1-482
------------------------------------------------------------------------
-------------------------------------XPNSVSFV------------------------RRK
SWKNLFSYVGPGFLVSIAYIDPGNFQTDLQAGASYKYELLWIILVASCAALVIQTLAANLGVVTGKHLAEHC
RAEY-PRTPNFILWILAEIAIVACDIPEVIGTAFALNMLF--RIPVWCGVLLTGLSTLMLLAL----QQY-G
----VRKLEFLIAFLVFTIAACFFGELAYAK-PIP-SEVLKGLFVPQ---LKGN-------GATGLAISLLG
AMVMPHNL-------------------------------FLHSALVLSR-KIPRSINRIKEACRFYTIESAF
ALA-VAFLINVSVISVSGAVCNS--SN--LPEDQKNCEDLDLNR----------------------ASFLLR
NVVGS----------------------WSSKLFAIALLASGQSSTITGTYAGQYVMQGFLDLRLTPWIRNFL
TRCLAIIPSLIVAIIG-G--S--A--G--A--------GKLIIIASLMV-----------------------
------------------------------------------------------------------------
---------------------------------------------------VTWIIGSAIMVINVYYLVTGF
VKFLIKGELSIVATVFVGILGFSGMAMYLAGVAYLVIRRDQKVTYLLSPEAPCLVR
>Q2Z1Q0_CHESC/1-537
------------------------------------------------------------------------
----------XASTQLQFMASMGNGNTSSNAPLIENTDSNQIIVP------------------------DKT
SWKNLSAYMGPGFLVSIAYIDPGNFETDLQSGAQYKYELLWIILVASCAALIIQSLAANLGVVSGKHLAEHC
RTEY-EKVPNFILWILAEISIVACDIPEVIGTAFALNMLF--DIPEWIGVLLTGFSTLVLLAL----QQY-G
----VRKLEFLIAFLVFTIAACFLVELGYAK-PNA-SEVLYGLFVPQ---LQGS-------GSTLLAISLLG
AMVMPHNL-------------------------------FLHSALVLSR-KIPRSVNGIKEACRFYMVESGF
ALV-LALLINVSVIAVSGSVCS---SS-NLNPDDQKSCQNLDLNK---------------------ASFLLK
NVLGS----------------------WSSKLFAIALLASGQSSTITGTYAGQYVMQGFLDLRLKPWIRNFL
TRCLAIVPSLIVALIG-G--S--A--G--A-------GKLIIIASMILSFELPFALIPLLK-----------
--------------STSSKTKMG-A-YANSTMISAT---------------------------TWTIGSLIM
GINIYFLVDHLIELVDKVLCGILGFLGTLVYL--AGIGYLVLRKNRESSHLALTTPESRQSEAGNTSVYSLP
REDIVSMQLPQRGRADVD--------------------------------------
>A0A0K0PMH9_9MAGN/1-546
-----------------------------------------------------------------------X
ASTVGNGGGGGGRQQFMVGSGNGSISNAPLIEESGEEVNQIVVPD-------------------------KT
SWKNFFAYLGPGFLVSIAYIDPGNFETDLQAGAQYKYELLWIILVASCAALIIQSLAANLGVVTGKHLAEHC
RNEY-SKVPNFILWVLAEIAIVACDIPEVIGTAFALNMLF--HIPVWCGVLLTGLSTLVLLAL----QQY-G
----VRKLEFLIAFLVFTIAAAFLAELGYAN-PVP-SEVLSGLFVPQ---LKGN-------GATGLAISLLG
AMVMPHNL-------------------------------FLHSALVLSR-KVPRSARGIKEACRFYMMESGF
ALM-VAFLINVSVISVSGAVCS----SSNL-SEEDKLSCSDLDLN--------------------KASFLLR
NVLGK----------------------WSSKLFGIALLASGQSSTITGTYAGQYVMQGFLNLRLEPWIRNFL
TRCLAIVPSLIVALIG-G--S--A--G--A-------GQLIIIASMILSFELPFALIPLLK-----------
--------------FTSCNTKMG-S-HANSTAISVI---------------------------TWIIGSLIM
SINIYYLASSFIKL-------------------------------------LLHNVSNIGLKAFYGILGFSG
MAIYLAGVAYLVIRKNKKPTHLLAFTTSETQQDGVVDTCVTSLPREDIVDMQLPQR
>A0A0U1XJK5_9MAGN/1-545
------------------------------------------------------------------------
XASTVGNAGGGGRQQFMVGSGNGSISNAPLIEESGDEVNQIVVPD-------------------------KT
SWKNFFAYLGPGFLVSIAYIDPGNFETDLQAGAQYKYELLWIILVASCAALVIQSLAANLGVVTGKHLAEHC
RNEY-SKVPNFILWVLAEIAVVACDIPEVIGTAFALNMLF--HIPVWCGVLLTGLSTLVLLAL----QQY-G
----VRKLELLIAFLVFTIAAAFLAELGYAN-PVP-SEVLSGLFVPQ---LKGN-------GATGLAISLFG
AMVMPHNL-------------------------------FLHSALVLSR-KVPRSARGIKEACRFYMMESGF
ALM-VAFLINVSVISVSGAVCS----SSTL-SEEDKLSCSDLDLN--------------------KASFLLR
NVLGK----------------------WSSKLFGIALLASGQSSTIAGTYAGQYVMQGFLNLRLEPWIRNFL
TRCLAIVPSLIVALIG-G--S--A--G--A-------GQLIIIASIILSFELPFALIPLLK-----------
--------------FTSCNTKMG-S-HANSTAISVI---------------------------TWIIGSLIM
SINMYYLASSFIKL-------------------------------------LLHNVSNIGLKAFYGILGFSG
MAIYVAGVAYLVIRKNKKPTHLLAFTTSETQEAGVVDTCVTSLPREDIVDMQLPQR
>A0A0K0PMI4_9MAGN/1-545
------------------------------------------------------------------------
XASTVGNAGGGGRQQFMVGSGNGSISNAPLIEESGDEVNQIVVPD-------------------------KT
SWKNFFAYLGPGFLVSIAYIDPGNFETDLQAGAQYKYELLWIILVASCAALVIQSLAANLGVVTGKHLAEHC
RNEY-SKVPNFILWVLAEIAVVACDIPEVIGTAFALNMLF--HIPVWCGVLLTGLSTLVLLAL----QQY-G
----VRKLELLIAFLVFTIAAAFLAELGYAN-PVP-SEVLSGLFVPQ---LKGN-------GATGLAISLFG
AMVMPHNL-------------------------------FLHSALVLSR-KVPRSARGIKEACRFYMMESGF
ALM-VAFLINVSVISVSGAVCS----SSTL-SEEDKLSCSDLDLN--------------------KASFLLR
NVLGK----------------------WSSKPFGIALLASGQSSTIAGTYAGQYVMQGFLNLRLEPWIRNFL
TRCLAIVPSLIVALIG-G--S--A--G--A-------GQLIIIASIILSFELPFALIPLLK-----------
--------------FTSCNTKMG-S-HANSTAISVI---------------------------TWIIGSLIM
SINMYYLASSFIKL-------------------------------------LLHNVSNIGLKAFYGILGFSG
MAIYVAGVAYLVIRKNKKPTHLLAFTTSETQEAGVVDTCVTSLPREDIVDMQLPQR
>A0A1J7HQ65_LUPAN/1-553
------------------------------------------------------------------------
-------XVITGSGQPQFITSTGTQNSSNAPLIENSDAGQIVVPD-------------------------KS
SWKNFFRYLGPGFLVSIAYIDPGNFETDLQAGAQYKYGLLWVILVASCAALVIQTMAANLGVVTGKHLAEHC
RAEY-PKVTNIILWIIAEIAIVACDIPEVIGTAFALNMLF--HIKIWIGVLLTGLSTLILLAL----QQY-G
----IRKLEFLIAFLVFTIAACFFAELGYAK-PDA-KEVLDGLFVPQ---LKGS-------GSTGLAISLLG
AMVMPHNL-------------------------------FLHSALVLSR-KVPQSVRGINEACRFYMMESAI
ALT-VAFLINVSVISVSGSVCNS--SNLNA-EDQKSCQNLDLNQASFLL------------KIDISDMCHTQ
NVLGK----------------------WSSKLFAVALLASGQSSTITGTYAGQYVMQGFLDLRLKPWIRNML
TRSLAIVPSLIVAAIG-G--P--N--A--A-------GELIIIASMILSFELPFALVPLLK-----------
--------------FTSSKTKMG-T-HVNSIMLSAI---------------------------TWIIGSLIM
AINIYYLVSGFINL--LVHSH------------------------------LSLVAKVFLGMLGFSGIAVYL
AGIAYLVLRKNKKLSHLLSLTASENQQMANEQGNNGSLYSLPREDIVSMQLPQRTT
>A0A1U7ZW17_NELNU/1-545
------------------------------------------------------------------------
------XAATGSTRSGQAQFITSTGNQSFSNAPLIENEETNQIIV-----------------------PDRK
SWKNLFSYMGPGFLVSIAYIDPGNFETDLQSGAQYKYELLWIILVASCAALIIQSLAANLGVVTGKHLAEHC
RAEY-PKVPNFILWLLAEIAIVACDIPEVIGTAFALNMLF--NIPVWCGVLLTGFSTLVLLAL----QQY-G
----VRKLEFLIAFLVLTIAACFFAELGYAK-PNS-SEVIKGLFIPQ---LKGN-------GATGLAISLLG
AMVMPHNL-------------------------------FLHSALVLSR-RIPRSIHGIKEACRFYTIESAF
ALL-VAFLINVSVISVSGSVCN----SSNLPEDQTSCNDLDLNK----------------------ASFLLR
NVLGS----------------------WSSKLFAIALLASGQSSTITGTYAGQYVMQGFLDLRITPWIRNFL
TRCLAIVPSLTVAIIG-G--S--A--G--A-------GKLIIIASMILSFELPFALIPLLK-----------
--------------FTSSKTKMG-S-HANSTMISVI---------------------------TWIIGSLIM
AINIYYLATGFVKLLLNSGLEVVAIVFAGLFG--FSGMLVY----------LAGILYLVIRKNKEVTHLLPL
EESVNLPRNSNCDNEILYSLPREDIVSMQLPQRRIPAGVN----------------
>D7U876_VITVI/1-541
------------------------------------------------------------------------
--------XASTPVQPQFIASTGNRSLSNALLIENPESDQIVVPD-------------------------RK
SWKNLFAYMGPGFLVSIAYIDPGNFETDLQSGAQYKYELLWIILVASCAALIIQSLAANLGVVTGKHLAEHC
RIEY-PKVPNFILWVLAEIAVVACDIPEVIGTAFALNMLF--NIPVWCGVLLTGLSTLVLLAL----QQY-G
----VRKLEFFIAFLVLTIAACFFVELGYAK-PNS-SEVLRGLFVPQ---LKGN-------GATGLAISLLG
AMVMPHNL-------------------------------FLHSALVLSR-KIPRSVRGIKEACRFYMIESGF
ALM-VAFLINVSVICVSGAVCSS--SNLNL-DDQESCKDLDLNK----------------------ASFLLR
NVLGK----------------------WSSKLFAIALLASGQSSTITGTYAGQYVMQGFLDLRLQPWIRNFL
TRCLAIIPSLIVAIIG-G--S--S--G--A-------GKLIIIASMILSFELPFALIPLLK-----------
--------------FTSCKTKMG-A-YVNSTMITAI---------------------------TWIIGSLLM
AINIYYLASSFIKLL----LHSHLKLVAAVFA--G----------------IIGFSGMIVYVCGIGYLVFRK
NKKATHLLALATAENGELTNDVGGASMDCLPREDIVSMQLPQRRVTVDVD------
>A0A067L0L8_JATCU/1-542
------------------------------------------------------------------------
-------XAGSQSVQPQFIASTGNGSFSNAPLIENSDVDQIIVPD-------------------------RK
SWKNLFAYMGPGFLVSIAYIDPGNFETDLQAGAQYKYGLLWIILVASCAALVIQSLAANLGVVTGKHLAEHC
KAEY-PRVPNFILWILAEIAIVACDIPEVIGTAFALNMLF--RIPIWIGVLLTGLSTLVLLAL----QRY-G
----VRKLEFLIAFLVFTIAVCFFVELGYAK-PAA-NEVLYGLFVPQ---LKGD-------GATGLAISLLG
AMVMPHNL-------------------------------FLHSALVLSR-KIPRSVRGIKEACRYYLIESAF
ALA-VAFLINVSVISVSGAVCNS--SNLNA-EDQSNCKDLDLNK----------------------ASFLLK
NVLGS----------------------WSSKLFAIALLASGQSSTITGTYAGQYVMQGFLDLRLTPWIRNFL
TRCLAIVPSLIVALIG-G--S--S--G--A-------GKLIIIASMILSFELPFALIPLLK-----------
--------------FTSCKTKMG-M-YANSTTISAL---------------------------TWLVGSLIM
SINVYFLATGFIKLLLHGHLVAAVFLGIFGFS--AMALYL-----------AAIAYLIFRKNKGATPLLALT
TPEAREMAIGCGDTSVHDLPREDIVNMQLPQTRSTEDVF-----------------
>A0A151S5H4_CAJCA/1-458
------------------------------------------------------------------------
-----XTVTSSSSGQPQFIASTGNRSLSNAPLIENSDTDQIVVPD-------------------------SK
SWKNLFAYVGPGFLVSIAYIDPGNFETDLQSGAQYKYELLWIILVASCAALLIQTMAANLGVVTGMHLAEHC
RNEY-SRVPNFILWVIAEIAVVACDIPEVIGTAFALNMLF--NIPVWIGVLLTGLSTLILLAL----QQY-G
----VRKLEFFIAFLVFTIAACFMVELGYAK-PVA-KEVVTGLFVPK---LEGH-------GATGLAISLLG
AMVMPHNL-------------------------------FLHSALVLSR-KIPRSARGIKEACRFYMIESAF
ALA-VAFLINISVISVSGAVCNS--SNLSA-EDQNNCQDLDLNK----------------------ASFLLR
NVLGK----------------------WNSKLFAIALLASGQSSTITGTYAGQYVMQGFLDFRLKSWIRNLL
TRCIAIVPSLIVALIG-G--S--A--G--A-------GKLIIIASMILSFELPFALIPLLK-----------
--------------FTSSKTKMG-E-HVNSITITV-------------------------------------
---------------------------------------------------SKSSLVVMKGMLQHGIHVMLD
NSF-----------------------------------------------------
>A0A0L9T9I6_PHAAN_A0A0S3T0C2_PHAAN/1-544
------------------------------------------------------------------------
-----XSVTGSSSGHPQFIATTGNRSLSNAPLIENPDSDQIVVPD-------------------------RT
SWKNLFAYVGPGFLVSIAYIDPGNFETDLQSGAQYKYELLWIILVASCAALLIQTMAANLGVVTGMHLAEHC
RAEY-SRLPNFILWVIAEIAIVACDIPEVIGTAFALNMLF--NIPVWIGVLLTGLSTLVLLAL----QQY-G
----VRKLEFFIAFLVFAIAGCFMAELGYAK-PVA-KEVVTGLFVPK---LNGN-------GATGLAISLLG
AMVMPHNL-------------------------------FLHSALVLSR-KIPRSVRGIKEACRFYMIESAF
ALM-VAFLINISVISVSGAVCHS--SNLSA-EDQKSCEDLDLNK----------------------ASFLLR
NVLGK----------------------WSSKLFAIALLASGQSSTITGTYAGQYVMQGFLDLRLKSWIRNLL
TRCIAIVPSLIVALIG-G--S--A--G--A-------GELIIIASMILSFELPFALIPLLK-----------
--------------FTSSKIKMG-E-HVNSITISAV---------------------------TWIIGSLIM
GINIYYLMTSFVKLLLHAHLRIVAKVFLGILG--FSGVALYIGGIAYLV--FRKNKKTTHILTLRTLEDQQM
GNAENDVSMYSLPREDIVSMQLPQKRSPAEFD------------------------
>A0A1S3VCR1_VIGRR/1-544
------------------------------------------------------------------------
-----XSVTGSSSGHPQFIASTGNRSLSNAPLIENPDSDQIVVPD-------------------------RT
SWKNLFAYVGPGFLVSIAYIDPGNFETDLQSGAQYKYELLWIILVASCAALLIQTMAANLGVVTGMHLAEHC
RAEY-SRLPNFILWVIAEIAIVACDIPEVIGTAFALNMLF--NIPVWIGVLLTGLSTLVLLAL----QQY-G
----VRKLEFFIALLVFTIAGCFMAELGYAK-PVA-KEVVTGLFVPK---LNGN-------GATGLAISLLG
AMVMPHNL-------------------------------FLHSALVLSR-KIPRSVRGIKEACRFYMIESAF
ALA-VAFLINISVISVSGAVCHS--SNLSA-EDQKSCEDLDLNK----------------------ASFLLR
NVLGK----------------------WSSKLFAIALLASGQSSTITGTYAGQYVMQGFLDLRLKSWIRNLL
TRCLAIVPSLIVALIG-G--S--A--G--A-------GELIIIASMILSFELPFALIPLLK-----------
--------------FTSSKIKMG-E-HVNSITISAV---------------------------TWIIGSLIM
GINIYYLMTSFVKLLLHAHIRIVAKVFLGILG--FSGVALYIGGIAY----LVFRKNKKTTHVLTLRTLEDQ
QMGNTEGDVSMYSLPREDIVSMQLPQKRSPAEFD----------------------
>V7AQH7_PHAVU/1-544
------------------------------------------------------------------------
------XSVRGSSSGQPQFIASTGNRSLSNAPLIENSDSDQIVVP------------------------DRT
SWKNLFAYVGPGFLVSIAYIDPGNFETDLQSGAKYKYELLWIILVASCAALLIQTMAANLGVVTGMHLAEHC
RAEY-SRLPNFILWVIAEIAVVACDIPEVIGTAFALNMLF--NIPVWIGVLLTGFSTLVLLAL----QQY-G
----VRKLEFFIAFLVFTIAGCFMAELGYAK-PVA-KEVVTGLFVPK---LEGH-------GATGLAISLLG
AMVMPHNL-------------------------------FLHSALVLSR-KIPRSVRGIKEACRFYMMESAL
ALT-VAFLINISVISVSGAVCSS--SNLSA-EDQNSCQDLDLNK----------------------ASFLLR
NVLGK----------------------WSSKLFAIALLASGQSSTITGTYAGQYVMQGFLDLRLKSWIRNLL
TRSLAIVPSLIVALIG-G--S--A--G--A-------GELIIIASMILSFELPFALIPLLK-----------
--------------FTSSKIKMG-E-HVNSITISAV---------------------------TWIIGSLIM
GINIYYLVTSFVKLLLHAELRIVTTVFLGILG--FSGVALY----------MGGIAYLVFRKNTKTTYILTF
STSEDQNMANEQGDVSMYCLPREDIVSMQLPQKRSSPEFD----------------
>A0A0R0IWZ1_SOYBN/1-588
--------------------------------------XHTYYIILAVSVRSHVTRTLPFFPLFINFHKLRS
RLENMTVTGSSSGQPQFIASTGGSRSFSNAPLIENSDTDQIVVPD-------------------------RT
SWKNLFAYIGPGFLVSIAYIDPGNFETDLQSGAQYKYELLWIILVASCAALLIQTMAANLGVVTGMHLAEHC
RAEY-SRVPNFILWVIAEIAVVACDIPEVIGTAFALNMLF--NIPVWIGVLLTGSSTLILLAL----QQY-G
----IRKLEFFIAFLVFTIAGCFMAELGYAK-PVA-KEVVTGLFVPK---LQGH-------GATGLAISLLG
AMVMPHNL-------------------------------FLHSALVLSR-KIPRSVRGIKEACRFYMIESAF
ALT-VAFLINISVISVSGAVCNS--SN--LAGDQNSCQDLDLNK----------------------ASFLLR
NVLGK----------------------WSSKLFAIALLASGQSSTITGTYAGQYVMQGFLDLRLKSWIRNLL
TRCLAIVPSLIVALIG-G--S--A--G--A-------GELIIIASMILSFELPFALIPLLK-----------
--------------FTSSKIKMG-E-HVNSITISAI---------------------------TWIIGSLIM
GINIYYLLTSFVKLLLHVHLKIVTKVFLGILG--FSGVTLYMGGIAYLVFRKKTTHFLAFRTSEEQQVANEQ
GDISMYNLPREDIVSMQLPQNSRSPTDIDREIS-----------------------
>A0A0B2S1N5_GLYSO_K7L825_SOYBN/1-550
------------------------------------------------------------------------
-----XTVTGSSSGQPQFIASTGGSRSFSNAPLIENSDTDQIVVP------------------------DRT
SWKNLFAYIGPGFLVSIAYIDPGNFETDLQSGAQYKYELLWIILVASCAALLIQTMAANLGVVTGMHLAEHC
RAEY-SRVPNFILWVIAEIAVVACDIPEVIGTAFALNMLF--NIPVWIGVLLTGSSTLILLAL----QQY-G
----IRKLEFFIAFLVFTIAGCFMAELGYAK-PVA-KEVVTGLFVPK---LQGH-------GATGLAISLLG
AMVMPHNL-------------------------------FLHSALVLSR-KIPRSVRGIKEACRFYMIESAF
ALT-VAFLINISVISVSGAVCNS--SN--LAGDQNSCQDLDLNK----------------------ASFLLR
NVLGK----------------------WSSKLFAIALLASGQSSTITGTYAGQYVMQGFLDLRLKSWIRNLL
TRCLAIVPSLIVALIG-G--S--A--G--A-------GELIIIASMILSFELPFALIPLLK-----------
--------------FTSSKIKMG-E-HVNSITISAI---------------------------TWIIGSLIM
GINIYYLLTSFVKLLLHVHLKIVTKVFLGILG--FSGVTLYMGGIAYLVFRKKTTHFLAFRTSEEQQVANEQ
GDISMYNLPREDIVSMQLPQNSRSPTDIDREIS-----------------------
>K7KZ73_SOYBN/1-403
------------------------------------------------------------------------
----XTVTGSSSGQPQFIASTGGNRNFSNAPLIENSDTDQIVVPD-------------------------TT
GWKNLFAYVGPGFLVSIAYIDPGNFETDLQSGAQYKYELLWIILVASCAALLIQTMAANLGVVTGMHLAEHC
RAEY-SRVPNFILWVIAEIAIVACDIPEVIGTAFALNMLF--NIPVWVGVLLTGFSTLILLAL----QQY-G
----VRKLEFFIAFLVFTIAGCFMAELGYAK-PVA-KEVVAGLFVPK---LQGH-------GATGLAISLLG
AMVMPHNL-------------------------------FLHSALVLSR-KIPRSVRGIKEACRFYMIESAF
ALT-VAFLINISVISVSGAVCNS--SN--LVEDQNSCQDLDLNK----------------------ASFLLR
NVLGK----------------------WSSKLFAIALLASGQSSTITGTYAGQYVMQGFLDLRLKSWIRNLL
TRCLAIVPSLIVALIG-G--S--A--G--A-------GELIIIASI--------------------------
------------------------------------------------------------------------
---------------------------------------------------VY-------------------
--------------------------------------------------------
>K7KZ72_SOYBN/1-545
------------------------------------------------------------------------
----XTVTGSSSGQPQFIASTGGNRNFSNAPLIENSDTDQIVVPD-------------------------TT
GWKNLFAYVGPGFLVSIAYIDPGNFETDLQSGAQYKYELLWIILVASCAALLIQTMAANLGVVTGMHLAEHC
RAEY-SRVPNFILWVIAEIAIVACDIPEVIGTAFALNMLF--NIPVWVGVLLTGFSTLILLAL----QQY-G
----VRKLEFFIAFLVFTIAGCFMAELGYAK-PVA-KEVVAGLFVPK---LQGH-------GATGLAISLLG
AMVMPHNL-------------------------------FLHSALVLSR-KIPRSVRGIKEACRFYMIESAF
ALT-VAFLINISVISVSGAVCNS--SN--LVEDQNSCQDLDLNK----------------------ASFLLR
NVLGK----------------------WSSKLFAIALLASGQSSTITGTYAGQYVMQGFLDLRLKSWIRNLL
TRCLAIVPSLIVALIG-G--S--A--G--A-------GELIIIASMILSFELPFALIPLLK-----------
--------------FTSSKIKMG-E-HVNSISISAV---------------------------TWIIGSLIM
GINIYYLLTSFVKLLLHVHLKIVTKVFLGILG--FSGVALYMGGIAYLVFRKKTTHILAFRTLEEQQVANEQ
GDISIYSLPREDIVSMQLPQKRSPAEID----------------------------
>A0A0B2P4I6_GLYSO/1-545
------------------------------------------------------------------------
----XTVTGSSSGQPQFIASTGGNRNFSNAPLIENSDTDQIVVPD-------------------------TT
GWKNLFAYVGPGFLVSIAYIDPGNFETDLQSGAQYKYELLWIILVASCAALLIQTMAANLGVVTGMHLAEHC
KAEY-SRVPNFILWVIAEIAIVACDIPEVIGTAFALNMLF--NIPVWVGVLLTGFSTLILLAL----QQY-G
----VRKLEFFIAFLVFTIAGCFMAELGYAK-PVA-KEVVTGLFVPK---LQGH-------GATGLAISLLG
AMVMPHNL-------------------------------FLHSALVLSR-KIPRSVRGIKEACRFYMIESAF
ALT-VAFLINISVISVSGAVCNS--SN--LVEDQNSCQDLDLNK----------------------ASFLLR
NVLGK----------------------WSSKLFAIALLASGQSSTITGTYAGQYVMQGFLDLRLKSWIRNLL
TRCLAIVPSLIVALIG-G--S--A--G--A-------GELIIIASMILSFELPFALIPLLK-----------
--------------FTSSKIKMG-E-HVNSISISAV---------------------------TWIIGSLIM
GINIYYLLTSFVKLLLHVHLKIVTKVFLGILG--FSGVALYMGGIAYLVFRKKTTHILAFRTLEEQQVANEQ
GDISIYSLPREDIVSMQLPQKRSPAEID----------------------------
>V7BXR7_PHAVU/1-544
------------------------------------------------------------------------
------XAVTGSGSGQPQFISSTGNRSFSNAPLIENSETNQIVVP------------------------DKR
SWKNLFAYMGPGFLVSIAYIDPGNFETDLQAGAQYKYELLWIILVASCAALVIQSMAANLGVVTGKHLAEHC
RTEY-PRVPNFILWIIAEIAIVACDIPEVIGTAFALNMLF--NIPVWIGVLLTGLSTLILLAL----QQY-G
----VRKLEFLIAFLVFTIAACFMAELGYAK-PDA-KEVIKGLFVPE---LKGN-------GATGLAISLLG
AMVMPHNL-------------------------------FLHSALVLSR-KIPRSVRGINEACRFYMIESAF
ALM-VAFLINVSVISVSGAVCNS--SNLNA-EDRMSCQDLDLNE----------------------ASFLLR
NVLGK----------------------WSSKLFGIALLASGQSSTITGTYAGQYVMQGFLNLRLEPWIRNML
TRCLAIVPSLIVAVIG-G--S--A--G--A-------GKLIIIASMILSFELPFALVPLLK-----------
--------------FTSCKTKMG-T-HVNSTMISAV---------------------------TWIIGSLIM
VINIYYLITGFIKLLL-----------------------------------QSHIKIVAKVLLGMLGFSGIA
IYLAGITYLVIRKNTEATHLLALTASENQQMTNEQGNGSIYSLPREDIVSMQLPQR
>A0A1S3U1U6_VIGRR/1-544
------------------------------------------------------------------------
-------XAITGSGSGQPQFISSTGNRSFSNAPLIENSDTNQVVV-----------------------PDRR
SWKNLFAYMGPGFLVSIAYIDPGNFETDLQAGAQYKYELLWIILVASCAALVIQSMAANLGVVTGKHLAEHC
RTEY-PRVPNFILWIIAEIAIVACDIPEVIGTAFALNMLF--NIPVWIGVLLTGLSTLILLAL----QQY-G
----VRKLEFLIAFLVFTIAACFVAELGYAK-PDA-KEVTKGLFVPE---LKGN-------GATGLAISLLG
AMVMPHNL-------------------------------FLHSALVLSR-KIPRSVRGIKEACSFYMIESAF
ALS-VAFLINVCVISVSGAVCNS--SNLNA-EDQMSCQNLDLNE----------------------ASFLLR
NVLGK----------------------WSSKLFGIALLASGQSSTITGTYAGQYVMQGFLDLRLEPWIRNML
TRCLAIVPSLIVAVIG-G--S--A--G--A-------GKLIIIASMILSFELPFALVPLLK-----------
--------------FASCKTKMG-A-HVNSTMISVV---------------------------TWIIGTLIM
AINIYYLMTGFIKLL------------------------------------LHSHIEIVAKVFLGMIGFSGM
AIYLAGIAYLVLRKNTEATHLLALTASENQQMTNEQGNGPIYSLPREDIVSMQLPQ
>A0A0L9UPJ1_PHAAN_A0A0S3SF43_PHAAN/1-544
------------------------------------------------------------------------
-------XAITGSGSGQPQFISSTGNRSFSNAPLIENSDTNQVVV-----------------------PDRR
SWKNLFAYMGPGFLVSIAYIDPGNFETDLQAGAQYKYELLWIILVASCAALVIQSMAANLGVVTGKHLAEHC
RTEY-PRVPNFILWIIAEIAIVACDIPEVIGTAFALNMLF--NIPVWIGVLLTGLSTLILLAL----QQY-G
----VRKLEFLIAFLVFTIAACFMAELGYAK-PDA-KEVTKGLFVPE---LKGN-------GATGLAISLLG
AMVMPHNL-------------------------------FLHSALVLSR-KIPRSVRGIKEACSFYMIESAF
ALS-VAFLINVCVISVSGAVCNS--SNLNA-EDQMSCQNLDLNE----------------------ASFLLR
NVLGK----------------------WSSKLFGIALLASGQSSTITGTYAGQYVMQGFLDLRLEPWIRNML
TRCLAIVPSLIVAVIG-G--S--A--G--A-------GKLIIIASMILSFELPFALVPLLK-----------
--------------FASCKTKMG-A-HVNSTMISAV---------------------------TWVIGTLIM
AINIYYLITGFIKLL------------------------------------LHSHIEIVAKVFLGMIGFSGM
AIYLAGIAYLVLRKNTEATHLLALTASENQQMTNEQGNGPIYSLPREDIVSMQLPQ
>A0A151S6L4_CAJCA/1-544
------------------------------------------------------------------------
-----XTITGSGSGQPQFISSTGNRSLSNAPLIENSDTNQIVVPD-------------------------RR
SWKNLFAYMGPGFLVSIAYIDPGNFETDLQSGAQYKYELLWIILVASCAALVIQSMAANLGVVTGKHLAEHC
RAEY-PRVPNFILWIIAEIAIVACDIPEVIGTAFALNMLF--NIPVWIGVLLTGLSTLILLAL----QQY-G
----VRKLEFLIAFLVFTIAACFMAELGYAK-PDA-KEVVKGLFVPE---LKGS-------GATGLAISLLG
AMVMPHNL-------------------------------FLHSALVLSR-KIPRSVRGIKEACNFYMIESAF
ALM-VAFLINVSVISVSGAVCNS--SNLNA-EDQLSCQDLDLNK----------------------ASFLLR
NVLGK----------------------WSSKLFGIALLASGQSSTITGTYAGQYVMQGFLDLRLEPWIRNML
TRCLAIIPSLIVAIVG-G--S--A--G--A-------GKLIIIASMILSFELPFALVPLLK-----------
--------------FTSSKTKMG-A-HVNSTMISAV---------------------------TWIIGTLIM
AINIYYLITGFIKLLLHSH-LKVVVKVFL----------------------GMLGFSGMAIYLTGITYLVLR
KNKEATHLLALTAPENQQMTNEQGNGSIYCLPREDIVSMQLPQRSSPADLD-----
>A0A0B2QQI2_GLYSO_I1MCB0_SOYBN/1-546
------------------------------------------------------------------------
------XAFTGSGSGQPQFISSTGNRSFSNAPLIENSDTNQIVVP------------------------DRR
SWKNLFAYMGPGFLVSIAYIDPGNFETDLQSGAQYKYELLWIILLASCAALVIQSMAANLGVVTGKHLAEHC
RSEY-PRVPNFILWIIAEIAIVACDIPEVIGTAFALNMLF--NIPVWIGVLLTGLSTLILLAL----QQY-G
----VRKLEFLIAFLVFTIAACFMVELGYAK-PDA-KEVLKGLFVPG---LKGS-------GATGLAISLLG
AMVMPHNL-------------------------------FLHSALVLSR-KIPRSVLGIREACRFYMIESAF
ALM-VAFLINICVISVSGTVCNS--SNLNA-EDQLSCQDLDLNK----------------------ASFLLR
NVLGK----------------------WSSKLFGIALLASGQSSTITGTYAGQYVMQGFLDLRLEPWIRNML
TRCLAIVPSLIVAVIG-G--S--A--G--A-------GKLIIIASMILSFELPFALVPLLK-----------
--------------FTSSKTKMG-T-HVNSTMISAV---------------------------TWIIGTLLM
AINIYYLITGFIKLLLHSH--------------------------------LKIVAKVFLGILGFSGMAMYL
AGTTYLVLRKNKEATHLLALTAPENQQMTNELGNGSIYSLPREDIVSMQLPQRSTP
>A0A0B2RIV4_GLYSO/1-544
------------------------------------------------------------------------
------XAVTGSGSGQPQFISSTGNRSFSNAPLIENSDTNQIVVP------------------------DRK
SWKNLFAYMGPGFLVSIAYIDPGNFETDLQSGAQYKYELLWIILLASCVALVIQSMAANLGVVTGKHLAEHC
RAEY-PRVPNFILWIIAEIAIVACDIPEVIGTAFALNMLF--NIPVWIGVLLTGLSTLMLLAL----QQY-G
----VRKLEFLIAFLVFTIAACFMVELGYAK-PDA-KEVLKGLFVPG---LKGS-------GATGLAISLLG
AMVMPHNL-------------------------------FLHSALVLSR-KIPRSVQGIREACRFYMIESAF
ALM-VAFLINVCVISVSGAVCNS--SNLNA-EDQMSCQDLDLNK----------------------ASFLLR
NVLGK----------------------WSSKLFGIALFASGQSSTITGTYAGQYVMQGFLDLRLEPWIRNML
TRCLAIVPSLIVAVIG-G--S--A--G--A-------GKLIIVASMILSFELPFALVPLLK-----------
--------------FTSSKTKMG-T-HVNSTMISAV---------------------------TWIIGTLLM
AINIYYLITGFIKLLLHS---------------------------------HLKIAAKVFLGILGFSGMAMY
LAGITYLVLRKNKEATHLLALTATENQQMTNEQGNGSIYSLPREDIVSMQLPQRST
>K7M407_SOYBN/1-544
------------------------------------------------------------------------
------XAVTGSGSGQPQFISSTGNRSFSNAPLIENSDTNQIVVP------------------------DRK
SWKNLFAYMGPGFLVSIAYIDPGNFETDLQSGAQYKYELLWIILLASCAALVIQSMAANLGVVTGKHLAEHC
RAEY-PRVPNFILWIIAEIAIVACDIPEVIGTAFALNMLF--NIPVWIGVLLTGLSTLMLLAL----QQY-G
----VRKLEFLIAFLVFTIAACFMVELGYAK-PDA-KEVLKGLFEPE---LKGS-------GATGLAISLLG
AMVMPHNL-------------------------------FLHSALVLSR-KIPRSVQGIREACRFYMIESAF
ALM-VAFLINVCVISVSGAVCNS--SNLNA-EDQMSCQDLDLNK----------------------ASFLLR
NVLGK----------------------WSSKLFGIALFASGQSSTITGTYAGQYVMQGFLDLRLEPWIRNML
TRCLAIVPSLIVAVIG-G--S--A--G--A-------GKLIIVASMILSFELPFALVPLLK-----------
--------------FTSSKTKMG-T-HVNSTMISAV---------------------------TWIIGTLLM
AINIYYLITGFIKLLLHS---------------------------------HLKIAAKVFLGILGFSGMAMY
LAGITYLVLRKNKEATHLLALTATENQQMTNEQGNGSIYSLPREDIVSMQLPQRST
>A0A0R0GZI7_SOYBN/1-508
------------------------------------------------------------------------
------XAVTGSGSGQPQFISSTGNRSFSNAPLIENSDTNQIVVP------------------------DRK
SWKNLFAYMGPGFLVSIAYIDPGNFETDLQSGAQYKYELLWIILLASCAALVIQSMAANLGVVTGKHLAEHC
RAEY-PRVPNFILWIIAEIAIVACDIPEVIGTAFALNMLF--NIPVWIGVLLTGLSTLMLLAL----QQY-G
----VRKLEFLIAFLVFTIAACFMVELGYAK-PDA-KEVLKGLFEPE---LKGS-------GATGLAISLLG
AMVMPHNL-------------------------------FLHSALVLSR-KIPRSVQGIREACRFYMIESAF
ALM-VAFLINVCVISVSGAVCNS--SNLNA-EDQMSCQDLDLNK----------------------ASFLLR
NVLGK----------------------WSSKLFGIALFASGQSSTITGTYAGQYVMQGFLDLRLEPWIRNML
TRCLAIVPSLIVAVIG-G--S--A--G--A-------GKLIIVASMILSFELPFALVPLLK-----------
--------------FTSSKTKMG-T-HVNSTMISAV---------------------------TWIIG----
---------------------------------------------------FSGMAMYLAGITYLVLRKNKE
ATHLLALTATENQQMTNEQGNGSIYSLPREDIVSMQLPQRSTPADVD---------
>A0A1S2XB45_CICAR/1-508
---------------------------------------------------------------------XVA
PSSSSGSGSGSGSGQPQFISSTGNRNLSNAPLIETSNTDQIVVPD-------------------------RS
SWKNFFAYMGPGFLVSIAYIDPGNFETDLQSGAQYKYELLWIILVASCAALVIQSMAANLGVVTGKHLAEHC
RAEY-SRVSNFILWIIAEIAIVACDIPEVIGTAFALNMLF--NIPVWIGVLLTGLSTLMLLAL----QQY-G
----VRKLEFLIAFLVFTIAACFWAELGYAK-PDA-KEVVKGLFVPQ---LKGS-------GATGLAISLLG
AMVMPHNL-------------------------------FLHSALVLSR-KIPRSVRGIKEACRFYMIESAF
ALM-VAFLINVSVISVSGAICNS--SNLNE-EDQMSCQDLDLNK----------------------ASFLLR
NVLGK----------------------WSSKLFGVALLASGQSSTITGTYAGQYVMQ---------------
---------------------------------------------MILSFELPFALVPLLK-----------
--------------FTNSKTKMG-A-HVNSTMISTV---------------------------TWIVGSLIM
VINIYYLMTGFIK--------------------------------------LLLHSDIEMVAKVFLGILGFS
GMALYLAGIGYLVLRKNKEGAHLLALTAPESQQMANQQVNGSIYSLPREDIVNMQL
>A0A1S2XDK4_CICAR/1-552
---------------------------------------------------------------------XVA
PSSSSGSGSGSGSGQPQFISSTGNRNLSNAPLIETSNTDQIVVPD-------------------------RS
SWKNFFAYMGPGFLVSIAYIDPGNFETDLQSGAQYKYELLWIILVASCAALVIQSMAANLGVVTGKHLAEHC
RAEY-SRVSNFILWIIAEIAIVACDIPEVIGTAFALNMLF--NIPVWIGVLLTGLSTLMLLAL----QQY-G
----VRKLEFLIAFLVFTIAACFWAELGYAK-PDA-KEVVKGLFVPQ---LKGS-------GATGLAISLLG
AMVMPHNL-------------------------------FLHSALVLSR-KIPRSVRGIKEACRFYMIESAF
ALM-VAFLINVSVISVSGAICNS--SNLNE-EDQMSCQDLDLNK----------------------ASFLLR
NVLGK----------------------WSSKLFGVALLASGQSSTITGTYAGQYVMQGFLDLRLTPWIRNML
TRCLAIVPSLIVAVIG-G--S--T--G--A-------GKLIIIASMILSFELPFALVPLLK-----------
--------------FTNSKTKMG-A-HVNSTMISTV---------------------------TWIVGSLIM
VINIYYLMTGFIK--------------------------------------LLLHSDIEMVAKVFLGILGFS
GMALYLAGIGYLVLRKNKEGAHLLALTAPESQQMANQQVNGSIYSLPREDIVNMQL
>A0A072VNA9_MEDTR/1-570
----------------------------------------------------XFDFTSLKDLLFFFFLLQKE
EYQENMAVPCSSNSGQPQFISSTGNRNFSNAPLIDSTNTDQIVVP------------------------DRT
SWKNLFAYMGPGFLVSIAYIDPGNFETDLQSGAQYKYELLWIILVASCAALVIQSMAANLGVVTGKHLAEHC
RAEY-SRVSNFILWVIAEIAIVACDIPEVIGTAFALNMLF--NVPVWIGVLLTGLSTLMLLAL----QQY-G
----VRKLEFLIAFLVFTIAACFWAELGYAK-PDA-KEVVKGLFVPQ---LKGS-------GATGLAISLLG
AMVMPHNL-------------------------------FLHSALVLSR-KIPRSVRGIKEACRFYMIESAF
ALM-VAFLINVSVISVSGAVCNS--PNINE-EDQMSCQDLDLNK----------------------ASFLLR
NVLGK----------------------WSSKLFGVALLASGQSSTITGTYAGQYVMQGFLDLRLTPWIRNML
TRCLAIVPSLIVAVIG-G--S--A--G--A-------GKLIIIASMILSFELPFALVPLLK-----------
--------------FTSSKTKMG-V-HVNSIMISAI---------------------------TWIIGSLIM
VINIYYLMNGFIK--------------------------------------LLIHSDIEIVAKVFLGILGFS
GMAVYLAGIAYLVLRKNKEGTHLLALTAPESQQMTNEQVNGSIYSLQREDIVNMQL
>A0A072VC69_MEDTR/1-545
------------------------------------------------------------------------
-----XAVPCSSNSGQPQFISSTGNRNFSNAPLIDSTNTDQIVVP------------------------DRT
SWKNLFAYMGPGFLVSIAYIDPGNFETDLQSGAQYKYELLWIILVASCAALVIQSMAANLGVVTGKHLAEHC
RAEY-SRVSNFILWVIAEIAIVACDIPEVIGTAFALNMLF--NVPVWIGVLLTGLSTLMLLAL----QQY-G
----VRKLEFLIAFLVFTIAACFWAELGYAK-PDA-KEVVKGLFVPQ---LKGS-------GATGLAISLLG
AMVMPHNL-------------------------------FLHSALVLSR-KIPRSVRGIKEACRFYMIESAF
ALM-VAFLINVSVISVSGAVCNS--PNINE-EDQMSCQDLDLNK----------------------ASFLLR
NVLGK----------------------WSSKLFGVALLASGQSSTITGTYAGQYVMQGFLDLRLTPWIRNML
TRCLAIVPSLIVAVIG-G--S--A--G--A-------GKLIIIASMILSFELPFALVPLLK-----------
--------------FTSSKTKMG-V-HVNSIMISAI---------------------------TWIIGSLIM
VINIYYLMNGFIK--------------------------------------LLIHSDIEIVAKVFLGILGFS
GMAVYLAGIAYLVLRKNKEGTHLLALTAPESQQMTNEQVNGSIYSLQREDIVNMQL
>A0A059AIQ2_EUCGR/1-537
------------------------------------------------------------------------
----------XASASGQPQFIASTGNRSFSNAPLIPNTEDQIVVP------------------------DRK
SWKNLFAYMGPGFLVSIAYIDPGNFETDLQAGAQYKYELLWIILVASCAALVIQSLAAKLGVVTGKHLAEHF
RMEY-PKVPNFILWVLAEISIVACDIPEVIGTAFALNMLF--KIPLWCGVLLTGLSTLMLLAL----QQY-G
----VRKLEFLIAFLVFTIAACFFGELGYAK-PVA-SEVLNGLFVPQ---LKGN-------GATGLAISLLG
AMVMPHNL-------------------------------FLHSALVLSR-KIPRSVRGIKEACRFYTIESAF
ALM-VAFLINISVISVSGAVCNS--TSLNP-QDKASCQDLDLNK----------------------ASFLLR
NVLGS----------------------WSSKLFAIALLASGQSSTITGTYAGQYVMQGFLDLRLTPWVRNFL
TRCLAIIPSLIVALIG-G--S--A--G--A-------GKLIIIASMILSFELPFALVPLLK-----------
--------------FTSSKTKMG-Q-YANQTMVAAV---------------------------TWIIGFLIM
GINVYYLVTGFIKLLSPMKLGAKVVCGILGFS--GMAVYLAGIT-------YLVLRKNKEASHLLALTTAES
QQSENGQGDASMCRREDIVSMQLPERTPVDLD------------------------
>B9N9Y7_POPTR/1-541
------------------------------------------------------------------------
-------XAGSSSVQPQFIASTGNRSFSNAPLIENSDPEQIIVPD-------------------------RK
SWKNLFAYMGPGFLVSIAYIDPGNFETDLQSGAQYKYELLWIILVASCAALIIQSLAANLGVVTGKHLAEHC
RNEY-PRIPNFILWVLAEIAIVACDIPEVIGTAFALNMLF--KIPVWIGVLLTGLSTLVLLAL----QQY-G
----VRKLELFIAFLVCTIAGCFFAELGYAK-PDA-KEVLKGLFVPQ---LKGN-------GAAGLAISLLG
AMVMPHNL-------------------------------FLHSALVLSR-KIPRSMHGIKDACRFYMIESGF
ALV-LAFLINVSIISVSGAVCNS--PNINA-QDQENCKDLDLNK----------------------ASFLLE
NVLGS----------------------WSSKLFAIALLASGQSSTITGTYAGQYVMQGFLDLRLTPWLRNFL
TRSLAIVPSLIVAIIG-G--S--S--G--A-------GKLIIIASMILSFELPFALVPLLK-----------
--------------FTSSKTKMG-I-YANSTTISSI---------------------------TWVIGFLIM
AINIYYLASSFIKILLHLKLVAAIFLGIFGFL--GMAVYLA----------GVAYLVLRRNKEATHLVALTS
ENPQIANESGNEGVYSLPREDIACMQLPQRRSNANDL-------------------
>M5WYY4_PRUPE/1-545
------------------------------------------------------------------------
------XAVTSSNSERPQFIASTGNRSFSNAPLIENTDTDQIVVP------------------------DKT
SWKNLFAYMGPGFLVSIAYIDPGNFETDLQSGAQYKYGLLWIILVASCAALIIQSLAANLGVVTGKHLAEHC
RAEY-PRVTNFILWVLAEISIVACDIPEVIGTAFALNMLF--NIPIWIGVLLTGLSTLLLLAL----QQY-G
----VRKLEFLIAFLVLTIAGCFFAELGYAK-PDA-AEVLNGLFVPQ---LKGS-------GATGLAISLLG
AMVMPHNL-------------------------------FLHSALVLSR-KIPRSVCGIKEACRFYMIESGF
ALM-VAFLINVSVISVSGAVCNS--ADLNA-EDQMNCTDLDLNK----------------------ASFLLR
NVLGS----------------------WSSKLFAVALLASGQSSTITGTYAGQYVMQGFLDLRLKPWLRNFL
TRCLAIVPSLIVAVIG-G--S--A--G--A-------GKLIIIASMILSFELPFALIPLLK-----------
--------------FTSSKTKMG-A-YANSTAISAI---------------------------TWIIGSLLM
AINVYYLISRFIKLLLHSHFKVLAVVFLGILG--FSGMGLYL---------AGIAYLVFRKNKEATHLLALT
TPESRQLANEQQGNASMYCLAREDIVSMQLPQRRSTEDFD----------------
>A0A1Q3BWY3_CEPFO/1-542
------------------------------------------------------------------------
--------XAGSVSGQPQFIASTGNRSSSSAPLIDNSNTDQIIVP------------------------DKK
SWKNLFAYTGPGFLVSIAYIDPGNLETDLQSGAQYKYELLWIILVASCAALIIQSLAANLGVVTGKHLAEHC
RAEY-PRVPNFILWVLAEIAIVACDIPEVIGTAFALNMLF--KIPVWIGVLLTGLSTLVLLAL----QQY-G
----VRKLEFLIAFLVLTIAACFFVELGYAK-PDP-KEVLHGLFVPE---LKGD-------GAIGIAISLLG
AMVMPHNL-------------------------------FLHSALVLSR-KIPRSAHGIKEACRYYMIESGF
ALT-VAFLINVSVISVSGAVCN---SS-NLPEDQLSCKDLDLNK----------------------ASFLLR
NVLGS----------------------WSSKFFAIALLASGQSSTITGTYAGQYVMQGFLDLRMRPWMRNFL
TRCLAIVPSLIVAVIG-G--S--A--G--A-------GKLIIIASMILSFELPFALIPLLK-----------
--------------FTSSKTKMG-M-HTNSTAISAT---------------------------TWIIGSLLM
SINVYYLVTSFVKLLSHMKLVAIIFSAIFGFL--GMAMYLAAIAYLVL---RKNNEATHLMALTAPEFQQMA
DESGNASIYSLPREDIVNMQLPQRRSTGDLD-------------------------
>B9SMT1_RICCO/1-546
------------------------------------------------------------------------
---XAGGSLSSGEQPQFIASTGNRSFSNAPLIDNPDSSDQIVIPD-------------------------RK
SWKNLFAYMGPGFLVSIAYIDPGNFETDLQSGAQYKYGLLWIILVASCAALVIQSLAANLGVVTGKHLAEHC
RIEY-PRVPNFILWVLAEIAIVACDIPEVIGTAFALNMLF--KIPVWIGVLLTGLSTLILLAL----QQY-G
----VRKLEFLIAFLVLTMAACFFAELGYAK-PAA-PEVLEGLFVPQ---LKGD-------GATGLAISLLG
AMVMPHNL-------------------------------FLHSALVLSR-KIPRSVRGIKEACRFYFIESAF
ALS-VAFLINVSVISVSGAVCN---SPNLNPEDQSKCEDLDLNK----------------------ASFLLK
NVLGS----------------------WSSKLFAIALLASGQSSTITGTYAGQYVMQGFLDLRLVPWVRNFL
TRCLAIVPSLIVALVG-G--S--A--G--A-------GKLIIIASMILSFELPFALIPLLK-----------
--------------FTSCKTKMG-A-YANSIAISAI---------------------------TWIIGSLLM
LINVYYLGTAFIK----ILFHSHLTRVAAVFLGLAAIAYL-----------VFRRNTKASHLLALTTPESRQ
MANESGERSVPSLIREDIANMQLPQRSMEEVDR-----------------------
>A0A067DJ57_CITSI/1-437
------------------------------------------------------------------------
------XATSATGQPQFIASTGGNRSFSNAPLIKNEDADQIVVPD-------------------------KT
SWKNLFAYIGPGFLVSIAYIDPGNFETDLQSGAQYKYELLWIILVASCAALIIQSLAANLGVVTGKHLAEHC
RNEY-PKVPNFILWVLAEIAIVACDIPEVIGTAFALNMLF--KIPVWIGVLLTGFSTLILLAL----QQY-G
----VRKLEFLIAFLVFTMAGCFFAELGYAK-PEA-KEVLHGLFVPQ---LKGN-------GATGLAISLLG
AMVMPHNL-------------------------------FLHSALVLSR-KIPRSVRSIKEACRFYMIESGF
ALA-VAFLINVSVISVSGAVCSS--SNINP-EDQASCKDLDLNK----------------------ASFLLR
NVLGS----------------------WSSKLFAIALLASGQSSTITGTYAGQYVMQGFLDLRLKPWLRNFL
TRCLAIVPSLIVALIG-G--S--A--G--A-------GQLIIIASMILSFELPFALVPLLK-----------
--------------FTSSKVKMG-M-HANSI-----------------------------------------
---------------------------------------------------AFSGKSML-------------
--------------------------------------------------------
>V4UN57_9ROSI/1-543
------------------------------------------------------------------------
------XAASATGQPQFIASTGGNRSFSNAPLIKNEDADQIVVPD-------------------------KT
SWKNLFAYIGPGFLVSIAYIDPGNFETDLQSGAQYKYELLWIILVASCAALIIQSLAANLGVVTGKHLAEHC
RNEY-PKVPNFILWVLAEIAIVACDIPEVIGTAFALNMLF--KIPVWIGVLLTGFSTLILLAL----QQY-G
----VRKLEFLIAFLVFTMAGCFFAELGYAK-PEA-KEVLHGLFVPQ---LKGN-------GATGLAISLLG
AMVMPHNL-------------------------------FLHSALVLSR-KIPRSVRSIKEACRFYMIESGF
ALA-VAFLINVSVISVSGAVCSS--SNLNP-EDQASCKDLDLNK----------------------ASFLLR
NVLGS----------------------WSSKLFAIALLASGQSSTITGTYAGQYVMQGFLDLRLKPWLRNFL
TRCLAIVPSLIVALIG-G--S--A--G--A-------GQLIIIASMILSFELPFALVPLLK-----------
--------------FTSSKVKMG-M-HANSIAITAI---------------------------TWIIGSLIM
IINVYYLATSFIKFLFHGNL----KLVEVVF--------------------LGIFGFSAMAVYLAGVAYLVL
RKNKEASHLLALTTHENQHSTNESGNASLYSLPREDIASMQLPSRSGTVDID----
>A0A067DSK7_CITSI/1-547
------------------------------------------------------------------------
------XATSATGQPQFIASTGGNRSFSNAPLIKNEDADQIVVPD-------------------------KT
SWKNLFAYIGPGFLVSIAYIDPGNFETDLQSGAQYKYELLWIILVASCAALIIQSLAANLGVVTGKHLAEHC
RNEY-PKVPNFILWVLAEIAIVACDIPEVIGTAFALNMLF--KIPVWIGVLLTGFSTLILLAL----QQY-G
----VRKLEFLIAFLVFTMAGCFFAELGYAK-PEA-KEVLHGLFVPQ---LKGN-------GATGLAISLLG
AMVMPHNL-------------------------------FLHSALVLSR-KIPRSKSICKEACRFYMIESGF
ALA-VAFLINVSVISVSGAVCSS--SNINP-EDQASCKDLDLNK----------------------ASFLLR
NVLGS----------------------WSSKLFAIALLASGQSSTITGTYAGQYVMQGFLDLRLKPWLRNFL
TRCLAIVPSLIVALIG-G--S--A--G--A-------GQLIIIASMILSFELPFALVPLLK-----------
--------------FTSSKVKMG-M-HANSIAITAI---------------------------TWIIGSLIM
IINVYYLATSFIKFLFHGNL----KLVEVVF--------------------LGIFGFSAMAVYLAGVAYLVL
RKNKEASHLLALTTHENQHSTNESGNASLYSLPREDIASMQLPSRSGTVDID----
>A0A067DRD8_CITSI/1-543
------------------------------------------------------------------------
------XATSATGQPQFIASTGGNRSFSNAPLIKNEDADQIVVPD-------------------------KT
SWKNLFAYIGPGFLVSIAYIDPGNFETDLQSGAQYKYELLWIILVASCAALIIQSLAANLGVVTGKHLAEHC
RNEY-PKVPNFILWVLAEIAIVACDIPEVIGTAFALNMLF--KIPVWIGVLLTGFSTLILLAL----QQY-G
----VRKLEFLIAFLVFTMAGCFFAELGYAK-PEA-KEVLHGLFVPQ---LKGN-------GATGLAISLLG
AMVMPHNL-------------------------------FLHSALVLSR-KIPRSVRSIKEACRFYMIESGF
ALA-VAFLINVSVISVSGAVCSS--SNINP-EDQASCKDLDLNK----------------------ASFLLR
NVLGS----------------------WSSKLFAIALLASGQSSTITGTYAGQYVMQGFLDLRLKPWLRNFL
TRCLAIVPSLIVALIG-G--S--A--G--A-------GQLIIIASMILSFELPFALVPLLK-----------
--------------FTSSKVKMG-M-HANSIAITAI---------------------------TWIIGSLIM
IINVYYLATSFIKFLFHGNL----KLVEVVF--------------------LGIFGFSAMAVYLAGVAYLVL
RKNKEASHLLALTTHENQHSTNESGNASLYSLPREDIASMQLPSRSGTVDID----
>A0A067DF13_CITSI/1-511
------------------------------------------------------------------------
------XATSATGQPQFIASTGGNRSFSNAPLIKNEDADQIVVPD-------------------------KT
SWKNLFAYIGPGFLVSIAYIDPGNFETDLQSGAQYKYELLWIILVASCAALIIQSLAANLGVVTGKHLAEHC
RNEY-PKVPNFILWVLAEIAIVACDIPEVIGTAFALNMLF--KIPVWIGVLLTGFSTLILLAL----QQY-G
----VRKLEFLIAFLVFTMAGCFFAELGYAK-PEA-KEVLHGLFVPQ---LKGN-------GATGLAISLLG
AMVMPHNL-------------------------------FLHSALVLSR-KIPRSVRSIKEACRFYMIESGF
ALA-VAFLINVSVISVSGAVCSS--SNINP-EDQASCKDLDLNK----------------------ASFLLR
NVLGS----------------------WSSKLFAIALLASGQSSTITGTYAGQYVMQGFLDLRLKPWLRNFL
TRCLAIVPSLIVALIG-G--S--A--G--A-------GQLIIIASI--------------------------
------------------------------------------------------------------------
---------------------------------------------------TAITWIIGSLIMIINVYYLAT
SFIKFLFHGNLKLVEVVFLGIFGFSAMAVYLAGVAYLVLRKNKEASHLLALTTHEN
>A0A061GA64_THECC/1-543
------------------------------------------------------------------------
--------XAGSNSRQPQFIASTGNQSFSNAPLIQSADTDQIVVP------------------------ERK
SWKNLFAYMGPGFLVSIAYIDPGNFETDLQSGAQYKYELLWIILVASCAALVIQSLAANLGVVTGKHLAEHC
RAEY-PRGPNFILWVLAEIAVVACDIPEVIGTAFALNMLF--NIPVWIGVLLTGLSTLVLLAL----QQY-G
----VRKLEIFISFLVLTIAGCFLAELGYAK-PVA-GEVLKGLFVPQ---LKGN-------GATGLAISLLG
AMVMPHNL-------------------------------FLHSALVLSR-RIPRSVQGIKEACRFYMIESGF
ALM-VAFLINVSIISVSGAVCN---SSNMNPEDQASCEDLDLNK----------------------ASFLLR
NVLGS----------------------WSSKLFGIALLASGQSSTITGTYAGQYVMQGFLDLRLKPWLRNFL
TRCLAIVPSLIVAIIG-G--S--A--G--A-------GKLIIIASMILSFELPFALIPLLK-----------
--------------FTSSETKMG-E-HANSTAVSAI---------------------------AWIIGSLIM
GINIYYLVTSFIHFLSHWKLIAVVFLGIFGFV--GVAIYLAAVAYLVF---RPNKKATHLLALTTPDSRHMV
NGSGRTSVDCLPREDIVSMQLPQRREQTEDMD------------------------
>A0A1U8PEV2_GOSHI_A0A0B0MMQ9_GOSAR/1-540
------------------------------------------------------------------------
--------XMGSNSGQPQFIASTGNRSFSNAPLIQNADTNQIVVP------------------------DRK
SWKNFFAYMGPGFLVSIAYIDPGNFETDLQAGAQYKYGLLWIILVASCAALVIQSLAANLGVVTGKHLAEHC
RTEY-PRGPNFVLWVLAEIAIVACDIPEVIGTAFALNMLF--NIPVWIGVLLTGLSTLVLLAL----QQY-G
----VRKLEFLIAFLVLTIAGCFFAEMNYAK-PVA-SEVLDGLFVPQ---LKGN-------GATGLAISLLG
AMVMPHNL-------------------------------FLHSALVLSR-KIPRSVRGIKEACRFYMIESGF
ALM-VAFLINISVISVSGAVCNS--SNLNQ-EDQDSCEDLDLNK----------------------ASFLLR
NVLGS----------------------WSSKLFAVALLASGQSSTITGTYAGQYVMQGFLDLRLTPWIRNML
TRCLAIVPSLIVAIIG-G--S--A--G--A-------GKLIIIASMILSFELPFALIPLLK-----------
--------------FTSSKTKMG-A-YVNSIAVSAI---------------------------TWIIGSLIM
GINIYYLMTNFIHLLNHWELVAVVFLGIFGFS--GVAIYLAAIAYLVFR--PNKEATHLLALTSENQHMVDD
AGNTSMYCLPREDIVSMQLPQRRQTEDI----------------------------
>A0A0D2RZM4_GOSRA/1-540
------------------------------------------------------------------------
--------XMGSNSGQPQFIASTGNRSFSNAPLIQNADTNQIVVP------------------------DRK
SWKNFFAYMGPGFLVSIAYIDPGNFETDLQAGAQYKYGLLWIILVASCAALVIQSLAANLGVVTGKHLAEHC
RTEY-PRGPNFVLWVLAEIAIVACDIPEVIGTAFALNMLF--NIPVWIGVLLTGLSTLVLLAL----QQY-G
----VRKLEFLIAFLVLTIAGCFFAEMNYAK-PVA-SEVLDGLFVPQ---LKGN-------GATGLAISLLG
AMVMPHNL-------------------------------FLHSALVLSR-KIPRSVRGIKEACRFYMIESGF
ALM-VAFLINISVISVSGAVCNS--SNLNQ-EDRDSCEDLDLNK----------------------ASFLLR
NVLGS----------------------WSSKLFAVALLASGQSSTITGTYAGQYVMQGFLDLRLTPWIRNML
TRCLAIVPSLIVAIIG-G--S--A--G--A-------GKLIIIASMILSFELPFALIPLLK-----------
--------------FTSSKTKMG-A-YVNSIAVSAI---------------------------TWIIGSLIM
GINIYYLMTNFIHLLNHWELVAVVFLGIFGFS--GVAIYLAAIAYLVF---QPNKEATHLLALTSENRHMVD
DAGNTSMYCLPREDIVSMQLPQRRQTEDI---------------------------
>A0A1U8JKR1_GOSHI/1-540
------------------------------------------------------------------------
--------XMGSNSGQPQFIASTGNRSFSNAPLIQNADTNQIVVP------------------------DRK
SWKNFFAYMGPGFLVSIAYIDPGNFETDLQAGAQYKYGLLWIILVASCAALVIQSLAANLGVVTGKHLAEHC
RTEY-PRGPNFVLWVLAEIAIVACDIPEVIGTAFALNMLF--NIPVWIGVLLTGLSTLVLLAL----QQY-G
----VRKLEFLIAFLVLTIAGCFFAEMNYAK-PVA-SEVLDGLFVPQ---LKGN-------GATGLAISLLG
AMVMPHNL-------------------------------FLHSALVLSR-KIPRSVRGIKEACRFYMIESGF
ALM-VAFLINISVISVSGAVCNS--SNLNQ-EDRDSCEDLDLNK----------------------ASFLLR
NVLGS----------------------WSSKLFAVALLASGQSSTITGTYAGQYVMQGFLDLRLTPWIRNML
TRCLAIVPSLIVAIIG-G--S--A--G--A-------GKLIIIASMILSFELPFALIPLLK-----------
--------------FTSSKTKMG-A-YVNSIAVSAI---------------------------TWIIGSLIM
GINIYYLMTNFIHLLNHWELVAVVFLGIFGFS--GVAIYLAAIAYLVFR--PNKEATHLLALTSENRHMVDD
AGNTSMYCLPREDIVSMQLPQRRQTEDI----------------------------
>A0A1R3HVA2_9ROSI/1-567
------------------------------------------------------------------------
--------XANSNSGQPQFIASTGNRSFSNAPLIQNADTDQIVVP------------------------DRK
SWKNLFAYMGPGFLVSIAYIDPGNFETDLQSGAQYKYELLWIILVASCAALVIQSLAANLGVVTGKHLAEHC
RAEY-PRGPNFILWVLAEIAIVACDIPEVIGTAFALNMLF--NIPVWIGVLLTGLSTLVLLAL----QQY-G
----VRKLEFLITFLVLTIAGCFFAELAYAK-PVA-SEVLKGLFVPQ---LKGN-------GATGLAISLLG
AMVMPHNLFLHSALVLS------------RKIPRSVRGIKLHPSSISAGLPCSCRWPSCKEACRFYMIESGF
ALM-VAFLINISVISVSGAVCKS--SNLNE-EDKASCEDLDLNK----------------------ASFLLR
NVLGS----------------------WSSKLFAIALLASGQSSTITGTYAGQYVMQGFLDLRLTPWLRNFL
TRCLAIVPSLIVAVIG-G--S--A--G--A-------GRLIIIASMILSFELPFALIPLLK-----------
--------------FTSSKTKMG-I-HVNSLVVSAI---------------------------TWIIGSLIM
GINIYYLMTSFIHVLSHWKTVSVVFLGIFGFS--GVAIYLAAVAYL-----VFRPNKEATHLLALTTPGNGD
MANDPGNTSIDCLPREDIVSMQLPQRRQTQDID-----------------------
>A0A1R3G446_9ROSI/1-523
------------------------------------------------------------------------
--------XANSNSGQPQFIASTGNRSFSNAPLIQNADTDQIVVP------------------------DRK
SWKNLFAYMGPGFLVSIAYIDPGNFETDLQSGAQYKYELLWIILVASCAALVIQSLAANLGVVTGKHLAEHC
RAEY-PRGPNFILWVLAEIAIVACDIPEVIGTAFALNMLF--NIPVWIGVLLTGLSTLVLLAL----QQY-G
----VRKLEFFITFLVLTIAGCFFAELTYAK-PVA-SEVLKGLFVPQ---LKGN-------GATGLAISLLG
AMVMPHNL-------------------------------FLHSALVLSR-KIPRSVRGIKEACRFYMIESGF
ALM-VAFLINISVISVSGAVCKS--SNLNE-EDKASCEDLDLNK----------------------ASFLLR
NVLGS----------------------WSSKLFAIALLASGQSSTITGTYAGQYVMQGFLDLRLTPWLRNFL
TRCLAIVPSLIVAVIG-G--S--A--G--A-------GRLIIIASMILSFELPFALIPLLK-----------
--------------FTSSKTKMG-I-HVNSLVVMLV---------------------------TFLMYWLSH
WKTVSVVFLGIFGFS-----------GVAIYL--AAIAYLVFRPNKEATHLLALTTPGNGDMANDPGNTSID
CLPREDIVSMQLPQRRQTQDID----------------------------------
>M0U8C4_MUSAM/1-554
------------------------------------------------------------------------
XSSFQLSEESPGREIRRDGTHGRGSKRVVAGDEEGDNGEDRDDKS----------------CSQDEPQDQKP
GWKKFLAHVGPGFLVSLAYLDPGNLETDLQAGAKHRYELLWVVLIGLAFALIIQSLAANLGVATGKHLAELC
KAEY-PKYVNYCLWVMAEVAVIAADIPEVIGTAFALNILF--RIPVSAGVLITGLSTLLLLGL----QRY-G
----VRKLELLISMLVFVMAACYFGELSYVN-PPA-TQVMKGLFVPR---LGGD-------GATSDAVALLG
ALVMPHNL-------------------------------FLHSALVLSR-KTPPSAEGINDACRYFLLESGF
ALS-VALLINVAVVSVSGTVCA----G-RS-LPPEDSETCSNLTLN-------------------SASFLLK
NLLGK----------------------SSSIVYGIALLASGQSSTISGTYAGQYIMQGFLDVKMRMWLQNLM
TRCIAIGPSLVVSIIG-G--P--A--G--A-------GRLIIITSMILSFELPFALIPLLK-----------
--------------FSSSGTKMR-P-HKNSIYIIVI---------------------------SWILGFGVI
GINVYFLSTSFVEWITSSSLPKPAVGVIVFPF--MAVYILA----------VIYLTFRKDTAVTFVDKSDSS
LKEMEDGVHRSDGDKGGDVVPFRGDLNNISPPE-----------------------
>A0A1E5VT35_9POAL/1-506
------------------------------------------------------------------------
--------------------XEIERETLGNERERSWGANVAQEES--------------KKLEDSDQLIKQP
AWKRFLAHIGPGFMVSLAYLDPGNLETDLQAGANHRYELLWVILIGLIFALIIQSLAANLGVVTGRHLAEIC
KSEY-PKFVRICLWILAEIAVIAADIPEVIGTAFALNLLF--HIPVWVGVLITGSSTLLLLGL----QKY-G
----VRKLEFLISMLVFVMAACFFGEMSFVK-PPA-VEVLKGLFIPK---LNGA-------GATGDAIALLG
ALIMPHNL-------------------------------FLHSALVLSR-KTPSSVRGIKDACRFFLYESGF
ALF-VALLINIAVISVSGTVCF----A-DN-ISAEDADRCSDLT-----------------------LDSSS
----FLLKAC----------TAISLFTLGGLLFNLLNDFFFVLSVLRSERAGQVECRGFLDIRMKKWLRNLM
TRCVAIAPSLVVSIIG-G--S--S--G--A-------GRLIIIASVIVSWLLGLMLIGINM-----------
--------------YFLSTSFVG-W-LIHNSLPKYA---------------------------NVLVGFIVF
PLMLIYVFAVIY---------------------------------------LTFRKDTVVTFVADSAQVDAE
KAKAAGEEEDEQPVPFRQDLADIPLPE-----------------------------
>I1H2C8_BRADI/1-544
------------------------------------------------------------------------
------------------------XEIEREAPGSERARSWRTTTS---------QDQDTKKLEDSEQIIKRP
SWKRFLAHVGPGFMVSLAYLDPGNLETDLQAGANHRYELLWVILVGLIFALIIQSLAANLGVVTGRHLAEIC
KSEY-PKFVMICLWLLAEVAVIAADIPEVIGTAFAFYLLF--GIPVWIGVLITGSSTLLLLGL----QRY-G
----VRKLEFVVSMLVFVMAACFFGEMSIVK-PPA-KEVLKGLFIPR---LKGD-------GATADAIALLG
ALVMPHNL-------------------------------FLHSALVLSR-KTPASVRGIKDACSYFLYESGF
ALF-VALLINIAVVSVSGTVCSG--DNLSP-GDADKCSDLSLDN----------------------SSFLLK
NVLGR----------------------SSSIVYGVALLASGQSSTITGTYAGQYIMQGFLDIRMKTWMRNLM
TRCIAIAPSLVVSIIG-G--S--N--G--A-------GRLIIIASMILSFELPFALIPLLK-----------
--------------FSSSTSKMG-P-HKNSIYIIVF---------------------------SWTLGLMLI
GINVYFLSTSFVGWLINNSLPKYVLVGVAVFP--LMLVYLIAVI-------YLTFRKDTVITFVADSGDAEK
AGNGAAGVDDDEPPVPYREDLADIPLPAHGAPRPAEAS------------------
>N1QWW2_AEGTA/1-538
------------------------------------------------------------------------
---------XEIEREAPGGERGRRWRAEQDVQDGKKFEDGDETLV------------------------KEP
AWKRFLSHVGPGFMVSLAYLDPGNLETDLQAGANHRYELLWVILIGLIFALIIQSLAANLGVVTGKHLAEIC
KSEY-PKPVMICLWLLAEVAVIAADIPEVIGTAFAFYLLF--RIPVWIGVLITGSSTLLLLGL----QRY-G
----VRKLEFLISMLVFVMAACFFGELSIVK-PPA-KEVLKGLFIPK---LKGN-------GATGDAIALLG
ALVMPHNL-------------------------------FLHSALVLSR-KTPSSVRGIKDACGFFLYESGF
ALF-VALLINIAVISVSGTVCF----G-EN-LSAEDIDKCSDLSLD-------------------NSSFLLK
NVLGR----------------------SSSIVYGVALLASGQSSTITGTYAGQYIMQGFLDIKMKTWLRNLM
TRCIAIAPSLVVSIIG-G--G--E--G--G-------RRLIIIASMILSFELPFALIPLLK-----------
--------------FSSSSSKMG-P-HKNSIYIIVF---------------------------SWTLGLMLI
GINVYFLSTSFMGWLSSLPTYAKVLVGVVVCP--LMIVYLIAV--------VYLTFRKDTVVTFVADSCKAD
AEKAAGGSGEDDDEPVPYREDLADIPLPAHSRG-----------------------
>F2DKF6_HORVV/1-546
------------------------------------------------------------------------
-----XEIEREAPGSERGRSWRANPAAAQDAQGEKKFGDGDETFV------------------------KEP
AWKRFLSHVGPGFMVSLAYLDPGNLETDLQAGANHRYELLWVILIGLIFALIIQSLAANLGVVTGKHLAEIC
KSEY-PKPVMICLWLLAEVAVIAADIPEVIGTAFAFYLLF--RIPVWIGVLITGSSTLLLLGL----QRY-G
----VRKLEFLISMLVFVMAACFFGELSIVK-PPA-KEVLKGLFIPK---LKGN-------GATADAIALLG
ALVMPHNL-------------------------------FLHSALVLSR-KTPSSVRGIKDACRFFLYESGF
ALF-VALLINIAVVSVSGTVCF----G-EN-LSAEDIDKCSDLSLD-------------------NSSFLLK
NVLGR----------------------SSSIVYGVALLASGQSSTITGTYAGQYIMQGFLDIKMKTWLRNLM
TRCIAIAPSLVVSIIG-G--S--N--G--A-------GRLIIIASMILSFELPFALIPLLK-----------
--------------FSSSSSKMG-P-HKNSIYIIVF---------------------------SWTLGLMLI
GINVYFLSTSFMGWLSSLPTYAKVLVGVVVCP--LMLVYLV----------AVVYLTFRKDTVVTFVADSCK
ADAEKAAGGSGEDDDEPCPTVRTSQTYRSRPTAEARDMQ-----------------
>M0X4N6_HORVV/1-542
------------------------------------------------------------------------
-----XEIEREAPGSERGRSWRANPAAAQDAQGEKKFGDGDETFV------------------------KEP
AWKRFLSHVGPGFMVSLAYLDPGNLETDLQAGANHRYELLWVILIGLIFALIIQSLAANLGVVTGKHLAEIC
KSEY-PKPVMICLWLLAEVAVIAADIPEVIGTAFAFYLLF--RIPVWIGVLITGSSTLLLLGL----QRY-G
----VRKLEFLISMLVFVMAACFFGELSIVK-PPA-KEVLKGLFIPK---LKGN-------GATADAIALLG
ALVMPHNL-------------------------------FLHSALVLSR-KTPSSVRGIKDACRFFLYESGF
ALF-VALLINIAVVSVSGTVCF----G-EN-LSAEDIDKCSDLSLD-------------------NSSFLLK
NVLGR----------------------SSSIVYGVALLASGQSSTITGTYAGQYIMQGFLDIKMKTWLRNLM
TRCIAIAPSLVVSIIG-G--S--N--G--A-------GRLIIIASMILSFELPFALIPLLK-----------
--------------FSSSSSKMG-P-HKNSIYIIVF---------------------------SWTLGLMLI
GINVYFLSTSFMGWLSSLPTYAKVLVGVVVCP--LMLVYLV----------AVVYLTFRKDTVVTFVADSCK
ADAEKAAGGSGEDDDEPVPYREDLADIPLPAHSRG---------------------
>A0A1C9ZPR6_HORVU/1-545
------------------------------------------------------------------------
-----XEIEREAPGSERGRSWRANPAAAQDAQGEKKFGDGDETFV------------------------KEP
AWKRFLSHVGPGFMVSLAYLDPGNLETDLQAGANHRYELLWVILIGLIFALIIQSLAANLGVVTGKHLAEIC
KSEY-PKPVMICLWLLAEVAVIAADIPEVIGTAFAFYLLF--RIPVWIGVLITGSSTLLLLGL----QRY-G
----VRKLEFLISMLVFVMAACFFGELSIVK-PPA-KEVLKGLFIPK---LKGN-------GATADAIALLG
ALVMPHNL-------------------------------FLHSALVLSR-KTPSSVRGIKDACRFFLYESGF
ALF-VALLINIAVVSVSGTVCF----G-EN-LSAEDIDKCSDLSLD-------------------NSSFLLK
NVLGR----------------------SSSIVYGVALLASGQSSTITGTYAGQYIMQGFLDIKMKTWLRNLM
TRCIAIAPSLVVSIIG-G--S--N--G--A-------GRLIIIASMILSFELPFALIPLLK-----------
--------------FSSSSSKMG-P-HKNSIYIIVF---------------------------SWTLGLMLI
GINVYFLSTSFMGWLSSLPTYAKVLVGVVVCP--LMLVYLV----------AVVYLTFRKDTVVTFVADSCK
ADAEKAAGGSGEDDDEPVPYREDLADIPLPAHSTRDMQ------------------
>A0A1D5XMW0_WHEAT/1-540
------------------------------------------------------------------------
--------XEIEREAPGSERGRSWRASAAQDAQDGKKFEDGDETL-----------------------VKEP
AWKRFLSHVGPGFMVSLAYLDPGNLETDLQAGANHRYELLWVILIGLVFALIIQSLAANLGVVTGKHLAEIC
KSEY-PKPVMICLWLLAEVAVIAADIPEVIGTAFAFYLLF--RIPVWIGVLITGSSTLLLLGL----QRY-G
----VRKLEFLISMLVFVMAACFFGELSIVK-PPA-KEVLKGLFIPK---LKGN-------GATGDAIALLG
ALVMPHNL-------------------------------FLHSALVLSR-KTPSSVRGIKDACRFFLYESGF
ALF-VALLINIAVISVSGTVCF----G-EN-LSAEDIDKCSDLSLD-------------------NSSFLLK
NVLGR----------------------SSSIVYGVALLASGQSSTITGTYAGQYIMQGFLDIKMKTWLRNLM
TRCIAIAPSLVVSIIG-G--S--N--G--A-------GRLIIIASMILSFELPFALIPLLK-----------
--------------FSSSSSKMG-P-HKNSIYVIVF---------------------------SWTLGLMLI
GINVYFLSTSFMGWLSSLPTYAKVLVGIVVCP--LMLVYL-----------VAVVYLTFRKDTVVTFVADSC
KADAEKAAGGSGEDDDEPVPYREDLADIPLPAHSRG--------------------
>A0A1B1QEK4_9POAL/1-540
------------------------------------------------------------------------
--------XEIEREAPSSERGRSWRANAVQDVQDGKKFEHGDETL-----------------------VKEP
AWKRFLSHVGPGFMVSLAYLDPGNLETDLQAGANHRYELLWVILIGLIFALIIQSLAANLGVVTGKHLAEIC
KTEY-PKPVMICLWLLAEVAVIAADIPEVIGTAFAFYLLF--RIPVWIGVLITGSSTLLLLGL----QRY-G
----VRKLEFLISMLVFVMAACFFGELSIVK-PPA-KEVLKGLFIPK---LKGN-------GATGDAIALLG
ALVMPHNL-------------------------------FLHSALVLSR-KTPSSVRGIKDACRFFLYESGF
ALF-VALLINIAVISVSGTVCF----G-EN-LSAEDIDKCSDLSLD-------------------NSSFLLK
NVLGR----------------------SSSIVYGVALLASGQSSTITGTYAGQYIMQGFLDIKMKTWLRNLM
TRCIAIAPSLVVSIIG-G--S--N--G--A-------GRLIIIASMILSFELPFALIPLLK-----------
--------------FSSSSSKMG-P-HKNSIYIIVF---------------------------SWTLGLMLI
GINVYFLSTSFMGWLSSLPTYAKVLVGVVVCP--LMLVYLV----------AVVYLTFRKDTVVTFVADSCK
ADAEKAAGGSGEDDDEPVPYREDLADIPLPAHSTG---------------------
>A0A096UQM5_WHEAT/1-540
------------------------------------------------------------------------
-------XEIEREAPSSERGRSWRANAVQDVQDGKKFEDGDETLV------------------------KEP
AWKRFLSHVGPGFMVSLAYLDPGNLETDLQAGANHRYELLWVILIGLIFALIIQSLAANLGVVTGKHLAEIC
KTEY-PKPVMICLWLLAEVAVIAADIPEVIGTAFAFYLLF--RIPVWIGVLITGSSTLLLLGL----QRY-G
----VRKLEFLISMLVFVMAACFFGELSIVK-PPA-KEVLKGLFIPK---LKGN-------GATGDAIALLG
ALVMPHNL-------------------------------FLHSALVLSR-KTPSSVRGIKDACRFFLYESGF
ALF-VALLINIAVISVSGTVCF----G-EN-LSAEDIDKCSDLSLD-------------------NSSFLLK
NVLGR----------------------SSSIVYGVALLASGQSSTITGTYAGQYIMQGFLDIKMKTWLRNLM
TRCIAIAPSLVVSIIG-G--S--N--G--A-------GRLIIIASMILSFELPFALIPLLK-----------
--------------FSSSSSKMG-P-HKNSIYIIVF---------------------------SWTLGLMLI
GINVYFLSTSFMGWLSSLPTYAKVLVGVVVCP--LMLVYLV----------AVVYLTFRKDTVVTFVADSCK
ADAEKAAGGSGEDDDEPVPYREDLADIPLPAHSTG---------------------
>A0A1W0W334_SORBI/1-535
------------------------------------------------------------------------
---------XEIEREAPGNDKARSWRANVAQEDSKTKLDGGDQLM------------------------KEP
AWKRFLAHVGPGFMVSLAYLDPGNLETDLQAGANHRYELLWVILIGLIFALIIQSLAANLGVVTGRHLAEIC
KSEY-PKFVRICLWILAEVAVIAADIPEVIGTAFAFNLLF--HIPVWVGVLITGSSTLLLLGL----QRY-G
----VRKLEFLISMLVFVMAACFFGELSIVK-PPA-VEVIKGLFIPR---LKGD-------GATADAIALLG
ALVMPHNL-------------------------------FLHSALVLSR-KTPSSVRGIKDACRFFLYESGF
ALF-VALLINIAVISVSGTVCF----S-GN-LSPEDADKCSDLSLD-------------------SSSFLLK
NVLGR----------------------SSSIVYGVALLASGQSSTITGTYSGQYIMQGFLDIRMKKWLRNLM
TRCIAIAPSLVVSIIG-G--S--S--G--A-------GRLIIIASMILSFELPFALIPLLK-----------
--------------FSSSRSKMG-P-HKNSIYIIVF---------------------------SWLLGLMII
GINMYFLSTSFVGWLIHNSLPIYVLVGLVIFP--LMLIYV-----------LAVIYLTFRKDTVVTFVADSN
QLDNAEKAKAAGEEEDDQPVPFRQDLADIPLPE-----------------------
>A0A0D9WXD7_9ORYZ/1-541
------------------------------------------------------------------------
----------XEIERESSADRGNISWRASVAHEDAKKLEGDDQLL-----------------------MKEP
AWKRFLAHVGPGFMVSLAYLDPGNLETDLQAGANHRYELLWVILIGLVFALIIQSLAANLGVVTGRHLAEIC
KSEY-PKFVKIFLWLLAELAVIAADIPEVIGTAFAFNILF--HIPVWVGVLITGSSTLLLLGL----QKY-G
----VRKLEFLISMLVFVMAACFFGEMSFVK-PPA-KEVIKGLFIPR---LNGS-------GATGDSIALLG
ALVMPHNL-------------------------------FLHSALVLSR-KTPASVRGIKDGCRFFLYESGF
ALF-VALLINIAVISVSGTVCY----S-NN-ISQDDADKCADLSLD-------------------TSSFLLR
NVLGK----------------------SSAIVYGVALLASGQSSTITGTYAGQYIMQGFLDIRMRKWLRNLM
TRTIAIAPSLIVSIIG-G--S--K--G--A-------GRLIIIASMILSFELPFALIPLLK-----------
--------------FSSSRSKMG-P-HKNSIYIIVF---------------------------SWVLGLLII
GINMYFLSTSFVGWLTHNDLPKFANVLIGAAV--FPLMLV-----------YIVAVVYLTIRKDTVITFVAD
SSLAAVDAEKAAAAVVSDSGEVDDDEPLPYREDLADIPLPR---------------
>G8JB91_ORYBR/1-516
------------------------------------------------------------------------
------------XEIERESGERGSISWRANVTNDQDAKKLEADDK---------------------LLMKEP
AWKRFLAHVGPGFMVSLAYLDPGNLETDLQAGANHRYELLWVILIGLIFALIIQSLAANLGVVTGRHLAEIC
KSEY-PKFVKIFLWLLAELAVIAADIPEVIGTAFAFNILF--HIPVWVGVLITGSSTLLLLGL----QKY-G
----VRKLEFLISMLVFVMAACFFGELSIVK-PPA-KEVMKGLFVPR---LTGA-------GATGDAIALLG
ALVMPHNL-------------------------------FLHSALVLSR-KTPASVRGIKDGCRFFLYESGF
ALF-VALLINIAVVSVSGTACYS--PTISQ-EDAGKCADLSLDT----------------------SSFLLR
NVLGK----------------------SSAIVYGVALLASGQSSTITGTYAGQYIMQGFLDIRMRKWLRNLM
TRTIAIAPSLIVSIIG-G--S--K--G--A-------GRLIIIASIIFSWVLGLLIIGINM-----------
--------------YFLSTSFVG-W-LIHNGLPKYA---------------------------NVLVGAAVF
PFMLVYIV-------------------------------------------AVVYLTIRKDSVVTFVADSSL
AAPLDVDAEKATSISDCGGDDAGAGDDDDAPMPYREDLADIPLPR-----------
>J3MJU5_ORYBR/1-548
------------------------------------------------------------------------
------------XEIERESGERGSISWRANVTNDQDAKKLEADDK---------------------LLMKEP
AWKRFLAHVGPGFMVSLAYLDPGNLETDLQAGANHRYELLWVILIGLIFALIIQSLAANLGVVTGRHLAEIC
KSEY-PKFVKIFLWLLAELAVIAADIPEVIGTAFAFNILF--HIPVWVGVLITGSSTLLLLGL----QKY-G
----VRKLEFLISMLVFVMAACFFGELSIVK-PPA-KEVMKGLFVPR---LTGA-------GATGDAIALLG
ALVMPHNL-------------------------------FLHSALVLSR-KTPASVRGIKDGCRFFLYESGF
ALF-VALLINIAVVSVSGTACYS--PTISQ-EDAGKCADLSLDT----------------------SSFLLR
NVLGK----------------------SSAIVYGVALLASGQSSTITGTYAGQYIMQGFLDIRMRKWLRNLM
TRTIAIAPSLIVSIIG-G--S--K--G--A-------GRLIIIASMILSFELPFALIPLLK-----------
--------------FSSSSSKMG-P-HKNSIYIIVF---------------------------SWVLGLLII
GINMYFLSTSFVGWLIHNGLPKYANVLVGAAV--FPFMLVYIV--------AVVYLTIRKDSVVTFVADSSL
AAPLDVDAEKATSISDCGGDDAGAGDDDDAPMPYREDLADIPLPR-----------
>K0IY91_ORYSJ/1-544
------------------------------------------------------------------------
-------------XEIERESSERGSISWRASAAHDQDAKKLDADD--------------------QLLMKEP
AWKRFLAHVGPGFMVSLAYLDPGNLETDLQAGANHRYELLWVILIGLIFALIIQSLAANLGVVTGRHLAEIC
KSEY-PKFVKIFLWLLAELAVIAADIPEVIGTAFAFNILF--HIPVWVGVLITGTSTLLLLGL----QKY-G
----VRKLEFLISMLVFVMAACFFGELSIVK-PPA-KEVMKGLFIPR---LNGD-------GATADAIALLG
ALVMPHNL-------------------------------FLHSALVLSR-KTPASVRGIKDGCRFFLYESGF
ALF-VALLINIAVVSVSGTACSS--ANLSQ-EDADKCANLSLDT----------------------SSFLLK
NVLGK----------------------SSAIVYGVALLASGQSSTIRPVTMGVSLVCGFLDIRMRKWLRNLM
TRTIAIAPSLIVSIIG-G--S--R--G--A-------GRLIIIASMILSFELPFALIPLLK-----------
--------------FSSSKSKMG-P-HKNSIYIIVF---------------------------SWFLGLLII
GINMYFLSTSFVGWYANVLVGAAVFPFMLVYI--VAVVYLT----------IRKDSVVTFVADSSLAAVVDA
EKADAGDLAVDDDEPLPYRDDLADIPLPR---------------------------
>A0A0E0E9Q4_9ORYZ/1-543
------------------------------------------------------------------------
--------------XEIERESSERGSISWRASAEHDQDAKKLDAD-------------------DQLLMKEP
AWKRFLAHVGPGFMVSLAYLDPGNLETDLQAGANHRYELLWVILIGLIFALIIQSLAANLGVVTGRHLAEIC
KSEY-PKFVKIFLWLLAELAVIAADIPEVIGTAFAFNILF--HIPVWVGVLITGTSTLLLLGL----QKY-G
----VRKLEFLISMLVFVMAACFFGELSIVK-PPA-KEVMKGLFIPR---LNGD-------GATADAIALLG
ALVMPHNL-------------------------------FLHSALVLSR-KTPASVRGIKDGCRFFLYESGF
ALF-VALLINIAVVSVSGTACSS--ANLSQ-EDADKCANLSLDT----------------------SSFLLK
NVLGK----------------------SSAIVYGVALLASGQSSTITGTYAGQYIMQGFLDIRMRKWLRNLM
TRTIAIAPSLIVSIIG-G--S--R--G--A-------GRLIIIASMILSFELPFALIPLLK-----------
--------------FSSSKSKMG-P-HKNSIYIIVF---------------------------SWLLGLLII
GINMYFLSTSFVGWYANVLVGAAVFPFMLVYI--VAVVYLT----------IRKDSVVTFVADSSLAAAVVD
AEKAAAAVDDAGDLAVDDEPLPYRDDLADIPLPR----------------------
>A0A0E0Q6B5_ORYRU/1-518
------------------------------------------------------------------------
-------------XEIERESSERGSISWRASAAHDQDAKKLDADD--------------------QLLMKEP
AWKRFLAHVGPGFMVSLAYLDPGNLETDLQAGANHRYELLWVILIGLIFALIIQSLAANLGVVTGRHLAEIC
KSEY-PKFVKIFLWLLAELAVIAADIPEVIGTAFAFNILF--HIPVWVGVLITGTSTLLLLGL----QKY-G
----VRKLEFLISMLVFVMAACFFGELSIVK-PPA-KEVMKGLFIPR---LNGD-------GATADAIALLG
ALVMPHNL-------------------------------FLHSALVLSR-KTPASVRGIKDGCRFFLYESGF
ALF-VALLINIAVVSVSGTACSS--ANLSQ-EDADKCANLSLDT----------------------SSFLLK
NVLGK----------------------SSAIVYGVALLASGQSSTITGTYAGQYIMQ---------WLRNLI
V-----------SIIG-G--S--G--G--A-------GRLIIIASMILSFELPFALIPLLK-----------
--------------FSSSKSKMG-P-HKNSIYIIVF---------------------------SWFLGLLII
GINMYFLSTSFVGWYANVLVGAAVFPFMLVYI--VAVVYLT----------IRKDSVVTFVADSSLAAVVDA
EKADAGDLAVDDDEPLPYRDDLADIPLPR---------------------------
>A0A0E0HYW3_ORYNI/1-529
------------------------------------------------------------------------
-------------XEIERESSERGSISWRASAAHDQDAKKLDADD--------------------QLLMKEP
AWKRFLAHVGPGFMVSLAYLDPGNLETDLQAGANHRYELLWVILIGLIFALIIQSLAANLGVVTGRHLAEIC
KSEY-PKFVKIFLWLLAELAVIAADIPEVIGTAFAFNILF--HIPVWVGVLITGTSTLLLLGL----QKY-G
----VRKLEFLISMLVFVMAACFFGELSIVK-PPA-KEVMKGLFIPR---LNGD-------GATADAIALLG
ALVMPHNL-------------------------------FLHSALVLSR-KTPASVRGIKDGCRFFLYESGF
ALF-VALLINIAVVSVSGTACSS--ANLSQ-EDADKCANLSLDT----------------------SSFLLK
NVLGK----------------------SSAIVYGVALLASGQSSTITGTYAGQYIMQ---------WLRNLM
TRTIAIAPSLIVSIIG-G--S--R--G--A-------GRLIIIASMILSFELPFALIPLLK-----------
--------------FSSSKSKMG-P-HKNSIYIIVF---------------------------SWFLGLLII
GINMYFLSTSFVGWYANVLVGAAVFPFMLVYI--VAVVYLT----------IRKDSVVTFVADSSLAAVVDA
EKADAGDLAVDDDEPLPYRDDLADIPLPR---------------------------
>NRAM5_ORYSJ_B8B4U0_ORYSI/1-538
------------------------------------------------------------------------
-------------XEIERESSERGSISWRASAAHDQDAKKLDADD--------------------QLLMKEP
AWKRFLAHVGPGFMVSLAYLDPGNLETDLQAGANHRYELLWVILIGLIFALIIQSLAANLGVVTGRHLAEIC
KSEY-PKFVKIFLWLLAELAVIAADIPEVIGTAFAFNILF--HIPVWVGVLITGTSTLLLLGL----QKY-G
----VRKLEFLISMLVFVMAACFFGELSIVK-PPA-KEVMKGLFIPR---LNGD-------GATADAIALLG
ALVMPHNL-------------------------------FLHSALVLSR-KTPASVRGIKDGCRFFLYESGF
ALF-VALLINIAVVSVSGTACSS--ANLSQ-EDADKCANLSLDT----------------------SSFLLK
NVLGK----------------------SSAIVYGVALLASGQSSTITGTYAGQYIMQGFLDIRMRKWLRNLM
TRTIAIAPSLIVSIIG-G--S--R--G--A-------GRLIIIASMILSFELPFALIPLLK-----------
--------------FSSSKSKMG-P-HKNSIYIIVF---------------------------SWFLGLLII
GINMYFLSTSFVGWYANVLVGAAVFPFMLVYI--VAVVYLT----------IRKDSVVTFVADSSLAAVVDA
EKADAGDLAVDDDEPLPYRDDLADIPLPR---------------------------
>A0A0E0Q6B6_ORYRU_A0A0E0HYW4_ORYNI/1-494
------------------------------------------------------------------------
-------------XEIERESSERGSISWRASAAHDQDAKKLDADD--------------------QLLMKEP
AWKRFLAHVGPGFMVSLAYLDPGNLETDLQAGANHRYELLWVILIGLIFALIIQSLAANLGVVTGRHLAEIC
KSEY-PKFVKIFLWLLAELAVIAADIPEVIGTAFAFNILF--HIPVWVGVLITGTSTLLLLGL----QKY-G
----VRKLEFLISMLVFVMAACFFGELSIVK-PPA-KEVMKGLFIPR---LNGD-------GATADAIALLG
ALVMPHNL-------------------------------FLHSALVLSR-KTPASVRGIKDGCRFFLYESGF
ALF-VALLINIAVVSVSGTACSS--ANLSQ-EDADKCANLSLDT----------------------SSFLLK
NVLGK----------------------SSAIVYGVALLASGQSSTITGTYAGQYIMQ---------------
---------------------------------------------MILSFELPFALIPLLK-----------
--------------FSSSKSKMG-P-HKNSIYIIVF---------------------------SWFLGLLII
GINMYFLSTSFVGWYANVLVGAAVFPFMLVYI--VAVVYLT----------IRKDSVVTFVADSSLAAVVDA
EKADAGDLAVDDDEPLPYRDDLADIPLPR---------------------------
>A0A0D9YHJ4_9ORYZ/1-538
------------------------------------------------------------------------
-------------XEIERESSERGSISWRASAAHDQDAKKLDADD--------------------QLLMKEP
AWKRFLAHVGPGFMVSLAYLDPGNLETDLQAGANHRYELLWVILIGLIFALIIQSLAANLGVVTGRHLAEIC
KSEY-PKFVKIFLWLLAELAVIAADIPEVIGTAFAFNILF--HIPVWVGVLITGTSTLLLLGL----QKY-G
----VRKLEFLISMLVFVMAACFFGELSIVK-PPA-KEVMKGLFIPR---LNGD-------GATADAIALLG
ALVMPHNL-------------------------------FLHSALVLSR-KTPASVRGIKDGCRFFLYESGF
ALF-VALLINIAVVSVSGTACS----S-GN-LSQEDADKCANLSLD-------------------TSSFLLK
NVLGK----------------------SSAIVYGVALLASGQSSTITGTYAGQYIMQGFLDIRMRKWLRNLM
TRTIAIAPSLIVSIIG-G--S--R--G--A-------GRLIIIASMILSFELPFALIPLLK-----------
--------------FSSSKSKMG-P-HKNSIYIIVF---------------------------SWFLGLLII
GINMYFLSTSFVGWYANVLVGAAVFPFMLVYI--VAVVYLT----------IRKDSVVTFVADSSLAAVVDA
EKADAGDLAVEDDEPLPYRDDLADIPLPR---------------------------
>B9FWG7_ORYSJ/1-546
------------------------------------------------------------------------
-------------XEIERESSERGSISWRASAAHDQDAKKLDADD--------------------QLLMKEP
AWKRFLAHVGPGFMVSLAYLDPGNLETDLQAGANHRYELLWVILIGLIFALIIQSLAANLGVVTGRHLAEIC
KSEY-PKFVKIFLWLLAELAVIAADIPEVIGTAFAFNILF--HIPVWVGVLITGTSTLLLLGL----QKY-G
----VRKLEFLISMLVFVMAACFFGELSIVK-PPA-KEVMKGLFIPR---LNGD-------GATADAIALLG
ALVMPHNL-------------------------------FLHSALVLSR-KTPASVRGIKDGCRFFLYESGF
ALF-VALLINIAVVSVSGTACSS--ANLSQ-EDADKCANLSLDT----------------------SSFLLK
NVLGK----------------------SSAIVYGVALLASGQSSTITGTYAGQYIMQGFLDIRMRKWLRNLM
TRTIAIAPSLIVSIIG-G--S--R--G--A-------GRLIIIASMILSFELPFALIPLLK-----------
--------------FSSSKSKMG-P-TRTLSITAGANAGQ-------------------IIVFSWFLGLLII
GINMYFLSTSFVGWYANVLVGAAVFPFMLVYI--VAVVYLT----------IRKDSVVTFVADSSLAAVVDA
EKADAGDLAVDDDEPLPYRDDLADIPLPR---------------------------
>G8JBB0_ORYGL/1-506
------------------------------------------------------------------------
-------------XEIERESSERGSISWRASAAHDQDAKKLDADD--------------------QLLMKEP
AWKRFLAHVGPGFMVSLAYLDPGNLETDLQAGANHRYELLWVILIGLIFALIIQSLAANLGVVTGRHLAEIC
KSEY-PKFVKIFLWLLAELAVIAADIPEVIGTAFAFNILF--HIPVWVGVLITGTSTLLLLGL----QKY-G
----VRKLEFLISMLVFVMAACFFGELSIVK-PPA-KEVMKGLFIPR---LNGD-------GATADAIALLG
ALVMPHNL-------------------------------FLHSALVLSR-KTPASVRGIKDGCRFFLYESGF
ALF-VALLINIAVVSVSGTACS----S-GN-LSQEDADKCANLSLD-------------------TSSFLLK
NVLGK----------------------SSAIVYGVALLASGQSSTITGTYAGQYIMQGFLDIRMRKWLRNLM
TRTIAIAPSLIVSIIG-G--S--R--G--A-------GRLIIIASIIFSWFLGLLIIGINM-----------
--------------YFLSTSFVG-W-LIHNDLPKYA---------------------------NVLVGAAVF
PFMLVY---------------------------------------------IVAVVYLTIRKDSVVTFVADS
SLAAVVDAEKADAGDLAVDDDEPLPYRDDLADIPLPR-------------------
>C5X2P7_SORBI/1-525
------------------------------------------------------------------------
------------XDAGAHVPAGVVVDIEALAGPAVGSEVPAAPPK-------------------------GP
AWKRFLYHVGPGFMVCLAYLDPGNLGTDLQAGADHRYELLWVTLIGLIFALIIQSLSANLGVVTGRHLAELC
KTEY-PAWVRICLWLLAELAVIAADIPEVIGTAFAFNLLF--HIPLWVGVLITGSSTLLLLGM----QKY-G
----VRKLELLVGLLVFVMAACFFIEMSIVK-PPA-KEVIYGLFVPS---LSGS-------GATGDTIALLG
ALVMPHNL-------------------------------FLHSALVLSR-NTPSSVRGIKDACRFFLLESGV
AMF-VALLINICIISVSGTVCN----SSNL-SSVDSAKCSDITLD--------------------SSSFLLR
NVLGN----------------------NSAVVYGVALLACGISSSITGTYAGQYIMQGFLDIKMKQWLRNLM
TRSIAIVPSLIVAIIG-G--S--S--G--A-------GRLIIIASMILSFELPFALIPLLK-----------
--------------FSSSSNTMG-Q-HKNSIYIIGF---------------------------SWILGSVII
GINIYFLCSKFVGWILHNSLPIYILIGIIVFP--LMLLYICA---------VIYLTLRKETIKFVPCGELQA
IETDKSKVADDSNNEEKEYVSYNGI-------------------------------
>A0A1D6BIB8_WHEAT/1-525
------------------------------------------------------------------------
--------------XEHNRETPAVSGKEEVDIEAVAGLRRDDCGV----------------------NSQDP
AWKRFLRHIGPGFMVSLAYLDPGNLETDLQAGANHRYELLWVILIGLIFALIIQSLSANLGVVTGRHLAELC
KSEY-PVWVKICLWLLAEVAVIAADIPEVIGTAFAFNLLF--NVPVWIGVLIAGSSTLLLLGL----QRY-G
----VRKLEFLVALLVFVMAACFFVEMSIVK-PPA-KEVMKGLFIPR---LNGS-------SATADAIALLG
ALVMPHNL-------------------------------FLHSALVLSR-DTPASVRGMNDACRFFLFESGI
ALF-VALLVNIAIISVSGTVCN----A-GN-LSLEDAAKCGDLTLD-------------------SSSFLLK
NVLGR----------------------SSAIVYGVALLASGQSSSITGTYAGQYIMQGFLDIKMKKWVRNLM
TRSIAIVPSLVVSIIG-G--P--S--G--A-------GRLIIIASMILSFELPFALIPLLK-----------
--------------FSSSRNKMG-Q-CNNSIYIVGF---------------------------SWTLGFIII
GINVYFLSSKLIGWILHNSLPTYANVLVGITLFIAAVVY------------LTFRKDTVKFMSRRELQDIDD
TEKAKVANEGGIEDDIVVQSK-----------------------------------
>M8AV43_AEGTA/1-525
------------------------------------------------------------------------
--------------XEHNRETRAVSGKEEVDIEAVAGLRGDGSGV----------------------NSQDP
AWKRFLRHIGPGFMVSLAYLDPGNLETDLQAGANHRYELLWVILIGLVFALIIQSLSANLGVVTGRHLAELC
KSEY-PVWVKICLWLLAEVAVIAADIPEVIGTAFAFNLLF--NIPVWIGVLIAGSSTLLLLGL----QRY-G
----VRKLEFLVALLVFVMAACFFVEMSIVK-PPA-KEVMKGLFIPR---LNGS-------SATADAIALLG
ALVMPHNL-------------------------------FLHSALVLSR-DTPASVRGMNDACRFFLFESGI
ALF-VALLVNIAIISVSGTVCN----A-GN-LSPEDAAKCGDLTLD-------------------SSSFLLK
NVLGR----------------------SSAIVYGVALLASGQSSSITGTYAGQYIMQGFLDIKMKKWVRNLM
TRSIAIVPSLVVSIIG-G--S--S--G--A-------GRLIIIASMILSFELPFALIPLLK-----------
--------------FSSSRNKMG-Q-CNNSIYIVGF---------------------------SWTLGFIII
GINVYFLSSKLIGWILHNSLPTYANVLVGVTLFVAAV--------------VYLTFRKDTVKFMSRRELQDI
DDTEKAKVANEGGSEEDRVVQSN---------------------------------
>A0A1D6C3A6_WHEAT/1-525
------------------------------------------------------------------------
--------------XEHNRETPAVSGKEEVDIEAVAGLRGDGSGV----------------------SSQDP
AWKRFLRHIGPGFMVSLAYLDPGNLETDLQAGANHRYELLWVILIGLIFALIIQSLSANLGVVTGRHLAELC
KSEY-PVWVKICLWLLAEVAVIAADIPEVIGTAFAFNLLF--NIPVWIGVLIAGSSTLLLLGL----QRY-G
----VRKLEFLVALLVFVMAACFFVEMSIVK-PPA-KEVLKGLFIPR---LNGS-------SATADAIALLG
ALVMPHNL-------------------------------FLHSALVLSR-DTPASVRGMNDACRFFLFESGI
ALF-VALLVNIAIISVSGTVCN----A-GN-LSPENAAKCGDLTLD-------------------SSSFLLK
NVLGR----------------------SSAIVYGVALLASGQSSSITGTYAGQYIMQGFLDIKMKKWVRNLM
TRSIAIVPSLVVSIIG-G--S--S--G--A-------GRLIIIASMILSFELPFALIPLLK-----------
--------------FSSSRNKMG-Q-CNNSTYIVGF---------------------------SWTLGFIII
GINVYFLSSKLIGWILHNSLPTYANVLVGITL--FPLML------------LYVAAVVYLTFRKDAVKFMSR
RELQDIDDTEKAKVANEGGSEDDRVVQSN---------------------------
>J3MJU6_ORYBR/1-521
------------------------------------------------------------------------
------------------XVATEAGARAGGKAADDVEALAGCGGD--------------------ADRRKEP
AWKRFLRHIGPGFMVCLAYIDPGNLETDLQAGANHKYELLWVILIGLIFALIIQSLSANLGVVTGRHLAELC
KTEY-PVWVKTCLWLLAELAVIASDIPEVIGTGFAFNLLF--HIPVWSGVLIAGSSTLLLLGL----QRY-G
----VRNLEVVVALLVFTMAACFFVEMSIVK-PPV-KEVLHGLFIPG---LSGP-------GATGDSIALLG
ALVMPHNL-------------------------------FLHSALVLSR-NTPASAKGMKDACRFFLFESGI
ALF-VALLVNIAVISVSGTVCN----A-TN-LSPDDAAKCGDLTLD-------------------SSSFLLR
NVLGK----------------------SSATVYGIALLASGQSSTITGTYAGQYVMQGFLDIKMKQWLRNLM
TRSIAIVPSLIVSIIG-G--S--S--G--A-------GRLIIIASMILSFELPFALIPLLK-----------
--------------FSSSSNKMG-E-NKNSIYIVGF---------------------------SWVLGFIII
GINIYFLSTKLVGWILHNALPTYANVGIVLFP--LMLLYVAA---------VIYLTLRKDTVKFVSRRELQA
GDTEKGQVADDVGNEDSKEPPV----------------------------------
>G8JBD4_9ORYZ/1-518
------------------------------------------------------------------------
----------------------------XGVTKAEAVAGDGGKVV--------------DDIEALADLRKEP
AWKRFLSHIGPGFMVCLAYLDPGNMETDLQAGANHKYELLWVILIGLIFALIIQSLSANLGVVTGRHLAELC
KTEY-PVWVKTCLWLLAELAVIASDIPEVIGTGFAFNLLF--HIPVWTGVLIAGSSTLLLLGL----QRY-G
----VRKLEVVVALLVFVMAGCFFVEMSIVK-PPV-NEVLQGLFIPR---LSGP-------GATGDSIALLG
ALVMPHNL-------------------------------FLHSALVLSR-NTPASAKGMKDACRFFLFESGI
ALF-VALLVNIAIISVSGTVCN----A-TN-LSPEDAVKCSDLTLD-------------------SSSFLLR
NVLGK----------------------SSATVYGVALLASGQSSTITGTYAGQYVMQGFLDIKMKQWLRNLM
TRSIAIVPSLIVSIIG-G--S--S--G--A-------GRLIVIASMILSFELPFALIPLLK-----------
--------------FSSSSNKMG-E-NKNSIYIVGF---------------------------SWVLGFIII
GINVYFLSTKLVGWILHNALPTFANVLIGIVL--FPLMLLY----------VAAVIYLTFRKDTVKFVSRRE
LQTGDDTEKAQVATGVADEDSKEPPV------------------------------
>A0A0D3GPB7_9ORYZ_G8JBB4_ORYGL/1-520
------------------------------------------------------------------------
--------------------------XGVTKAEAVAGDGDGGKVV--------------DDIEALADLRKEP
AWKRFLSHIGPGFMVCLAYLDPGNMETDLQAGANHKYELLWVILIGLIFALIIQSLSANLGVVTGRHLAELC
KTEY-PVWVKTCLWLLAELAVIASDIPEVIGTGFAFNLLF--HIPVWTGVLIAGSSTLLLLGL----QRY-G
----VRKLEVVVALLVFVMAGCFFVEMSIVK-PPV-NEVLQGLFIPR---LSGP-------GATGDSIALLG
ALVMPHNL-------------------------------FLHSALVLSR-NTPASAKGMKDACRFFLFESGI
ALF-VALLVNIAIISVSGTVCN----A-TN-LSPEDAVKCSDLTLD-------------------SSSFLLR
NVLGK----------------------SSATVYGVALLASGQSSTITGTYAGQYVMQGFLDIKMKQWLRNLM
TRSIAIVPSLIVSIIG-G--S--S--G--A-------GHLIVIASMILSFELPFALIPLLK-----------
--------------FSSSSNKMG-E-NKNSIYIVGF---------------------------SWVLGFIII
GINVYFLSTKLVGWILHNALPTFANVLIGIVL--FPLMLLY----------VAAVIYLTFRKDTVKFVSRRE
LQAGDDTEKAQVATGVADEDSKEPPV------------------------------
>A0A0D9YHI8_9ORYZ/1-520
------------------------------------------------------------------------
--------------------------XGVTKAEAVAGDGDGGKVV--------------DDIEALADLRKEP
AWKRFLSHIGPGFMVCLAYLDPGNMETDLQAGANHKYELLWVILIGLIFALIIQSLSANLGVVTGRHLAELC
KTEY-PVWVKTCLWLLAELAVIASDIPEVIGTGFAFNLLF--HIPVWTGVLIAGSSTLLLLGL----QRY-G
----VRKLEVVVALLVFVMAGCFFVEMSIVK-PPV-NEVLQGLFIPR---LSGP-------GATGDSIALLG
ALVMPHNL-------------------------------FLHSALVLSR-NTPASAKGMKDACRFFLFESGI
ALF-VALLVNIAIISVSGTVCN----A-TN-LSPEDAVKCSDLTLD-------------------SSSFLLR
NVLGK----------------------SSATVYGVALLASGQSSTITGTYAGQYVMQGFLDIKMKQWLRNLM
TRSIAIVPSLIVSIIG-G--S--S--G--A-------GRLIVIASMILSFELPFALIPLLK-----------
--------------FSSSSNKMG-E-NKNSIYIVGF---------------------------SWVLGFIII
GINVYFLSTKLVGWILHNALPTFANVLIGIVL--FPLMLLY----------VAAVIYLTFRKDTVKFVSRRE
LQAGDDTEKAQVATGVADEDSKEPPV------------------------------
>A0A0E0Q6C1_ORYRU_NRAM1_ORYSJ/1-518
------------------------------------------------------------------------
----------------------------XGVTKAEAVAGDGGKVV--------------DDIEALADLRKEP
AWKRFLSHIGPGFMVCLAYLDPGNMETDLQAGANHKYELLWVILIGLIFALIIQSLSANLGVVTGRHLAELC
KTEY-PVWVKTCLWLLAELAVIASDIPEVIGTGFAFNLLF--HIPVWTGVLIAGSSTLLLLGL----QRY-G
----VRKLEVVVALLVFVMAGCFFVEMSIVK-PPV-NEVLQGLFIPR---LSGP-------GATGDSIALLG
ALVMPHNL-------------------------------FLHSALVLSR-NTPASAKGMKDVCRFFLFESGI
ALF-VALLVNIAIISVSGTVCN----A-TN-LSPEDAVKCSDLTLD-------------------SSSFLLR
NVLGK----------------------SSATVYGVALLASGQSSTITGTYAGQYVMQGFLDIKMKQWLRNLM
TRSIAIVPSLIVSIIG-G--S--S--G--A-------GRLIVIASMILSFELPFALIPLLK-----------
--------------FSSSSNKMG-E-NKNSIYIVGF---------------------------SWVLGFVII
GINIYFLSTKLVGWILHNALPTFANVLIGIVL--FPLMLLYVVA-------VIYLTFRKDTVKFVSRRELQA
GDDTEKAQVATCVADEHSKEPPV---------------------------------
>Q41268_ORYSA/1-517
------------------------------------------------------------------------
------------------------------XGVTKAEAVAATGKV-------------VDDIEALADLRKEP
AWKKFLSHIGPGFMVCLAYLDPGNMETDLQAGANHKYELLWVILIGLIFALIIQSLSANLGVVTGRHLAELC
KTEY-PVWVKTCLWLLAELAVIASDIPEVIGTGFAFNLLF--HIPVWTGVLIAGSSTLLLLGL----QRY-G
----VRKLEVVVALLVFVMAGCFFVEMSIVK-PPV-NEVLQGLFIPR---LSGP-------GATGDSIALLG
ALVMPHNL-------------------------------FLHSALVLSR-NTPASAKGMKDACRFFLFESGI
ALF-VALLVNIAIISVSGTVCN----A-TN-LSPEDAVKCSDLTLD-------------------SSSFLLR
NVLGK----------------------SSATVYGVALLASGQSSTITGTYAGQYVMQGFLDIKMKQWLRNLM
TRSIAIVPSLIVSIIG-G--S--S--G--A-------GRLIVIASMILSFELPFALIPLLK-----------
--------------FSSSSNKMG-E-NKNSIYIVGF---------------------------SWVLGFVII
GINIYFLSTKLVGWILHNALPTFANVLIGIVL--FPLMLLYVVA-------VIYLTFRKDTVKFVSRRELQA
GDDTEKAQVATCVADEDSKEPPV---------------------------------
>A0A0E0HYW9_ORYNI/1-518
------------------------------------------------------------------------
----------------------------XGVTKAEAVASDGGKVV--------------DDIEALADLRKEP
AWKKFLSHIGPGFMVCLAYLDPGNMETDLQAGANHKYELLWVILIGLIFALIIQSLSANLGVVTGRHLAELC
KTEY-PVWVKTCLWLLAELAVIASDIPEVIGTGFAFNLLF--HIPVWTGVLIAGSSTLLLLGL----QRY-G
----VRKLEVVVALLVFVMAGCFFVEMSIVK-PPV-NKVLQGLFIPR---LSGP-------GATGDSIALLG
ALVMPHNL-------------------------------FLHSALVLSR-NTPASAKGMKDACRFFLFESGI
ALF-VALLVNIAIISVSGTVCN----A-TN-LSPEDAVKCSDLTLD-------------------SSSFLLR
NVLGK----------------------SSATVYGVALLASGQSSTITGTYAGQYVMQGFLDIKMKQWLRNLM
TRSIAIVPSLIVSIIG-G--S--S--G--A-------GRLIVIASMILSFELPFALIPLLK-----------
--------------FSSSSNKMG-E-NKNSIYIVGF---------------------------SWVLGFVII
GINIYFLSTKLVGWILHNALPTFANVLIGIVL--FPLMLLYVVA-------VIYLTFRKDTVKFVSRRELQA
GDDTEKAQVATCVADEDSKEPPV---------------------------------
>A2YK11_ORYSI/1-518
------------------------------------------------------------------------
----------------------------XGVTKAEAVAGDGGKVV--------------DDIEALADLRKEP
AWKKFLSHIGPGFMVCLAYLDPGNMETDLQAGANHKYELLWVILIGLIFALIIQSLSANLGVVTGRHLAELC
KTEY-PVWVKTCLWLLAELAVIASDIPEVIGTGFAFNLLF--HIPVWTGVLIAGSSTLLLLGL----QRY-G
----VRKLEVVVALLVFVMAGCFFVEMSIVK-PPV-NEVLQGLFIPR---LSGP-------GATGDSIALLG
ALVMPHNL-------------------------------FLHSALVLSR-NTPASAKGMKDACRFFLFESGI
ALF-VALLVNIAIISVSGTVCN----A-TN-LSPEDAVKCSDLTLD-------------------SSSFLLR
NVLGK----------------------SSATVYGVALLASGQSSTITGTYAGQYVMQGFLDIKMKQWLRNLM
TRSIAIVPSLIVSIIG-G--S--S--G--A-------GRLIVIASMILSFELPFALIPLLK-----------
--------------FSSSSNKMG-E-NKNSIYIVGF---------------------------SWVLGFVII
GINIYFLSTKLVGWILHNALPTFANVLIGIVL--FPLMLLYVVA-------VIYLTFRKDTVKFVSRRELQA
GDDTEKAQVATCVADEDSKEPPV---------------------------------
>A0A199W4W5_ANACO/1-553
------------------------------------------------------------------------
XEIGEGREIGGEAQQGRGSRRVAAINIGPDHHTTHVDSKENKLDN-------------------QDDPLKEP
GWKRFIAHVGPGFLVSLAYLDPGNLQTDLQAGASDKYELLWVILIGLVFALIIQSLAANLGVTTGRHLAELC
KSEY-PKYVKFCLWLLAEVAVIAADIPEVIGTAFALNILF--HIPVWSGVLITGLSTLLLLGL----QRY-G
----VRKLELVISVMVFVMAACYFGEMSYVK-PPA-AEVVKGLFIPK---LNGN-------SATADAIALLG
ALVMPHNL-------------------------------FLHSALVLSR-KTPPSVKGIKDACRYFLLESGF
ALF-VALLINIAVVSVSGAICS----S-NT-LSAEDSDRCGNLTLN-------------------SASFLLK
NVLGR----------------------SSSAVYAIALLASGQSSTITGTYAGQFIMQGFLDLKMKKWLRNLM
TRCIAITPSLIVSLIG-G--S--S--G--A-------GRLIIIASMILSFELPFALIPLLK-----------
--------------FSSSRTKMG-P-HKNSIYIIVI---------------------------SWILGLGII
GINIYFLSTSFVGWLIHSTLPKAAN--------------------------VMIGMIVFPLMAIYIIAIVYL
TFRKDTVVTFIANGSDPAQVEMGKGVHQCRNDQDGNEVVPYREDLADIPLPE----
>W1P7S2_AMBTC/1-544
------------------------------------------------------------------------
-----------XAGVNGSGAAVCKEPSLRGSNRIVSLEIKEPSSP---------------DRHRLAPEQKEP
GWRKFLAYIGPGFLVSLAYLDPGNLETDLQAGASYQYELLWVVLIGLIFALIIQSFAANLGVTTGKHLAEHC
KQEY-PKFVNYCLWILAEVAVIAADIPEVIGTAFALNILF--HIPLWVGVLITGLSTLLLLGL----QRY-G
----VRKLELLIASLVFLMAACYFGEMAYAQ-PKA-SEVLKGMFIPK---LSGS-------GATGAAIALIG
ALVMPHNL-------------------------------FLHSALVLSR-KVPQSVHGINSACRYFLIESGF
ALF-VAFLINVAVVSVSGTVCSMSLEDKSR-CDNLDLSSASF---------------------------LLK
NVLGS----------------------SSSTVYAIALLASGQSSTITGTYAGQYIMQGFLELRMKKWMRNLM
TRCIAITPSLVVAIIG-G--S--S--G--A-------GRLIIIASMILSFELPFALIPLLK-----------
--------------FSSGRTKMG-P-YKNSIYIIIV---------------------------TWVLGFGII
GINIYYLSTGFVGWLIHNQLPKSVLIGIIVFPLIIAVIYLTL---------RKDRVVTFVEAQETLDETHLE
KGEEGNKEEEKKDIPYREDLADIPLPE-----------------------------
>A0A1Q3CK73_CEPFO/1-557
------------------------------------------------------------------------
-----XANLHQQQVSDEVPQSGDGGSKRMAAMNLAAGNSPPLIIS-----------SNNTNKDHEEPKYQKP
GWRKFISYVGPGFLVSLAYLDPGNMETDLQAGASYRYELLWIILVGLIFALIIQSLAANLGVSTGKHLAEQC
KAEY-PKYVKLCLWLLAETAVIAADIPEVIGTAFALNILF--HIPVWIGVLSTGLSTLLLLGL----QRY-G
----VRKLEILIAVLVFVMAGCFIGEMSFVK-PPP-ADLFKGMFIPR---LNGS-------GATGAAIALLG
ALVMPHNL-------------------------------FLHSALVLSR-KTPNSVRSINDACRYFLLESGF
ALF-VAFIINVAIISVSGTVCS----A-KD-ITEDNAQRCNDLNLN-------------------SASFLLQ
NVLGK----------------------SSSTLYGVALLASGQSSAITGTYAGQFIMQGFLDLKMKRWVRNLI
TRCIAIVPSLVVAIIG-G--S--A--G--A-------GELIIIASMILSFELPFALIPLLK-----------
--------------FSSGTTKMG-P-HKNSIYVIVI---------------------------SWILGIGIV
GINVYYLITAFVGWLFHNSLPRVGNVFIGIMV------F------------PLMAIYILSVIYLTFRKDTVV
TFIEPTKNDPIAQAHMENGLANPNRHSEGDHVPYREDLADIPLPN-----------
>A0A1Q3D099_CEPFO/1-558
------------------------------------------------------------------------
--XANLHQQQQVSDEVPQSWDGGSKRIEAMNVATGNSPPVIISTE-------------YANKDHEDPKYQKP
GWRKFISYVGPGFLVSLAYIDPGNMETDLQAGASYRYELLWVILVGLIFALIIQSLAANLGVSTGKHLAEQC
KAEY-PKYVKLCLWLLAESAVIAADIPEVIGTAFALNILL--HIPLWIGVLLTGFSTLLLLGL----QRY-G
----ARKLEILVAVFVFVMAACFIGEMSFVK-PPA-ADLFKGMFIPK---LTGS-------GAIGDAIALLG
ALVMPHNL-------------------------------FLHSALVLSR-KTPNSVRSINDACRYFLLESGF
ALF-IAFIINVAIISVSGTVCS----A-KD-ITDDTAQRCNDLNLH-------------------SASFLLK
NVLGK----------------------SSSTLYGVALLASGQSSAITGTYAGQFIMQGFLDLKMKRWVRNLV
TRCIAIIPSLVVSIIG-G--S--A--G--A-------GELIIIASMILSFELPFALIPLLK-----------
--------------FSSGTTKMG-P-HKNSIYIIVI---------------------------SWILGVGIV
GINIYYLITAFVGWLFHDNLPRVGNVFIGI---------------------IVFPLMAIYILSVIYLTFRKD
TVVTFIDSTKDDPIAQAHIEDGQANPNEHPELDRVPYRADLADIPLPN--------
>A0A1D1Z6R7_9ARAE/1-552
------------------------------------------------------------------------
-------XEGENGQLGRMGRDPPSWRGSNRIAAEVAQDTLDGDAG--------LGHQDEDPETKSQLDEQKP
GWKKFLGYVGPGFLVSLAYLDPGNLETDLQAGADYRYELLWIILVGLIFALIIQSLAANLGVTTGKHLAELC
KAEY-PKYVKICLWLLAELAVIAADIPEVIGTAFALNILF--HIPVWTGVLLTGLSTLLLLGL----QRY-G
----ARKLELLISVLVFVMAACYFAEMAYVN-PPA-AEVVKGLFIPR---LRGS-------GATGAAIALLG
ALVMPHNL-------------------------------FLHSALVLSR-KIPPSTRGINNACRYFLLESGF
ALF-VALLINIAVVAVSGTVCAASSSE--------NAHTCSNLTLD-------------------SAHVLLK
NVLGK----------------------SSSTVYAIALLASGQSSTITGTYAGQYIMQGFLDLRMKTWLRNLL
TRCIAITPSLIVSIIG-G--S--S--G--A-------GRLIIIASMILSFELPFALIPLLK-----------
--------------FSSSRTKMG-P-HKNSVYIIVV---------------------------SWILGLGII
GINIYYLSTGFVGWLIHSSLHKVANVFISIIV--F----------------PLMAIYILSVFYLMIRKDIVE
TFIETRDSLQIEMEKGTHGAAESDTVPYREDLADIPLPP-----------------
>A0A1D1Y0P3_9ARAE/1-546
------------------------------------------------------------------------
----XEGENGQLGRMGRDPPSWRGSNRIAAEVAQDTLDGDAGLGH-----------------QDEDPETKKP
GWKKFLGYVGPGFLVSLAYLDPGNLETDLQAGADYRYELLWIILVGLIFALIIQSLAANLGVTTGKHLAELC
KAEY-PKYVKICLWLLAELAVIAADIPEVIGTAFALNILF--HIPVWTGVLLTGLSTLLLLGL----QRY-G
----ARKLELLISVLVFVMAACYFAEMAYVN-PPA-AEVVKGLFIPR---LRGS-------GATGAAIALLG
ALVMPHNL-------------------------------FLHSALVLSR-KIPPSTRGINNACRYFLLESGF
ALF-VALLINIAVVAVSGTVCAASSSE--------NAHTCSNLTLD-------------------SAHVLLK
NVLGK----------------------SSSTVYAIALLASGQSSTITGTYAGQYIMQGFLDLRMKTWLRNLL
TRCIAITPSLIVSIIG-G--S--S--G--A-------GRLIIIASMILSFELPFALIPLLK-----------
--------------FSSSRTKMG-P-HKNSVYIIVV---------------------------SWILGLGII
GINIYYLSTGFVGWLIHSSLHKVANVFISIIV--F----------------PLMAIYILSVFYLMIRKDIVE
TFIETRDSLQIEMEKGTHGAAESDTVPYREDLADIPLPP-----------------
>A0A0K0PNN3_9MAGN/1-538
------------------------------------------------------------------------
-----------------XASLQMSVADDHKTGGRIAAVEDKDYQT-----------------RQSDDLKSQP
EWRKFLSFVGPGFLVSLAYLDPGNLETDLQAGANHRYELLWVVLIGLIFALIIQSLAANLGVSTGKHLSELC
KAEY-PIFVKYCLWLLAELAVIAADIPEVIGTAFALNILF--HIPVWIGVLLTGFSTLLLLGL----QKY-G
----VRKLELLIAVLVFVMAGCFFGEMTYVK-PPA-AGVLKGMFIPK---LSGR-------GATGDAIALMG
ALVMPHNL-------------------------------FLHSALVLSR-KIPNSVRGINDACRFFLIESGF
ALF-VAFLINVAVISVSGTVCAEATKESEI-CSDLTLNNASF---------------------------LLQ
NVLGK----------------------ASSTLYAIALLASGQSSTITGTYAGQYIMQGFLDLRMKKWLRNLV
TRCIAIAPSLVVSIIG-G--P--S--G--A-------GRLIIIASMILSFELPFALIPLLK-----------
--------------FSSSSTKMG-P-HKNSIFIIVI---------------------------SWTLGMGII
GINVYYLSTAFIDWINSLHIVAKVFVGLIVFP--MMGVYML----------SVLYLTFRKDVVETYIDPVKE
VSTEMQTTCMENGFTGAQVIDTVPYRRDLADIPFPE--------------------
>A0A0K0PME6_9MAGN/1-540
------------------------------------------------------------------------
--------------XASLQMSVADDHTLSKTGGRIAAVEDKDYQT-----------------RQSDDLKSQS
EWRKFLSFVGPGFLVSLAYLDPGNLETDLHAGANHRYELLWVVLIGLIFALIIQSLAANLGVSTGKHLSELC
KAEY-PIFVKYCLWLFAELAVIAADIPEVIGTAFALNILF--HIPVWIGVLLTGFSTLLLLGL----QKY-G
----VRELELLIAVLVLVMAGCFFGEMSYVK-PPA-AGVLKGMFIPK---LNGR-------AATGDAIALMG
ALVMPHNL-------------------------------FLHSALVLSR-KIPNSVREINDACRFFLIESGF
ALF-VAFLINVAVISVSGTVCAE--AQLST-KENETCSDLTLNN----------------------ASFLLQ
NVLGK----------------------ASSTLYAIALLASGQSSTITGTYAGQYIMQGFLDLRMKKWLRNLV
TRCIAITPSLVVSIIG-G--P--S--G--A-------GRLIIIASMILSFELPFALIPLLK-----------
--------------FSSSSTKMG-P-HKNSIFIIVI---------------------------SWTLGMGII
GINVYYLSTTFIDWIIHNSLHIVVFVGLIVFP--LM---------------GVYMLSVLYLTFRKDVVETYI
DPVKEVSTEMQTRMENGITGVQEIGTLTYRRDLADIPFPE----------------
>A0A0J8CHC6_BETVU/1-539
--------------------------------------------------------------XATIEKQDTR
RSGVIGSSNRVVALTASPNVDLVIDGSNNINNDPPSLSPSKRFDE--------------------SPTQKGP
KWKKFLSFVGPGFLVSLAYLDPGNMETDLQAGANHRFELLWVILIGLIFALIIQSLAANLGVSTGKHLSEHC
KAEY-PVIVKYCLWLLAEVAVIAADIPEVIGTAFALNILF--HIPVWAGVLITGLSTLLLLGL----QKY-G
----IRKLELLIAILVLIMGACFFGEMSYVK-PPA-KDVLKGMFIPK---LSGQ-------GATGDAIALMG
ALVMPHNL-------------------------------FLHSALVLSR-TVTKSKKGINQACKYFLLESGF
ALF-IAFWINVAIISVSGTVCSSRQQEAGI-CSDLTLNNASV---------------------------LLQ
NVLGR---------------------KTASIFYGIALFASGQSSTITGTYAGQYIMQGFLDLKMKSWQRNLV
TRSIAITPSLIVSIIG-G--S--A--A--A-------GNLIIIASMILSFELPFALIPLLK-----------
--------------FSSGTTKMG-P-HQNSIIIIVI---------------------------SWILGLGII
GINIYYLITAFIGWLIHNDLPKVGNVFIGIAV--FPLMAIY----------VLSIIYLMLRKDRVVTYIDPT
NSAIKEDIAESPLP------------------------------------------
>S8CWQ3_9LAMI/1-480
------------------------------------------------------------------------
-------------------------------------------LQ------------------------SKK
GWRNFLSYIGPGFLVSLAYIDPGNMETALQAGASYRYELLWVILIGLIFGLIIQSLAANLGVCTGKHLAEAC
RAEY-PRVVNFCLWILGEIAVIAADIPEVIGTAFALNILF--RIPVWAGVLCTGCSTLLLLAL----QRY-G
----VRKLELLISVLVFIMAACFFGEMGFVK-PPV-GEVLKGTVVPK---LSGS-------GATGNAIALLG
ALVMPHNL-------------------------------FLHSALVLSR-KIPATVRGINDACRYFLIETGF
ALF-IALLINIAMVAVTGTVCF----G-DN-LKAENTDQCNNLTLN-------------------NASFLLK
NVLGK----------------------SSSIVYAVALLASGQSSAITGTYAGQFIMQGFLDLKMKLVYRNMM
TRTIAITPSLIVSIIG-G--S--A--G--A-------GRLIIIASMILSFELPFALLPLLK-----------
--------------FSSSAYKMG-P-HKNSIFIIVV---------------------------SWILGLAII
GINVYYLSTGFVGWLIHS---------------------------------PLRRVWNVLISIVVFPLMAAY
VLSVIYLMFRKDRAVTFIDPENKDAAAIDVMENG----------------------
>A0A199U9F2_MANES/1-477
------------------------------------------------------------------------
------------------------VAVNLQGQTPPYSVDHDQDHL-----------------QDPAATHQKA
GWRKFLAYVGPGFLVSLAYLDPGNLETDMQAGANHGYELLWIIVIGLVFALIIQSLAANLGVSTGKHLAELC
NLEY-PKYVKLCLWLLAEVAVIAADIPEVIGTAFALNILF--HISLWIGVLLTGFSTLLLIGL----QKY-G
----VRKLEMLITVLVFVMAACFFGELSYVK-PPA-VDVIKGMFIPK---LSSQ-------GATGDAIALLG
ALVMPHNL-------------------------------FLHSALVLSR-KIPNSITGINDACRYFLMESGI
ALF-VALLINISIVSVTGTVCMANSQDTDR-CNDLTLNSASF---------------------------LLK
NVLGK----------------------SSSTIYAIALLASGQSSTITGTYAGQFIMQ------MRKWKRNLM
TRCIAITPSLIVSIIG-G--S--S--G--S-------GRLIIIASMILSFELPFSLIPLLK-----------
--------------FSSSSTKMG-P-YKNSIY----------------------------------------
---------------------------------------------------HRLRGPANSQQLTKSWKCIYW
DHSISTNGNTSIETSIESGLRKSGEELQMHQREDLAHVPLPE--------------
>A0A059BZ19_EUCGR/1-542
------------------------------------------------------------------------
--------------XASVGGPAALGGSNRIVAINVKGTMPPFDPP--------------DNTHQEDSQNQKP
GLRHFLSFVGPGFLVSIAYIDPGNLETDMQAGANHVYELLWVILVGMIFALIIQSLAANLGVTTGKHLAELC
KVEY-PPLVKYCLWLLAEVAVIAADIPEVIGTAFALKILF--HIPLWAGVLLTGCSTLVLISL----QRY-G
----IRKLELLIAILVLALAACFFAEMGYVK-PPT-SKVLKGMFIPK---LSGN-------SATGDAIALLG
ALVMPHNL-------------------------------FLHSALVLSR-KVQRSVRGINDACRYFLIESGF
ALF-VAFLINVSIVSVSGTVCS----SDNLSKDNASRCG--NLALD-------------------SAAFLLK
NVLGR----------------------SSSTVYAIALLASGQSSTITGTYAGQFIMQGFLELKMKQWKRNLL
TRCIAIAPSLIVSIVG-G--S--S--G--A-------GRLIIIASMILSFELPFALIPLLK-----------
--------------FSSSATKMG-P-HKNSIFIIVI---------------------------SWLLGAGLI
SINIYYLSTGFVDWLIHNSLPKIANIFIGILVFPLMAIYIIAV--------IYLTFRKDSFVTFTDDPVKHA
TSVTIEDGCGNSGKLQDQLPHREDLADIPLPE------------------------
>B9S2W5_RICCO/1-528
------------------------------------------------------------------------
----------------XMINDTVPTSGEGPSNRIPSVGKPQPCNE--------------------QPTHQKS
GWRKFISYVGPGFLVSLAYLDPGNLETDLQAGANHKYELLWVILIALIFALIIQSLAANLGVSTGKHLSELC
KAEY-PKHVKYCLWLLAEIAVIAADIPEVIGTAFALNILF--HIPLWVGVLCTGLSTLILLGL----QKY-G
----VRKLEMLIAVLVFVMAACFFAEMSHVQ-PPA-SGVIKGMFVPK---LSGQ-------GATGDAIALLG
ALVMPHNL-------------------------------FLHSALVLSR-KVPNSIHGANDACRYFLVESGF
ALF-IAFLINVAVVSVSGTVCSA--HTLSH-KNEDQCRDLTLNS----------------------ASFLLQ
NVLGK----------------------SSSILYAIALLASGQSSTISGTYAGQYIMQGFLDIKMRKWIRNLM
TRCIAITPSLIASIIG-G--S--Q--G--A-------GHLIIIASMILSFELPFALIPLLK-----------
--------------FSSSSIKMG-P-HKNSIFVIVF---------------------------SWILGLGII
GINIYYLSTGFVGWLIDN---------------------------------DLPKVGKLLIGIAVFPLMIIY
LLAVIFLAIRKDTVVTFIEPVKDDPTTVQPNMEQGVRKSNEASEMDRFALL-----
>A0A164XP82_DAUCA/1-527
------------------------------------------------------------------------
---------------------------XGSLQQEEQANGSVNNSR----------------DEEHKQSKQKP
KWKNFLSYVGPGFLVSLAYLDPGNLETDLQAGANHRYELLWIILVGLIFALIIQSLAANLGVTTGMHLSELC
RAEY-PLHVKYCLWLLAEVAVIAADIPEVIGTAFALNILF--DIPVWAGVLLTGFSTLLLLGL----QRY-G
----VRKLELLITVLVFVMAACFFGELSYVK-PPA-VDVIKGMFIPK---LKGQ-------GATGDAIALLG
ALVMPHNL-------------------------------FLHSALVLSR-KIPDSVQGINDACKYFLIESGF
ALA-VAFLINVSIISVSGTVCSS--NSLSA-IDVDRCSDLTLNS----------------------ASFLLK
NVLGK----------------------SSSTVYAIALLASGQSSTITGTYAGQYIMQGFLDLKMRTWARNLL
TRCIAITPSLIVSIIG-G--T--S--G--A-------GRLIIIASMILSFELPFALIPLLK-----------
--------------FSSSATKMG-P-HKNSIYIIVI---------------------------SWILGLGII
GINIYYLTTTFINWILHNGLHIIANVFIGIVV--FPLMAVYII--------SVIYLMFRKDVAITFVEKTKL
DNVVQTRMETGDRDTEMIDQVPYREDLADIPLPR----------------------
>A0A1J7G8D9_LUPAN/1-539
------------------------------------------------------------------------
-------------------XSNHQQQQSLGGSNRIVAVDVTPPNN-------------LHHDASSNQQKQEP
VWRKFMAYVGPGFLVSLAYLDPGNLETDLQAGAHHKYELLWVVLIGLIFALIIQSLAANLGVSTGKHLAEIC
KAEY-PLPVMYCLWLFAEFAVIAADIPEVIGTAFALNILF--KIPVWAGVLVTGCSTLSLLGL----QRF-G
----IRKLEMLISILVFVMAACFFGEMSFVK-PSA-SGVLKGMFVPT---LSGT-------AATGDAIALLG
ALVMPHNL-------------------------------FLHSALVLTR-KVPTTVRGINDACRYLLIESGF
ALF-VAFLINVAVISVSGSICS----A-NN-LSAEDAQHCSNLTLH-------------------NATFLLK
NVLGR----------------------SSSTVYAIALLASGQSSAITGTYAGQFIMQGFLDLKMKTWIRNLV
TRCIAITPSLIVSIIG-G--P--S--G--A-------GRLIVIASMILSFELPFALIPLLK-----------
--------------FSSSSDKMG-P-HKNSIIIIVI---------------------------SWILGYGII
CINVYYLSTAFVGWLIHSSLPKVANVFIGIIVFIGSVIYLTFRKDTVKTFIKDDPRMQTNMENGFMNQDDQL
ELSLEPYREDLIHKPLP---------------------------------------
>G7J4Z1_MEDTR/1-531
------------------------------------------------------------------------
-------------------------------------XANLIQQQ---QQQQQQQQHQVMETSSNHEETQKS
GWRKFLPYIGPGFLVSLAYLDPGNMETDLQAGANHGYELLWLVLIGLIFALIIQSLAANLGVTTGKHLSEVC
EVEY-PLFVKYCLWLLAEVAVIAADIPEVIGTAFALNILF--NIPLWAGVLLTGFSTLLLLSL----QRF-G
----VRKLELLITILVFVMAGCFFAEMSYVN-PPA-SGVLKGMFVPK---LAGE-------GAVADAIALLG
ALIMPHNL-------------------------------FLHSALVLSR-KVPKSVRGINEACRYFLYESGF
ALF-VAFLINVAMISVSGTVCSANGDNVER-CNDLTLNSASF---------------------------LLK
NVLGR----------------------SSSTIYAIALLASGQSSTITGTYAGQYIMQGFLDIRMKRWKRNLM
TRCIAIAPSLAVAIIG-G--S--S--G--S-------SRLIIIASMILSFELPFALIPLLK-----------
--------------FSSSSTKMG-P-HKNSMIIITI---------------------------SWILGFGII
SINVYYLSTAFVKWIIHSSLPKVANVFIGIIVFIASVIYLTFRKDTVEMFINDTVMQNQVEKGIVDNGQLEL
SHVPYREDLADIPLPE----------------------------------------
>A0A1S2YDC1_CICAR/1-522
------------------------------------------------------------------------
----------------------------------------XANLM---------QQHQVKETSSNHETHKSS
GWRKFLPYIGPGFLVSLAYLDPGNMETDLQAGANHKYELLWLVLIGLIFALIIQSLAANLGVTTGKHLSEVC
KIEY-PLFVKYCLWLLAEVAVIAADIPEVIGTAFALNILF--HIPLWAGVLLTGCSTLLLLSL----QRF-G
----VRKLELLITILVFVMAACFFAEMSYVN-PPA-SGVLKGMFVPK---LSGS-------GAVGDAIALLG
ALIMPHNL-------------------------------FLHSALVLSR-KVPSSVRGINDACRYFLYESGF
ALF-VAFLINVAMISVSGTVCSASGENADR-CNNLTLNSASF---------------------------LLK
NVLGR----------------------SSSTIYAIALLASGQSSTITGTYAGQYIMQGFLNIRMKRWKRNLM
TRCIAIAPSLVVSIVG-G--S--S--G--S-------SQLIIIASMILSFELPFALIPLLK-----------
--------------FSSSSTKMG-P-HKNSMIIITI---------------------------SWILGAGII
GINVYYLSTAFVKWLIHSSLPKVANVFIGIIVFIVSVIYL-----------TFRKDTVVTFIETKNDTVMQS
NVEKGIIDNGQLELNHVPYRQDLADIPLPE--------------------------
>A0A1S2YBT5_CICAR/1-534
------------------------------------------------------------------------
-------------------XAQETSNRIVAVDVTPSTTPVHDPSM----------------------HDQRP
GWRKFLSYIGPGFLVSLAYLDPGNMETDLQAGANHRYELLWIILIGLIFALIIQSLAANLGVCTGKHLSEVC
KAEY-PLFVKYCLWILAELAVIAADIPEVIGTAFALNILF--KIPVWVGVLLTGCSTLLFLGL----QRF-G
----VRKLELLISILVFVMAACFFGEMSYVK-PPA-SGVIEGMFVPK---LNGD-------GAVADAIALLG
ALIMPHNL-------------------------------FLHSALVLSR-KIPGSVRGINDACRYFLIESAF
ALF-VAFLINVAMISVTGTVCS----A-DN-LSADDTDRCSDLTLN-------------------SASFLLQ
NVLGR----------------------SSSTIYAIALLASGQSSAITGTYAGQFIMQGFLDLKMKKWIRNLV
TRIIAIAPSLVVSIIG-G--S--S--G--A-------GKLIVIASMILSFELPFALIPLLK-----------
--------------FSSSSTKMG-P-HKNSMIIIVI---------------------------SWILGFGII
SINVYYLITAFVGWIIHSSLPKVATVFIGIIV--FPLMAL-----------YIVSVIYLTFRKDVVKTFVEV
KDDPAMQTHVEKGFVNNGQVELNHAPYREDLADIALPEGPRL--------------
>A0A072UZV8_MEDTR/1-421
------------------------------------------------------------------------
------------------------XAHQEVNNGSNNRIVAVNVTP---------SSTPSYNHDDSSKQDQKP
GWKKFLAYVGPGFLVSLAYLDPGNMETDLQAGANHGYELLWIILIGLIFACIIQSLAANLGVCTGKHLSEIC
KAEY-PWFVKYCLWILAELAVIAADIPEVIGTAFALNILF--HVPVWGGVLLTGCSTLLFLGL----QRF-G
----VRKLELLISILVFVMAACFFGELSYVK-PPA-KGVIEGMFVPK---LNGN-------GAVGDAIALLG
ALIMPHNL-------------------------------FLHSALVLSR-KIPGTKRGINDACRYFLIESGF
ALF-VAFLINVAMISVTGTVCKA--DDISG-ENVDRCNDITLNS----------------------ASFLLQ
NVLGR----------------------SSSTIYAIALLASGQSSAITGTYAGQFIMQGFLDLKMKKWIRNLV
TRIVAIAPSLVVSIIG-G--S--S--G--A-------GRLIIIASVCIFQNLPFSL----------------
------------------------------------------------------------------------
---------------------------------------------------PSAYVYILNIIQIT-------
--------------------------------------------------------
>G7LGK5_MEDTR/1-542
------------------------------------------------------------------------
------------------------XAHQEVNNGSNNRIVAVNVTP---------SSTPSYNHDDSSKQDQKP
GWKKFLAYVGPGFLVSLAYLDPGNMETDLQAGANHGYELLWIILIGLIFACIIQSLAANLGVCTGKHLSEIC
KAEY-PWFVKYCLWILAELAVIAADIPEVIGTAFALNILF--HVPVWGGVLLTGCSTLLFLGL----QRF-G
----VRKLELLISILVFVMAACFFGELSYVK-PPA-KGVIEGMFVPK---LNGN-------GAVGDAIALLG
ALIMPHNL-------------------------------FLHSALVLSR-KIPGTKRGINDACRYFLIESGF
ALF-VAFLINVAMISVTGTVCKA--DDISG-ENVDRCNDITLNS----------------------ASFLLQ
NVLGR----------------------SSSTIYAIALLASGQSSAITGTYAGQFIMQGFLDLKMKKWIRNLV
TRIVAIAPSLVVSIIG-G--S--S--G--A-------GRLIIIASMILSFELPFALIPLLK-----------
--------------FSSSRTKMG-P-HKNSIIIIII---------------------------SWILGLGII
GINVYYLITAFVGWIIHNSLPKVANVFIGLIV--FPLMALYIV--------SVIYLTFRKDTVVTFVEVKDD
PSMQTHVEKGFVNDGQLELSYTPYREDLADITRPEGPRL-----------------
>J7ILM4_ARAHY/1-545
------------------------------------------------------------------------
--------XASVLRQQQQPAGSGGNNRVVAVNATPPNNILHIHAD-------------------ASSNHEKK
GWKKFLSFIGPGFLVSLAYLDPGNLETDLQAGANHRYELLWVILIGLIFALIIQSLAANLGVSTGKHLSEIC
KAEY-PRLVRYCLWLLAELAVIAADIPEVIGTAFALNILF--HIPVWGGVLVTGCSTLLLLGL----QRF-G
----VRKLELLISTLVFVMAACFFGEMSYVK-PPA-SGVIKGMFTPK---LSGQ-------GATADAIALLG
ALVMPHNL-------------------------------FLHSALVLSR-KVPNTVRGINDACKYFLIESGF
ALF-VAFLINVAVISVSGTVCSASSANTDH-CTDLTLNSASF---------------------------LLK
NVLGR----------------------SSSTIYAIALLASGQSSAITGTYAGQYIMQGFLDLKMKRWIRNLM
TRTIAIAPSLVVSIIG-G--S--S--G--A-------GRLIVIASMILSFELPFALIPLLK-----------
--------------FSSSSTKMG-P-HKNSMIIIVI---------------------------SWILGLGII
GINVYYLITAFVDWLIHNSLPKVGNVFIGIIVFVGSVIYLTFRKDTVQTYIDNTAMQTHVEKGFMNSNGELE
LNHGPIREDLADIPLPE---------------------------------------
>A0A151TSB0_CAJCA/1-537
------------------------------------------------------------------------
---------------XASLTQQQVKEGSNRIVAVNATPSNDLPAP-------------------SQSHPQKP
GWKKFLAYVGPGFLVSLAYLDPGNMETDLQAGADHKYELLWVILIGLVFALIIQSLAANLGVTTGKHLSELC
KAEY-PLLVKYCLWLLAELAVIAADIPEVIGTAFALNILF--KIPVWAGVLVTGCSTLLFLGL----QRF-G
----VRKLELLISMLVFVMAGCFFGELSYVK-PPA-SGVIKGMFIPK---LSGH-------GATGDAIALLG
ALVMPHNL-------------------------------FLHSALVLSR-KVPSSVRGINDACRYFLIESAF
ALF-VAFLINVAMISVTGTVCSADAENTGH-CSDLTLNSASF---------------------------LLK
NVLGK----------------------SSSTVYAVALLASGQSSAITGTYAGQYIMQGFLDMRMKTWIRNLV
TRCIAITPSLIVSIIG-G--S--A--G--A-------GRLIIIASMILSFELPFALIPLLK-----------
--------------FSSSSIKMG-P-HKNSIIIIVI---------------------------SWILGLGII
GINVYYLSTAFVDWLIHNSLPKMANVFIGIIVFIGAVIYLTFRKDTVKTYIEPAMQTHMEKGFMNNGQLELS
QVPYREDLADIPLPQ-----------------------------------------
>A0A0B2SQ81_GLYSO_I1KAC9_SOYBN/1-544
------------------------------------------------------------------------
------------XASLTQHQPKGVNGGSSRIAAVNVTPSNNLSTP---------------SHHDASSNHQKP
GWKKFLSYVGPGFLVSLAYLDPGNMETDLQAGADHKYELLWVILIGLVFALIIQSLAANLGVTTGKHLSELC
KAEY-PLLVKYCLWLLAELAVIAADIPEVIGTAFALNILF--HIPVWAGVLITGCSTLLFLGL----QRF-G
----VRKLELLISILVFVMAGCFFGEMSYVK-PPA-SGVLKGMFVPK---LSGQ-------GATGDAIALLG
ALVMPHNL-------------------------------FLHSALVLSR-KVPSSVRGINDACRYFLMESGF
ALF-VAFLINVAMISVAGTVCS----A-DN-LSAENADQCSDLTLN-------------------SASFLLK
NVLGR----------------------SSSTIYAIALLASGQSSAITGTYAGQYIMQGFLDMRMKRWIRNFV
TRCIAIAPSLIVSIIG-G--S--Q--G--A-------GRLIIIASMILSFELPFALIPLLK-----------
--------------FSSSSTKMG-P-HKNSIIIIVI---------------------------SWILGLGII
GINVYYLSTAFVGWLIHSSLPKVANVFIGIIVFVAAVIYLTFRKDT-----VKTYIETKNEPAMQTHMEKGF
MANGQLELSQVPYREDLADIPLPQ--------------------------------
>V7AV29_PHAVU/1-538
------------------------------------------------------------------------
--------------XASLMQQQPKGVNGGSSRIVAVNVTPSNHLP-------------------ASSPHEKP
GWKKFMAYVGPGFLVSLAYLDPGNMETDLQAGADHKYELLWVILIGLVFALIIQSLAANLGVSTGKHLSELC
KAEY-PLLVKYCLWLLAELAVIAADIPEVIGTAFALNILF--HIPVWAGVLITGCSTLLFLGL----QRF-G
----VRKLELLISVLVFVMAGCFFGEMSYVK-PPA-SGVLKGMFIPK---LSGQ-------GATGDAIALLG
ALVMPHNL-------------------------------FLHSALVLSR-KVPSSVRGINDACRYFLIESGF
ALF-VAFLINVAMISVSGTVCA----A-EN-ISAENAHQCSDLTLN-------------------SASFLLK
NVLGR----------------------SSSTIYAIALLASGQSSAITGTYAGQFIMQGFLDMRMKTWIRNFV
TRCIAITPSLIVSIIG-G--S--Q--G--A-------GRLIIIASMILSFELPFALIPLLK-----------
--------------FSSSSTKMG-P-HKNSMIIIVI---------------------------SWILGLGII
GINVYYLSTAFVGWLIKNSLPKVANVFIGIIVFVGAVIYLTFRKDTVKTYIEGAVQTQMEKGFMVDGQLELS
EVPYREDLADIPLPP-----------------------------------------
>A0A1S3U2C4_VIGRR/1-529
------------------------------------------------------------------------
---------------XASFMQQQPKGVNGGSNRIVAVNVSPSNNL------------------PTPSNHEKP
GWKKFMSYVGPGFLVSLAYLDPGNMETDLQAGADHKYELLWVILIGLVFALIIQSLAANLGVTTGKHLSELC
KAEY-PLLVKYCLWILAELAVIAADIPEVIGTAFALNILF--HIPVWAGVLITGCSTLLFLGL----QRF-G
----VRKLELLISVLVFVMAGCFFGEMSYVK-PPA-SGVLKGMFVPK---LSGQ-------GATGDAIALLG
ALVMPHNL-------------------------------FLHSALVLSR-KVPSSVRGINDACRYFLIESGF
ALF-VAFLINVAMVSVSGTVCA----A-DN-LSAASADQCSDLTLN-------------------SASFLLK
NVLGR----------------------SSSTIYAIALLASGQSSAITGTYAGQYIMQGFLDMRMKTWIRNFM
TRCIAITPSLIVSIIG-G--S--Q--G--A-------GRLIIIASMILSFELPFALIPLLK-----------
--------------FSSSSTKMG-P-HKNSIIIIVI---------------------------SWILGLGII
GINVYYLSTAFVGWLIHVLIGIVVFPLMALYV--GSVIYLTLRKDTVKTYIEAAMEKGQSELNEIPYREDLA
DIPLPP--------------------------------------------------
>A0A0L9UFP5_PHAAN/1-547
------------------------------------------------------------------------
----------XASLMQQQPKGVNGGSNRIVAVNVSPSNNLPTPSQ-----------------HDASSNHEKP
GWKKFMSYVGPGFLVSLAYLDPGNMETDLQAGADHKYELLWVILIGLVFALIIQSLAANLGVTTGKHLSELC
KAEY-PLLVKYCLWLLAELAVIAADIPEVIGTAFALNILF--HIPVWAGVLITGCSTLLFLGL----QRF-G
----VRKLELLISVLVFVMAGCFFGEMSYVK-PPA-SGVLKGMFVPK---LSGQ-------GATGDAIALLG
ALVMPHNL-------------------------------FLHSALVLSR-KVPSSVRGINDACRYFLIESGF
ALF-VAFLINVAMVSVSGTVCA----A-DN-LSAANADQCSDLTLN-------------------SASFLLK
NVLGR----------------------SSSTIYAIALLASGQSSAITGTYAGQYIMQGFLDMRMKTWIRNFM
TRCIAITPSLIVSIIG-G--S--Q--G--A-------GRLIIIASMILSFELPFALIPLLK-----------
--------------FSSSSTKMG-P-HKNSIIIIVI---------------------------SWILGMGII
GINVYYLSTAFVGWLIHVLIGIVVFPLMALYV--GSVIYLTFRKDTVKTYIEAAMEKGFMVDGQLELNEIPY
REDLADIPLPP---------------------------------------------
>A0A0S3RE23_PHAAN/1-540
------------------------------------------------------------------------
----------XASLMQQQPKGVNGGSNRIVAVNVSPSNNLPTPSQ-----------------HDASSNHEKP
GWKKFMSYVGPGFLVSLAYLDPGNMETDLQAGADHKYELLWVILIGLVFALIIQSLAANLGVTTGKHLSELC
KAEY-PLLVKYCLWLLAELAVIAADIPEVIGTAFALNILF--HIPVWAGVLITGCSTLLFLGL----QRF-G
----VRKLELLISVLVFVMAGCFFGEMSYVK-PPA-SGVLKGMFVPK---LSGQ-------GATGDAIALLG
ALVMPHNL-------------------------------FLHSALVLSR-KVPSSVRGINDACRYFLIESGF
ALF-VAFLINVAMVSVSGTVCA----A-DN-LSAANADQCSDLTLN-------------------SASFLLK
NVLGR----------------------SSSTIYAIALLASGQSSAITGTYAGQYIMQGFLDMRMKTWIRNFM
TRCIAITPSLIVSIIG-G--S--Q--G--A-------GRLIIIASMILSFELPFALIPLLK-----------
--------------FSSSSTKMG-P-HKNSIIIIVI---------------------------SWILGMGII
GINVYYLSTAFVGWLIHVLIGIVVFPLMALYV--GSVIYLTFRKDTVKTYIEAAMEKGFMVDGQLELNEIPY
REDLADIPLPP---------------------------------------------
>A0A1U8B2N9_NELNU/1-563
------------------------------------------------------------------XRRERE
MESQQQQQHQAVGRDPPFWGGGSNRIASFNLEEEHPPSISDHSNK---------------DFQEEDPKHQKP
GWRKFLPYVGPGFLVSLAYLDPGNLETDLQAGANHRYELLWVVLIGLIFAFIIQSLAANLGVATGKHLSELC
KIEY-PKHVRYCLWLLAELAVIAADIPEVVGTAFALNILF--HIPVWAGVLLTGLSTLLLLGL----QRY-G
----VRKLEMLIALLVFVMAGCYFGEMSYVK-PPA-TEVLKGMFLPR---LSGN-------GATPDAIALLG
ALVMPHNL-------------------------------FLHSALVLSR-KVPQSVRGVNDACRFFLIESGF
ALF-IAFLINVAVVSVSGTVCSA--PNLSH-EDSDHCSDLTLNS----------------------AAFLLK
NVLGK----------------------SSSTIYAIALLASGQSSTITGTYAGQYIMQGFLDLQMRKWLRNLM
TRCVAITPSLVVSIIG-G--S--S--G--A-------ARLIIIASMILSFELPFALIPLLK-----------
--------------FSSSSTKMG-P-HKNSIYIILI---------------------------SWILGLCII
GINVYYLSTGFVGWLIHNNLPKVANVFIGIIVFPLMALYILAVL-------YLSFRKDTAVTFMEPPKLDPT
AQIQMEKGFNGRTNTQSEELPYREDLADIPLPE-----------------------
>A0A067K9Q1_JATCU/1-546
------------------------------------------------------------------------
---------------XASLRQEQLRLGHSNRIAAVNLEGQTPSPV-------------DHHHQKDPNTHQKP
GWRNFLSYVGPGFLVSLAYLDPGNLETDMQAGANHGYELLWVILIGLIFALIIQSLAANLGVSTGKHLSELC
KAEY-PKYVKLCLWLLAEVAVIAADIPEVIGTAFALNILF--NIPVWVGVLITGCSTLLLLGL----QRY-G
----VRKLELLIAILVFIMAGCFFGEMSYVK-PPA-VEVIKGMFIPR---LKGS-------GATGDAIALLG
ALVMPHNL-------------------------------FLHSALVLSR-KVPNSVRGINDACRFFLIESGF
ALF-VAFLINLSIISVTATVCLS--KN--LPGDVDRCSDLNLNS----------------------ASFLLQ
NVLGR----------------------SSSTIYAIALLASGQSSTITGTYAGQYIMQGFLDLKMKKWTRNLM
TRCIAIAPSLVVSIIG-G--S--S--G--A-------GRLIIIASMILSFELPFALIPLLK-----------
--------------FSSGSTKMG-P-YKNSIYVIVI---------------------------SWTLGLMII
GINIYYLSTGFVDWLIHNNLPKVGNVFIGIIV--FPLMAIYI---------ISVIYLTFRKDTVVTYIEPVN
DEQIGQATMESGLKKSGDPLEIDHQLPYREDLADIPLPQ-----------------
>A0A022QYX1_ERYGU/1-539
------------------------------------------------------------------------
--------------XGSLQQQQGSGGGGNTHRIVSVAETPPSGVD------------------QDDSLKQKS
GWRNFLPYVGPGFLVSLAYLDPGNLETDLQAGANHGYELLWVILIGLIFALIIQSLAANLGVSTGKHLSELC
KAEY-PVFVKYCLWLLAEVAVIAADIPEVIGTAFALNILF--HIPVWVGVLLTGLSTLLLLGL----QRY-G
----VRKLELLIAILVFVMAACFFGELSYVK-PPA-KQVLKGLFIPK---LNGQ-------DATGDAIALLG
ALVMPHNL-------------------------------FLHSALVLSR-KVPNSVRGINDACRYFLIESGF
ALF-VAFLINVAIVSVSATVCLVDPDDKER-CSDLTLNSASF---------------------------LLK
NVLGG----------------------SSSTVYAIALLASGQSSTITGTYAGQFIMQGFLDLKMRTWLRNLV
TRCIAIAPSLVVSIIG-G--P--S--G--A-------GRLIIIASMILSFELPFALIPLLK-----------
--------------FSSGTTKMG-P-HKNSIYIIVV---------------------------SWVLGLGII
GINVYYLSTAFVGWIIHNNLPKVGNVFIGILVFIGSVIYLMFR--------KDKVVTYIDPSKSDPITQTRM
EGGGEGGVELQQHVPYREDLSDIPLPR-----------------------------
>U5GKY6_POPTR/1-546
------------------------------------------------------------------------
-----XASSQQEQQACEIAPASRGNSNRIAALNLDGQSPPCIDDY----------------------DQQKP
GWRKFLPYVGPGFLVSLAYLDPGNLETDLQAGANHGYELLWVILIGLIFALIIQSLAANLGVSTGRHLAELC
KAEY-PKYVRWSLWLLAEVAVIAADIPEVIGTAFALNILF--HIPVWAGVLMTGLSTLLLLGL----QKY-G
----IRKLELLISALVFTMAACFFGELSYVK-PPA-SGVLKGLFIPK---LSGQ-------GATGDAIALLG
ALVMPHNL-------------------------------FLHSALVLSR-KVPNSVRGINDACRYFLIESGF
ALF-VAFLINVSIISVSGTVCL----A-KN-LSPENADQCGDLTLK-------------------GASFLLK
NVLGK----------------------SSSTIYAIALLASGQSSTITGTYAGQYIMQGFLDLKMRKWLRNLT
TRCIAILPSLFVSIIG-G--S--S--G--A-------SRLIIIASMILSFELPFALIPLLK-----------
--------------FSSSNPKMG-P-HKNSIYIIVI---------------------------SWTLGFMII
GINVYYLSTGFVGWLTHNNLPKVGNVIIGIIV--FPLMAIYI---------LAIIYLTFRKDTAVTYIDPVK
NDPNLEANMENGQGKSNQEMAFGRVPYREDLADVPLPE------------------
>A0A1J6IWT7_NICAT/1-535
------------------------------------------------------------------------
------------------XENQQQNQVNGGSKRIVAVAESPLPSS-----------------NNEHHEPQKH
GWKNFFAYVGPGFLVSLAYLDPGNLETDLQAGANHGYELLWVILIGLIFALIIQSLAANLGVSTGKHLSELC
RAEY-PVFVKYCLWILAEIAVIAADIPEVIGTAFALNILF--HIPVWVGVLCTGVSTLLFIGL----QRY-G
----VRKLELLIAVLVFVMAACFFGEMSYVK-PPA-KQVLKGMFIPK---LNGN-------GATADAIALLG
ALVMPHNL-------------------------------FLHSALVLSR-KIPHSVRGINDACKYFLIESGF
ALF-VAFLINVAVISVSGTVCGADNLS--Q-QNKDSCSDITLNS----------------------ASFLLK
NVLGK----------------------SSSTVYAIALLASGQSSTITGTYAGQFIMQGFLDLKMKTWLRNLI
TRLIAITPSLVVSIIG-G--S--S--G--A-------GRLIIIASMILSFELPFALIPLLK-----------
--------------FSSSSTKLG-P-HKNSIYIIVI---------------------------SWILGLGII
GINIYYLTTAFVDWLIHNNLPKVGNVFIGIVV--FPLMA------------IYVLAVIYLMFRKDTVVTYID
PIKDNPNAQRYMEDGTNNVELVDRVPYREDLADIPLPQ------------------
>A0A1S3X3I7_TOBAC/1-538
------------------------------------------------------------------------
------------------XENNQQNQVNGGSKRIVAVAESPLPSS--------------TNPNNDYHEPQKH
GWKNFFAYVGPGFLVSLAYLDPGNLETDLQAGANHGYELLWVILIGLIFALIIQSLAANLGVSTGKHLSELC
RAEY-PVFVKYCLWILAEVAVIAADIPEVIGTAFALNILF--HIPVWVGVLCTGVSTLLFIGL----QRY-G
----VRKLELLIAVLVFVMAACFFGEMSYVK-PPA-KEVLKGMFIPK---LNGN-------GATADAIALLG
ALVMPHNL-------------------------------FLHSALVLSR-KIPHSVRGINDACKYFLIESGF
ALF-VAFLINVAVISVSGTVCGA--DNLSQ-ENKDSCSDITLNS----------------------ASFLLK
NVLGK----------------------SSSTVYAIALLASGQSSTITGTYAGQFIMQGFLDLKMKTWLRNLV
TRLIAITPSLVVSIIG-G--S--S--G--A-------GRLIIIASMILSFELPFALIPLLK-----------
--------------FSSSSTKLG-P-HKNSIYIIVI---------------------------SWILGLGII
GINIYYLTTAFVDWLIHNNLPKVGNVFIGIVV--FPLM-------------AIYILSVIYLMFRKDTVVTYI
DPIKDNPNAQRYMEDGINNMELVDRVPYREDLADIPLPQ-----------------
>A0A1U7XBQ7_NICSY_A0A1S4B975_TOBAC/1-535
------------------------------------------------------------------------
------------------XENHQQNQVNGGSKRIVAVAESPLPSS-----------------NNDHHEPQKH
GWKNFFAYVGPGFLVSLAYLDPGNLETDLQAGANHGYELLWVILIGLIFALIIQSLAANLGVSTGKHLSELC
RAEY-PIFVKYCLWILAEVAVIAADIPEVIGTAFALNILF--HIPVWVGVLCTGVSTLLFIGL----QRY-G
----VRKLELLIAVLVFVMAACFFGEMSYVK-PPA-KEVVKGMFIPK---LNGN-------GATADAIALLG
ALVMPHNL-------------------------------FLHSALVLSR-KIPHSVRGINDACKYFLIESGF
ALF-VAFLINVAVISVSGTVCGA--DNLSQ-ENKDSCSDITLNS----------------------ASFLLK
NVLGK----------------------SSSTVYAIALLASGQSSTITGTYAGQFIMQGFLDLKMKTWLRNLI
TRLIAITPSLVVSIIG-G--S--S--G--A-------GRLIIIASMILSFELPFALIPLLK-----------
--------------FSSSSTKLG-P-HKNSIYIIVI---------------------------SWILGLGII
GINIYYLTTAFVDWLIHNNLPKVGNVFIGIVV--FPLM-------------AIYILAVIYLMFRKDTVVTYI
DPIKDNPNAQRYMEDGTNNVELVDRVPYREDLADIPLPQ-----------------
>A0A1U8GK18_CAPAN/1-535
------------------------------------------------------------------------
-----------------------XENQQQNQVIGGSKRIVAVTES-------PLPSSTNPNNVHHHIEQQKH
GWKNFFAYVGPGFLVSLAYLDPGNLETDLQAGANHGYELLWVVLIGLIFALIIQSLAANLGVSTGKHLSELC
SAEY-PVFVKYCLWLLAEVAVIAADIPEVIGTAFALNILF--HIPVWVGVLCTGVSTLLFIGL----QRY-G
----VRKLELLIAVLVFIMAACFFGEMSYVK-PPA-KELFKGMFVPK---LTGD-------GATADAIALLG
ALVMPHNL-------------------------------FLHSALVLSR-KVPNSVRGINDACKFFLIESGF
ALF-VSFLINVAVVSVSGTVCGADLSQ----QNKESCSDITLNS----------------------ASFLLK
NVLGK----------------------SSSTVYAIALLASGQSSTITGTYAGQFIMQGFLDLKMKTWLRNLF
TRLIAITPSLVVSIIG-G--P--S--G--A-------GRLIIIASMILSFELPFALIPLLK-----------
--------------FSSSSTKLG-P-HINSIYIIVI---------------------------SWILGLGII
GINIYYLSTAFVGWLIRNNLPKVLIGIVVFPL--MAI--------------YILAVIYLMFRKDTVVTYIEP
SKDDHMEKGTNNMELVDRVPYREDLVGIPLPH------------------------
>A0A1U8F6E3_CAPAN/1-535
------------------------------------------------------------------------
-----------------------XENQQQNQVIGGSKRIISVTES-------PLPSSTNPNSVHHHIEQQKH
GWKNFFAYVGPGFLVSLAYLDPGNLETDLQAGANHGYELLWVVLIGLIFALIIQSLAANLGVSTGKHLSELC
SAEY-PVFVKYCLWLLAEVAVIAADIPEVIGTAFALNILF--HIPVWVGVLCTGVSTLLFIGL----QRY-G
----VRKLELLIAVLVFVMAACFFGEMSYVK-PPA-KELFKGMFVPK---LTGD-------GATADAIALLG
ALVMPHNL-------------------------------FLHSALVLSR-KVPNSVRGINDACKFFLIESGF
ALF-VSFLINVAVVSVSGTVCGADLSQ----QNKESCSDITLNS----------------------ASFLLK
NVLGK----------------------SSSTVYAIALLASGQSSTITGTYAGQFIMQGFLDLKMKTWLRNLF
TRLIAISPSLIVSIIG-G--P--S--G--A-------GRLIIIASMILSFELPFALIPLLK-----------
--------------FSSSSTKLG-P-HINSIYIIVI---------------------------SWILGLGII
GINIYYLSTAFVGWLIRNNLPKVGNV-------------------------LIGIIVFPSMAIYILAVIYLM
FRKDTVVTYIEPSKDDHMENGTNNMELVDRVPYREDLVDIPLPR------------
>Q84LR1_SOLLC/1-530
------------------------------------------------------------------------
------------------------XENQQQNQVIGGSKRIVALNE-----------SPLPSNNDHHIEHQKH
GWKNFFAYVGPGFLVSLAYLDPGNLETDLQAGANHRYELLWVILIGLIFALIIQSLAANLGVSTGKHLSELC
RAEY-PVFVKYCLWLLAEVAVIAADIPEVIGTAFALNILF--HIPVWAGVLCTGVSTLLFIGL----QRY-G
----VRKLELLIAILVFVMAACFFGEMSYVK-PPA-NELFKGMFIPK---LNGD-------GATADAIALLG
ALVMPHNL-------------------------------FLHSALVLSR-KIPNSVRGINDACKFFLIESGF
ALF-VSFLINVAVVSVSGTVCGADDQNKES-CSDITLNSASF---------------------------LLK
NVLGK----------------------SSSTVYAIALLASGQSSTITGTYAGQFIMQGFLDLKMKTWLRNLF
TRLIAITPSLVVSIIG-G--S--S--G--A-------GRLIIIASMILSFELPFALIPLLK-----------
--------------FSSSSTKLG-P-HKNSIYIIVI---------------------------SWILGLGII
GINIYYLSTAFVGWLISNNLPKVGNVLIGIVV--FPLMAI-----------YILAVIYLMFRKDKVVTYIDP
IKDDHMENGINSMELVDRVPYREDLADIPLPQ------------------------
>M1AJ59_SOLTU/1-530
------------------------------------------------------------------------
------------------------XENQQQNQVVGGSKRIVAVTE-----------STLPSNNDHHIEHQKH
GWKNFFAYVGPGFLVSLAYLDPGNLETDLQAGANHRYELLWVILIGLIFALIIQSLAANLGVSTGKHLSELC
RAEY-PVFVKYCLWLLAEVAVIAADIPEVIGTAFALNILF--HIPVWAGVLCTGVSTLLFIGL----QRY-G
----VRKLELLIAILVFVMAACFFGEMSYVK-PPA-NELFKGMFIPK---LNGD-------GATADAIALLG
ALVMPHNL-------------------------------FLHSALVLSR-KIPNSVRGVNDACKFFLIESGF
ALF-VSFLINVAVVSVSGTVCGADDQNKES-CSDITLNSASF---------------------------LLK
NVLGK----------------------SSSTVYAIALLASGQSSTITGTYAGQFIMQGFLDLKMKTWLRNLF
TRLIAITPSLVVSIIG-G--P--S--G--A-------GRLIIIASMILSFELPFALIPLLK-----------
--------------FSSSSTKLG-P-HKNSIYIIVI---------------------------SWVLGLGII
GINIYYLSTAFVGWLISNNLPKVGNVLIGIVVFLMAIYIL-----------SVIYLMFRKDTVVTYVDPIKD
DHMENGTNNMELVDRVPYREDLADIPLPQ---------------------------
>I7HG68_SOLTO/1-534
------------------------------------------------------------------------
----------------------XENQQQNQVIGGSKRIVAVTETP---------SPSSTNPNNDHHVGHQKH
GWKNFFAYVGPGFLVSLAYLDPGNLETDLQAGSSHGYELLWVILIGLIFALIIQSLAANLGVSTGKHLSELC
SAEY-PVFVKYCLWLLAEVAVIAADIPEVIGTAFALNILF--HIPVWVGVLCTGVSTLLFIGL----QRY-G
----VRKLELLIAILVFVMAACFFGEMSYVK-PPA-KELFKGMFIPK---LKGD-------GATADAIALLG
ALVMPHNL-------------------------------FLHSALVLSR-KIPNSIRGINDACRFFLIESGF
ALF-VSFLINVAVVSVSGTVCGADEQNKES-CNDITLNSASF---------------------------LLK
NVLGK----------------------SSSTVYAIALLASGQSSTITGTYAGQFIMQGFLDLKMKTWLRNLF
TRLIAITPSLVVSIIG-G--P--S--G--A-------GRLIIIASMILSFELPFALIPLLK-----------
--------------FSSSSTKLG-P-HKNSIYIIVI---------------------------SWILGLGII
GINIYYLSTAFVGWLLNNHLPKVGNVLIGIVV-------------------FPLMAIYILAVIYLMFRKDRV
VTYINPIKDDHMENGTNSMELVDRVPYREDLVDIPLPQ------------------
>I7GUW8_SOLME/1-531
------------------------------------------------------------------------
-------------------XENQQVIGGSKRIVAVADSPLPSSTN---------------PNNDHHIGHQKH
GWKNFFAYVGPGFLVSLAYLDPGNLETDLQAGSSHGYELLWVILIGLVFALIIQSLAANLGVSTGKHLSELC
SAEY-PVFVKYCLWLLAEVAVIAADIPEVIGTAFALNILF--HIPVWVGVLCTGVSTLLFIGL----QRY-G
----VRKLELLIAMLVLVMAACFFGEMSYVK-PPA-KELFKGMFIPK---LKGD-------GATGDAIALLG
ALVMPHNL-------------------------------FLHSALVLSR-KIPNSIRGINDACRFFLIESGF
ALF-ISFLINVAVVSVSGTVCG----AHNLQQNKESCSDITLNS----------------------ASFLLK
NVLGK----------------------SSSTVYAIALLASGQSSTITGTYAGQFIMQGFLDLKMKTWLRNLF
TRLIAITPSLVVSIIG-G--P--S--G--A-------GRLIIIASMILSFELPFALIPLLK-----------
--------------FSSSSTKLG-P-HKNSIYIIVI---------------------------SWILGLGII
GINIYYLSTAFVGWLLNNSLPKVGNVLIGILV--FPLMAIY----------ILAVIYLMFRKDKVVTYIDPI
KDHHMENGTNNMELVDPVPYREDLVHIPLPQ-------------------------
>U5GSE7_POPTR/1-552
------------------------------------------------------------------------
--------------XAGIQQQQLVNDTLPASWDGSSKRTAAVNVE--------GHPRPCIDHELKDPSHQKS
GWRKFLSYVGPGFLVSLAYLDPGNLETDLQAGANHGYELLWVVLVGLIFALTIQSLAANLGVSTGKHLSELC
RAEY-PRHVKYCLWLLAEIAVMAADIPEVIGTAFALNILF--NIPVWFGVLCTGCSTLLLLGL----QKY-G
----VRKLELLIAVLVFVMAACFFGEMRYVK-PPA-TDVLKGMFIPK---LSGQ-------GSTGDAIALLG
ALVMPHNL-------------------------------FLHSALVLSR-KTPNSVRGINDACRYFLIESGL
ALF-VAFLINLAVISVSGTVCS----A-QN-LSSENADRCGDLTLN-------------------SASFLLQ
NVLGK----------------------SSSKIYAIAVLASGQSSTITGTYAGQYIMEGFLELRMRKWIRNLV
TRCIAITPSLIVSIIG-G--S--S--G--A-------GRLIIIASMILSFELPFALIPLLK-----------
--------------FSSSTTKMG-P-HKNSIYIIVL---------------------------SWILGLGII
GINIYYLSTGFVGWLIDNNLPKVANVFIGIIV-------------------FPLMAIYILAVIYLTFRKDTV
VTFMEPNKNDPQQQTNMENGLAKSTEGPEMVDRAPYREDLADIPLPE---------
>B9H7I0_POPTR/1-569
------------------------------------------------------------------------
-XAGIQQQQLVNDTLPASWNGSSNRIASVNVEEGQPQPWVDDLDL-------------------EDPNHQKP
GWRKFLSYVGPGFLVSLAYLDPGNLETDLQAGANHRYELLWVILIGLIFALIIQSLAANLGVSTGKHLSELC
KAEY-PKYVKYCLWLLAEIAVIAADIPELIGTAFALNILF--HIPVWVGVLCTGCSTLLLLGL----QKY-G
----VRKLELLIAVLVFVMAACFFGEMSYVK-PSA-TDVLKGMFIPK---LSGQ-------GATGDAIALLG
ALIMPHNL-------------------------------FLHSALVLSR-KMPNSVRGINDACRYFLIESGF
ALF-IAFLINLAVISVSGTVCS----A-QN-LSSENADRCGDLTLN-------------------SASFLLQ
NVLGK----------------------SSSKIYAIALLASGQSSTITGTYAGQYIMQGFLELKMRKWIRNLV
TRCIAIAPSLVVSIIG-G--S--S--G--A-------GRLIIILQMILSFELPFALIPLLK-----------
--------------FSSSTTKMG-P-HKNSIYIIVI---------------------------SWILGLGII
GVNIYYLSTGFVGWLIDNNLPKVGNVFIGIIV-------------------FPLMAIYILAVIYLTFRKDSV
VTFLGPNKNDPQQQANMENGLGPEMERVPYREDLADIPLPE---------------
>B9S2W4_RICCO/1-498
------------------------------------------------------------------------
-----XERVEQQQQLNDKLPTNSWGGSSNRIAALSLDEKPQSCID------------------QGNTSPEKP
GWRKFLSYVGPGFLVSLAYLDPGNLETDLQAGANHGYELLWVILIGLIFALIIQSLAANLGVSTGKHLSELC
KAEY-PKYVKYCLWLLAEIAVIAADIPEVIGTAFALNILF--DIPLWVGVLCTGVSTLLFLGL----QRY-G
----VRKLEMLIATLVFVMAACFFGEMSHVK-PPA-SGVIKGMFVPK---LSGQ-------GATGDAIALLG
ALVMPHNL-------------------------------FLHSALVLSR-KVPNSVRGINDACRYFLIESGF
ALF-IAFLINVAVVSVSGTVCTV--QNLTQ-KDADRCSDLTLNS----------------------ASFLLQ
NVLGK----------------------SSSTLYAIALLASGQSSTITGTYAGQYIMQGFLDLKMRKWIRNLM
TRCVAIAPSLIVSIIG-G--S--Q--G--A-------GRLIIIASMILSFELPFALIPLLK-----------
--------------FSSSSTKMG-P-HKNSIIIIVI---------------------------SWILGLGII
GINIYYLSTGFVAV-------------------------------------QANMEQGLPKSNEPSVMDRLP
YREDLADIPLPP--------------------------------------------
>A0A1S4E5W2_CUCME/1-508
------------------------------------------------------------------------
-----------------------------------------XLIV------------------------QKP
GWRKFVAYVGPGFLVSLAYLDPGNLETDLQAGANHGFELLWVVLIGLIFALIIQSLSANLGVSTGKHLSEVC
KSEY-PIFVKYCLWLLAEVAVIAADIPEVVGTAFALNILF--HIPVWAGVLLTGLSTILLLGL----QRY-G
----ARKLELLIAILVFVMAACFFGEMSYVK-PPA-SGVLKGMFVPK---LKGE-------GATADAIALLG
ALVMPHNL-------------------------------FLHSALVLSR-KVPNSVSGINDACRYFLIESGI
ALF-IAFLINVAVVSVSGTVCT-----VGN-VAQTTTDQCSDITLN-------------------SASFLLQ
NVLGK----------------------SSSTIYAIALFASGQSSSITGTYAGQFIMQGFLDLKMKTWARNLM
TRSIAITPSLIVSIIG-G--P--Q--G--A-------GRLIIIASMILSFELPFALIPLLK-----------
--------------FSSSSTKMG-P-HKNSIYIIVI---------------------------SWILGLAII
GINIYYLSTAFVDWLIHNNLRKVANVFIGIAVFIGAVIYLM----------FRKDRVVTYIEPEKDDAIAQA
HLEIGLNNSFGPGDITPVPFREDLAHIPLPE-------------------------
>A0A0A0KDB8_CUCSA/1-549
------------------------------------------------------------------------
---------------XEAQMSTAATPSFGGGSNRIAAVNITTPTN---------ALKPQNHQEGKNTTHQKP
GWRKFLSYVGPGFLVSLAYLDPGNLETDLQAGANHGFELLWVVLIGLIFALIIQSLAANLGVSTGKHLSEVC
KAEY-PKFVKYCLWLLAEVAVIAADIPEVIGTAFALNILF--HIPVWAGVLLTGLSTLLLLGL----QRY-G
----ARKLELLIAILVFVMAACFFGEMSYVK-PPA-SGVLKGMFVPK---LKGE-------GATADAIALLG
ALVMPHNL-------------------------------FLHSALVLSR-KVPNSVRGINDACRYFLIESGI
ALF-IAFLINVAVVSVSGTVCT-----VGN-VTQTTADQCSDITLN-------------------SASFLLQ
NVLGK----------------------SSSTIYAIALFASGQSSSITGTYAGQFIMQGFLDLKMKTWARNLM
TRSIAITPSLIVSIIG-G--P--Q--G--A-------GRLIIIASMILSFELPFALIPLLK-----------
--------------FSSSSTKMG-P-HKNSIYIIVI---------------------------SWILGLAII
GINIYYLSTAFVDWLIHNNLPKVANVFIGIAVFIGAVIYL-----------MFRKDRVVTYIEPEKDDAVAQ
AHLESGLNNSFGPRDVTPLPFREDLAHIPLPE------------------------
>A0A1S3CA24_CUCME/1-549
------------------------------------------------------------------------
-------------XEVQMSTTVTPSLGGGSNRIAAVNITTPINAV-----------NLQNHQEEKNTTHQKP
GWRKFVSHVGPGFLVSLAYLDPGNLETDLQAGANHGFELLWVVLIGLIFALIIQSLAANLGVSTGKHLSEVC
KAEY-PIFVKYCLWLLAEVAVIAADIPEVIGTAFALNILF--HIPVWAGVLLTGLSTLLLLGL----QRY-G
----ARKLELLIAILVFVMAACFFGEMSYVK-PPA-SSVLKGMFVPK---LKGE-------GATADAIALLG
ALVMPHNL-------------------------------FLHSALVLSR-KVPNSVRGINDACRYFLIESGI
ALF-IAFLINVAVVSVSGTVCT-----VGN-VAQTTADQCSDITLN-------------------SASFLLQ
NVLGK----------------------SSSTIYAIALFASGQSSSITGTYAGQFIMQGFLDLKMKTWARNLM
TRSIAITPSLIVSIIG-G--P--Q--G--A-------GRLIIIASMILSFELPFALIPLLK-----------
--------------FSSSSTKMG-P-HKNSIYIIVI---------------------------SWILGLAII
GINIYYLSTAFVDWLIHNNLHKVANVFIGIAVFIGAVIYLM----------FRKDRVVTYIEPEKDDAMAQA
HLETGLNNSFGPRDVTPVPFREDLAHIQLPE-------------------------
>A0A068URM3_COFCA/1-547
------------------------------------------------------------------------
-------XDALELQAQANIGGSKRIVAVDENRPSIDESKHFDLDH--------------------EPQEEKP
GWRKFLSFVGPGFLVSMAYLDPGNLETDLQAGANHGYELLWIILIGLIFALIIQSLAANLGVTTGRHLSELC
KAEY-PKYVKYSLWLLAEVAVIAADIPEVIGTAFGLNILF--HIPLWVGVLCTGMSTLLLLGL----QKY-G
----VRKLELLVAVLVFVMAACFFGELSYVK-PPA-KDVLKGMFVPK---LKGN-------SATADAIALLG
ALVMPHNL-------------------------------FLHSALVLSR-KVPNSVRGINDACRFFLIESGF
ALF-VAFLINVAIVSVSGAVCSG--ENLSQ-EIIESCNDLSLDS----------------------ASFLLK
NVLGR----------------------SSSTIYAIALLASGQSSTITGTYAGQFIMQGFLDLKMKKWLRNLM
TRCIAITPSLIVSIIG-G--S--S--G--A-------GRLIIIASMILSFELPFALIPLLK-----------
--------------FSSSTTKMG-P-YKNSIYIIVI---------------------------SWILGLGLI
GINIYYLSTGFVGWLIHNSLPKVGNVFIGILVFILAVIYL-----------MFRKDTVNTFEESAKHDPNAQ
IHMEDGNLNRDHGDQIPHREDLADIPLPE---------------------------
>M5XYQ3_PRUPE/1-546
------------------------------------------------------------------------
---------XGSQEQQQRVSTDGGATRMAAIYAEATPPPTKHFDV--------------DHNIDPKDDQQKP
GWRKFLAHVGPGFLVSLAYLDPGNLETDLQAGANHRYELLWVILIGLVFALIIQSLSANLGVTTGKHLSELC
KAEY-PQFVKYCLWLLAEVAVIAADIPEVIGTAFALNILF--NVPVWTGVLLTGFSTLLLLGL----QRY-G
----VRKLELLIAVLVFVMAACFFGEMGYVK-PPA-SGVLKGMFIPK---LNGQ-------GATGDAIALLG
ALVMPHNL-------------------------------FLHSALVLSR-KIPKSVHGINDACRYFLIESGF
ALF-VAFLINVAIVSVSGTVCH----DTNL-SDKDTKTCSDLTLN--------------------SASFLLQ
NVLGR----------------------SSKVIYAIALLASGQSSTITGTYAGQFVMQGFLDIKMKKWARNLM
TRCIAITPSLIVSIIG-G--P--S--G--A-------GRLIIIASMILSFELPFALIPLLK-----------
--------------FSSSTTKMG-P-HKNSIYIIVV---------------------------SWILGMGII
GINIYYLSTGFVGWLIHSSLPKVANVFIGIIV-------------------FPLMAIYILAVIYLTLRKDSV
VTFIEPTKNDPAAQNQMESGIPYSSGPPVPFREDLADIPLPQ--------------
>A0A161FZZ3_9ROSA/1-549
------------------------------------------------------------------------
-------XENKKQDQQQKASTDGASKRISATYSEPTPPSEHFDLD-------------LDHNTDPKDEPQKP
GWRKFLAHVGPGFLVSLAYLDPGNLETDLQAGANHRYELLWVILIGLIFALIIQSLSANLGVTTGKHLSELC
KAEY-PPFVKYCLWLLAEVAVIAADIPEVIGTAFALNILF--NIPVWTGVLLTGFSTLLLLGL----QKY-G
----VRKLEMLIAVLVFVMAACFFGEMSYVK-PPA-SGVLKGMFIPE---LSGQ-------GATGDAIALLG
ALVMPHNL-------------------------------FLHSALVLSR-KIPKSVRGINDACRYFLIESGF
ALF-VAFLINVAIVSVSGTVCHH--SKLSD-KDNDTCSDLTLNS----------------------ASFLLQ
NVLGR----------------------SSKILYAIALLASGQSSTITGTYAGQFVMQGFLNIKMKKWARNLM
TRCIAITPSLIVSIIG-G--S--S--G--A-------GRLIIIASMILSFELPFALIPLLK-----------
--------------FSSSATKMG-P-HKNSIYIIVT---------------------------SWILGMGII
GINIYYLSTGFVGWIIRSSLPKVATVFIGILV--F----------------PFMAIYILAVLYLTLRKDSVV
TFVEPTKNDPAAQNQMENGLPNYGEPPVPFREDLAGIPLPQ---------------
>Q68G88_MALBA/1-551
------------------------------------------------------------------------
------XENKIQDQQQGTSTDGASKRISAIYSEPTPPPPSEHFDL------------ELDHNTDPKDEPQKP
GLRKFLAHVGPGFLVSLAYLDPGNLETDLQAGANHRYELLWVILIGLIFALIIQSLSANLGVITGKHLSELC
KAEY-PPFVKYCLWLLAEVAVIAADIPEVIGTAFALNILF--NIPVWTGVLLTGFSTLLLLGL----QKY-G
----VRKLEMLIAVLVFVMAACFFGEMSYVK-PPA-SGVLKGMFIPK---LSGQ-------GATGDAIALLG
ALIMPHNL-------------------------------FLHSALVLSR-KIPNSVRGMNDACRYFLIESGF
ALF-VAFLINVAIISVSGTVCH----QSNL-SDKNNDTCSDLTLN--------------------SASFLLQ
NVLGR----------------------SSKILYAIALLASGQSSTITGTYAGQFVMQGFLDIKMKKWARNLM
TRCIAITPSLIVSIIG-G--S--S--G--A-------GRLIIIASMILSFELPFALIPLLK-----------
--------------FSGSATKMG-P-HKNSIYIIVI---------------------------SWIIGMAII
GINIYYLSTGFVGWIIHSSLPKVATVFIGILV--FPIMAI-----------YILAVLYLALRKDSVVTFVEP
TKNDPAAQNQMENGLPNYGEPPVPFREDLADVSLPQ--------------------
>E0CR31_VITVI/1-542
------------------------------------------------------------------------
----------------------------XGSLEHQVGNTGSKRIA---ALDTPPPPSRSHAAHHLDLDDQKP
GWRKFLAFVGPGFLVSLAYLDPGNLETDLQAGANHGFELLWVVLIGLIFALIIQSLAANLGVSTGKHLSELC
KAEY-PIIVKYCLWLLAEIAVIAADIPEVIGTAFALNILF--KVPVWAGVLFTGFSTLLLLGL----QRY-G
----VRKLELLIAVLVFIMAGCFFGEMSYVK-PPA-TGVLKGMFIPK---LKGQ-------GATGDAIALLG
ALVMPHNL-------------------------------FLHSALVLSR-KVPNSVRGINEACRYFLIESGL
ALF-VAFLINVAVVSVSGTVCS----A-DN-LSQENLDQCNDLNLN-------------------SASFLLK
NVLGG----------------------SSKVVYAIALFASGQSSTITGTYAGQFIMQGFLDIKMRKWLRNLM
TRSIAITPSLIVSIIG-G--S--A--G--A-------GRLIIIASMILSFELPFALIPLLK-----------
--------------FSSSNTKMG-P-HKNSIYIIVI---------------------------SWILGFGII
GINIYYLSTSFVGWLLHNNLPKVGNVFIGIIVFILSVIYLTTR--------KDTVVTFIEPEKNDPNVQNHM
ENGFDQTDGVFELGHVPYREDLADIPLPK---------------------------
>A0A061FI51_THECC/1-557
-----------------------------------------------------------------------X
GSLQQQATDLALPKSWGGGSNRIAAVNVEGSTPESFPSNDNKSSD-----------------HDHDPDHEKP
GWRKFLSFVGPGFLVSLAYLDPGNLETDMQAGANHGYELLWVVLIGLVFALIIQSLAANLGVSTGKHLSELC
KAEY-PVLIKYCLWLLAELAVIAADIPEVIGTAFALNILF--HVPVWAGVLCTGLSTLLLLSL----QRY-G
----IRKLEMLIAVMVFVMAACFFGEMSYVK-PPA-TGVLKGMFVPK---LSGQ-------GATGDAIALLG
ALVMPHNL-------------------------------FLHSALVLSR-KVPNSVRGINAACRYFLMESGF
ALF-VAFLINVAVVSVTGTVCLA--DNLSS-EDQDRCSNLTLDS----------------------ASFMLQ
HVLGK----------------------SSSTLYAVALLASGQSSTITGTYAGQFIMQGFLDLKMKKWVRNLM
TRSIAITPSLIVSIIG-G--S--Q--G--A-------GRLIIIASMILSFELPFALIPLLK-----------
--------------FSSSSTKMG-P-YKNSIYIIVI---------------------------SWILGLGII
GINVYYLSTAFVGWLIHNDLPKVGNVFIGIIV--F----------------PLMAIYILSVIYLTFRKDTVV
TYIEPDKNDPTAQARMESGLSNLDGSFRADNVPYRQDLADIPLPE-----------
>A0A1U8MRN5_GOSHI/1-560
-----------------------------------------------------------------XRNLQQQ
QQESEVAVPESWDVGRNNCITAINVQGTTPLSFPNLHHHHDIDHP---------------------NNPEKP
GWKKFLSFVGPGFLVSLAYLDPGNLETDLQAGANHRYELLWVVLIGLVFALIIQSLAANLGVSTGKHLSELC
KAEY-PKLIKYCLWLLAEIAVIAADIPEVIGTAFALNILF--NIPVWVGVLCTGLSTLLLLGL----QRY-G
----VRKLEMLIAVLVFVMAGCFFGEMNYVK-PPA-SGVIKGMFVPK---LAGQ-------DATADAIALLG
ALVMPHNL-------------------------------FLHSALVLSR-KVPNSVRGVNDACRYFLIESGF
ALL-VALLINIAVVSVSGAVCSADSDDHHR-CNDLNLNSASF---------------------------LLQ
NVLGK----------------------SSSTLYAIALLASGQSSTITGTYAGQFIMQGFLNLKMKKWVRNLM
TRCIAITPSLIVSIIG-G--S--Q--G--A-------GRLIIIASMILSFELPFALIPLLK-----------
--------------FSSSSTKMG-P-YKNSIIIIVI---------------------------SWILGIGII
GINVYYLTTAFVDWLIHNDLPKVGNVFIGIVV--FP---------------LMAIYVLAVIYLTFRKDTVVT
YIEPEKNVDPAAQSRMESGLAKPDVSFQVDVAPYRQDLADIPFPE-----------
>A0A0D2UTH5_GOSRA/1-451
------------------------------------------------------------------XRNLQQ
QQQESEVAVPESWDVGRNNCITAINVQGTTPLSFPNLHHHHDIDH--------------------PNNHEKP
GWKKFLSFVGPGFLVSLAYLDPGNLETDLQAGANHGYELLWVVLIGLVFALIIQSLAANLGVSTGKHLSELC
KAEY-PKLIKYCLWLLAEIAVIAADIPEVIGTAFALNILF--NIPVWVGVLCTGLSTLLLLGL----QRY-G
----VRKLEMLIAVLVFVMAGCFFGEMNYVK-PPA-SGVIKGMFVPK---LAGQ-------DATADAIALLG
ALVMPHNL-------------------------------FLHSALVLSR-KVPNSVRGVNDACRYFLIESGF
ALL-VALLINIAVVSVSGAVCSADSDDHHR-CNDLNLNSASF---------------------------LLQ
NVLGK----------------------SSSTLYAIALLASGQSSTITGTYAGQFIMQGFLNLKMKKWVRNLM
TRCIAITPSLIVSIIG-G--S--Q--G--A-------GRLIIIASMILSFELPFALIPLLK-----------
--------------FSSSSTKMG-P-YKNSI-----------------------------------------
---------------------------------------------------IELES----------------
--------------------------------------------------------
>A0A0D2TUX8_GOSRA/1-560
------------------------------------------------------------------XRNLQQ
QQQESEVAVPESWDVGRNNCITAINVQGTTPLSFPNLHHHHDIDH--------------------PNNHEKP
GWKKFLSFVGPGFLVSLAYLDPGNLETDLQAGANHGYELLWVVLIGLVFALIIQSLAANLGVSTGKHLSELC
KAEY-PKLIKYCLWLLAEIAVIAADIPEVIGTAFALNILF--NIPVWVGVLCTGLSTLLLLGL----QRY-G
----VRKLEMLIAVLVFVMAGCFFGEMNYVK-PPA-SGVIKGMFVPK---LAGQ-------DATADAIALLG
ALVMPHNL-------------------------------FLHSALVLSR-KVPNSVRGVNDACRYFLIESGF
ALL-VALLINIAVVSVSGAVCSADSDDHHR-CNDLNLNSASF---------------------------LLQ
NVLGK----------------------SSSTLYAIALLASGQSSTITGTYAGQFIMQGFLNLKMKKWVRNLM
TRCIAITPSLIVSIIG-G--S--Q--G--A-------GRLIIIASMILSFELPFALIPLLK-----------
--------------FSSSSTKMG-P-YKNSIIIIVI---------------------------SWILGIGII
GINVYYLTTAFVDWLIHNDMPKVGNVFIGIVV--FPLM-------------AIYVLAVIYLTFRKDTVVTYI
EPEKNVDPAAQSRMESGLAKPDVSFQVDVAPYRQDLADIPFPE-------------
>A0A1U8IXT5_GOSHI/1-534
------------------------------------------------------------------------
-XGSLHQQQGGDVAVIPQSWGGGSNRIAALNVEPDTTTPQSFSDN---------NSKRFNDKHDGPNHDQKP
GWRKFLSFIGPGFLVSLAYLDPGNLETDLQAGASHGYELLWVVLIGLVFALIIQSLAANLGVSTGKHLSELC
KAEY-PRMVKYCLWILAEIAVIAADIPEVIGTAFGLNILF--NIPVWVGVLLTGLSTLLLLGL----QRY-G
----VRKLEMLIAVLVFVMAGCFFGEMSYVK-PPA-SGVVKGMFVPK---LNGQ-------GATGDAIALLG
ALVMPHNL-------------------------------FLHSALVLSR-KVPNSVRGVNDACRYFLIESGI
ALF-VAFLINVAVVSVSAAVCTADSSANQKRCNDLNLNSASF---------------------------LLQ
NVLGK----------------------SSKALYAVALLASGQSSTITGTYAGQFIMQGFLNLKMKKWVRNIM
TRCIAITPSLVVSIIG-G--S--Q--G--A-------GRLIIIASMILSFELPFALIPLLK-----------
--------------FSSSSTKMG-P-YKNSIIIIVI---------------------------SWILGIGII
GINVYYLITSFVDWLIHNDVPKVGNVFIGIIV--FPLM-------------AIYIIAVIYLTFRKDIVVTYV
EPQKDEAADTQVV-------------------------------------------
>A0A0D2V614_GOSRA/1-534
------------------------------------------------------------------------
XGSLQQQQGGDVAVIPQSWGGGSNRIVALNVEPGTTTPQSFSGNN----------SKRFNDKHDDPNHDQKP
GWRKFLSFIGPGFLVSLAYLDPGNLETDLQAGASHGYELLWVVLIGLVFALIIQSLAANLGVSTGKHLSELC
KAEY-PRMVKYCLWILAEIAVIAADIPEVIGTAFGLNILF--NIPVWVGVLLTGLSTLLLLGL----QRY-G
----VRKLEMLIAVLVFVMAGCFFGEMSYVK-PPA-SGVVKGMFVPK---LNGQ-------GATGDAIALLG
ALVMPHNL-------------------------------FLHSALVLSR-KVPNSVRGVNDACRYFLIESGI
ALF-VAFLINVAVVSVSAAVCTADSSANQKRCNDLNLNSASF---------------------------LLQ
NVLGK----------------------SSKALYAVALLASGQSSTITGTYAGQFIMQGFLNLKMKKWVRNIM
TRCIAITPSLIVSIIG-G--S--Q--G--A-------GRLIIIASMILSFELPFALIPLLK-----------
--------------FSSSSTKMG-P-YKNSIIIIVI---------------------------SWILGIGII
GINVYYLITSFVDWLIHNDVPKVGNVFIGIIV--FPLM-------------AIYIIAVIYLTFRKDIVVTYV
EPQKDEAADTQVV-------------------------------------------
>V4T2X4_9ROSI/1-559
--------------------------------------------------------------------XGSK
QQQVMTTDAVALPQSWGSGSNRIAAMNVQGRTPSPNINTSKDFGH-----------------HPDDPNHKKP
GWRRFLSFVGPGFLVSLAYLDPGNLETDLQAGANHRYELLWVVLIGLIFALIIQSLAANLGVSTGKHLSELC
KAEY-PIIVKYCLWLLAEIAVIAADIPEVIGTAFALNILF--NIPVWIGVLLTGGSTLLLLGL----QKY-G
----VRKLEMLITVLVFIMAACFFGEMSYVK-PPA-ADVLKGMFVPK---LSGQ-------GATGDAIALLG
ALVMPHNL-------------------------------FLHSALVLSR-KVPNSVRGINDACRFFLIESGL
ALL-VAFLINVAVISVSGTVCSAASYDNKHQCSDITLNSASF---------------------------LLQ
NVLGK----------------------SSKIVYAIALLASGQSSTITGTYAGQYIMQGFLELKMRKWLRNLM
TRCIAITPSLVVSIIG-G--S--Q--G--A-------GRLIIIASMILSFELPFALIPLLK-----------
--------------FSSSATKMG-P-HKNSIYIIVI---------------------------SWILGLGII
GINIYYLSTGFVDWLIHNSLPKVGNVFIGIIV--FPLMAVYMIA-------VIYLTFRKDTVVTFIDPTKDD
PAAQTRMETGLGNPNATELDRVHYREDLADIPLPE---------------------
>A0A058ZQR3_EUCGR/1-500
------------------------------------------------------------------------
--------------------------------------------K--------------------------P
GWRALLSFVGPGFLVSLAYLDPGNLETDLQAGANHGYELLWIILIGLIFALIIQSLAANLGVSTGKHLSELC
KAEY-PPLVKYCLWFLAEVAVIAADIPEVIGTAFALNILF--HIPVWAGILLTGFSTIALLGL----QTY-G
----IRKLEMLIATLVFIMAACFFGEMSYVK-PPA-TEVLEGMFIPK---LSGN-------SATGDAIAMLG
ALVMPHNL-------------------------------FLHSALVLSR-KVPRSVRGVNDACRFFLIESGF
ALF-VAFLINVAVVSVSGTVCS----ANNL--SSENASQCNDLTLN-------------------SAAFLLK
NMLGR----------------------SSSTVYAIALLASGQSSTITGTYAGQYIMQGFLDLKMKKWMRNLV
TRCAAITSSLIVAIMS-G--S--S--G--A-------SRLIIIASMILSFELPFALIPLLK-----------
--------------FSSSATKMG-P-HKNSIYIIVI---------------------------SWILGVGLI
GINIYYLSTGFVGWLINNSVPKVANVFIGILV--FPLM-------------AVYIVAVIYLTFRKDTIITFS
DDPVKHATTMAIELGYGNSGKSPDRLPYREDLADIPLPE-----------------
>S6CRV1_9GENT/1-508
------------------------------------------------------------------------
------------------------------------XAALVQIQE------------------------TPS
PWRKFLGFIGPGILISVAYLDPGNLETDLQAGADHKYELLWIVLIGLTFAHLIQSRSANLGVATGKHLSEQC
SKEY-PKVVTVFLWMFAEVAVVAADIPEVLGTAFALNLLF--KVPIWAGVLLAGLSTLLLLGL----QRY-G
----IRTLEIVITTLVLIVGGCFLTVMVHAR-PDV-KEVAMGMFIPK---LSHG-------SAVRDAVALLG
ALIMPHNL-------------------------------FLHSALVLSR-KIPPTVEGVRSASRYFFVESGL
ALL-IAFLINLAVVSVSGSVCSNPSESKKH-CKSITLNSAAF---------------------------LLK
DSLGK----------------------WSSIVYAISLLASGQSSTVTGTYAGQYIMQGFFDFRMSLWLRNLV
TRSISIIPSLVVCIIG-G--P--S--G--A-------ARLIIVASMILSFVLPFALIPLLK-----------
--------------FTSSEAKMG-Q-HKNSLIATLV---------------------------SWLLGFCSI
SINLYFLSTSLLGWINKMPMATRILAGIFIVP--LM---------------MLYMGMVAYLTLKPETPSPDP
TFLDVDSNNEAEVQQRRMDCNNAGMFNDTEMGIISCS-------------------
>A0A068VHE3_COFCA/1-509
------------------------------------------------------------------------
------------------------------------XAALVQIKE------------------------TSS
PWKKLLGYIGPGILVSVAYLDPGNLETDLQAGADHKYELLWIVFAGLLFALLIQSRSANLGVATGKHLSEHC
KKEY-PKSVNICLWMLAEIAVIAADIPEVIGTAFALNILF--RIPIWSGVLLAGLNTLVLLGL----QRY-G
----IRLLEGVISILLLVLGGCFFSVMVHAR-PSV-KEIAMGLVIPR---LSGG-------SATRDAVALLG
ALIMPHNL-------------------------------FLHSALVISR-KITRSPDGIRSASRCFLLESSL
ALL-FAFLINVAVIAVSGSVCSYPSESKKQ-CKNITLDSAAF---------------------------LLK
DALGK----------------------WSSKLYAISLLASGQSSTVTGTYAGQYIMQGFLDLRMKLWLRNLL
TRCIAIAPSLVVCSVG-G--S--A--G--A-------GRLIIIASMILSFELPFALIPLLK-----------
--------------FTGSAAKMG-L-HKNSIVVSLC---------------------------TWLLGLCSI
AINIYFLSTSLLGWITNKKMPKAASILSGLLI--FPLITLY----------IALLAYLILKPETASQGSSDF
DADSNHHDEAESEPRAEFNHTQRTGEIEIDSITCS---------------------
>A0A1R3GDZ9_9ROSI/1-514
------------------------------------------------------------------------
-------------------------------------XAALVQIH------------------------ETP
KWKKLLSFVGPGFLVSVAYLDPGNLETDLQAGADHKYELLWIVLLGLAFAFIIQSRSANLGVVTGRHLSEHC
KMEY-PKPVNYCLWILAEVAVIAADIPQVIGTAFALQILF--KVPMWIGVLLAGLNTLLLLGL----QRY-G
----IRKLEIVIGVLVLVVGGCFFSVMVRAR-PDP-KEIMTGMFAPK---LSSV-------EATKNAIALLG
ALIMPHNL-------------------------------FLHSALVISR-KIPHSFEGIRNASKYFLLESGI
ALF-FAFLINVAVVSVTGSVCFHPPENRTH-CKNITLDSAVS---------------------------LLK
NALGE----------------------WSSKLYAISLLAAGQSSTVTGTYAGQYIMQGFLEMKLELWLRNLV
TRFIAITPSLLVCIIG-G--S--S--G--A-------ARLIIIASMILSFELPFALIPLVR-----------
--------------ITSSSAKMG-C-HKNSIPVTLI---------------------------TWLLGLGVT
GINIYFLSTSFMGWIKNNRTGNKGIRSIVAGLCPIMMLYIA----------VLAYLTFKKERDLSGIADLRM
NSSHGSSAISSIAGSENGSFPMTLQRADENEDVIVSA-------------------
>D7UDN6_VITVI/1-510
------------------------------------------------------------------------
------------------------------------XALVQIQET--------------------------P
LWKKLLSYVGPGFLVSVAYLDPGNLETDLQAGANHKYELLWIVLVGLIFAFIIQSRSANLGVATGKHLSEHC
RMEY-PKPVNYCLWILAEVAVIAADIPEVIGTAFAINILF--HVPIWGGVLLAGLSTLLLLGL----QRY-G
----IRKLEVAIGGLVLVVGGCFCSVMVHAR-PSA-KDVVTGMFVPK---LNGD-------GATRDAIALLG
ALIMPHNL-------------------------------FLHSALVTSR-KIPHSFHAIRSASKYFIIESGL
ALF-IALLINVAVVSVSGSVCSNPSQNKDH-CEDITLESASF---------------------------LLN
NALGN----------------------WSSKLYAVSLLASGQSSTVTGTYAGQYIMQGFLDLKMRLWLRNLV
TRCIAIAPSLMVCIIG-G--S--S--G--A-------ARLIIIASMILSFELPFALIPLLR-----------
--------------FTSSKAKMG-A-HRSSIMVTLL---------------------------SWLLGFGSI
GINIYFLSSSLIGWMTNNDIPKTGSILAGVVI--FPVMMLYA---------AMLVYLTTKRESSDSSTRGPQ
QSTNNTPTTDTTGLEGGTNFSSTQRAHEIEVVDIAYA-------------------
>W2JHB3_PHYPR/1-558
------------------------------------------------------------------------
------------XPPVPEEILRPSGETLSASYSRLSEINGDAHLT---------------------PERPPF
SWGKFWSFVGPGWLMSMAYLDPGNLEADLQSGDYSRYELLYVTFWSTALGGLYQVLAARLGSCTGRHLAELC
RAEY-PRFVTNAVWIMMELVIIGCDIQEVLGTAIALQILF--GLPLWIGCLITALDTFTFLAI----DRR-G
NNKSSRLLETFFMGLIGIMCACFFVDFTVSK-PSG-IEIAKGIAIPR---IDD--------QNVMQAVGMLG
AIIMPHNV-------------------------------YLHSALVQSRSRRGTGAGPVKEANFYFGLEAVL
ALF-VSFLINMFVISAFASTFYS--RE-CDQLGADPSSDVYSAGIQT-----------------ACIPAAAA
LVSGNDIYSASNGLIEAGAAVSSSLGQYAKTIWAVGLVASGQASTMTGTYAGQFVMEGFLDLRIAAWKRVAI
TRTMALGPALVVALLT-E--Y--D--G--F-------HSVSEMINVMQSVQLPFALIPLLT-----------
--------------FTTNKRLMG-EPFVYNRWIIIT---------------------------LIVGTLALF
AVNYTLVFRTLQQSFDSSEGWTIVAVAATFYG--ALVLYLMAFPFVS----WYKSRR---------------
--------------------------------------------------------
>W2QHQ0_PHYPN/1-558
------------------------------------------------------------------------
------------XPPVPEEILRPSGETLSASYSRLSEINGDAHLT---------------------PERPPF
SWGKFWSFVGPGWLMSMAYLDPGNLEADLQSGAYSRYELLYVTFWSTALGGLYQVLAARLGSCTGRHLAELC
RAEY-PRFVTNAVWIMMELVIIGCDIQEVLGTAIALQILF--GLPLWIGCLITALDTFTFLAI----DRR-G
NNKSSRLLETFFMGLIGIMCACFFVDFTVSK-PSG-IEITKGIAIPR---IDD--------QNVMQAVGMLG
AIIMPHNV-------------------------------YLHSALVQSRSRRGTGAGPVKEANFYFGLEAVL
ALF-VSFLINMFVISAFASTFYS--RE-CDQLGADPSSDVYSAGIQT-----------------ACIPAAAA
LVSGNDIYSASNGLIEAGAAVSSSLGQYAKTIWAVGLVASGQASTMTGTYAGQFVMEGFLDLRIAAWKRVAI
TRTMALGPALVVALLT-E--Y--D--G--F-------HSVSEMINVMQSVQLPFALIPLLT-----------
--------------FTTNKRLMG-EPFVYNRWIIIT---------------------------LIVGTLALF
AVNYTLVFRTLQQSFDSSEGWTIVAVAATFYG--ALVLYLMAFPFVS----WYKSRR---------------
--------------------------------------------------------
>W2H8K2_PHYPR/1-558
------------------------------------------------------------------------
------------XPPVPEEILRPSGETLSASYSRLSEINGDAHLT---------------------PERPPF
SWGKFWSFVGPGWLMSMAYLDPGNLEADLQSGAYSRYELLYVTFWSTALGGLYQVLAARLGSCTGRHLAELC
RAEY-PRFVTNAVWIMMELVIIGCDIQEVLGTAIALQILF--GLPLWIGCLITALDTFTFLAI----DRR-G
NNKSSRLLETFFMGLIGIMCACFFVDFTVSK-PSG-IEIAKGIAIPR---IDD--------QNVMQAVGMLG
AIIMPHNV-------------------------------YLHSALVQSRSRRGTGAGPVKEANFYFGLEAVL
ALF-VSFLINMFVISVFASTFYS--RE-CDQLGADPSSDVYSAGIQT-----------------ACIPAAAA
LVSGNDIYSASNGLIEAGAAVSSSLGQYAKTIWAVGLVASGQASTMTGTYAGQFVMEGFLDLRIAAWKRVAI
TRTMALGPALVVALLT-E--Y--D--G--F-------HSVSEMINVMQSVQLPFALIPLLT-----------
--------------FTTNKRLMG-EPFVYNRWIIIT---------------------------LIVGTLALF
AVNYTLVFRTLQQSFDSSEGWTIVAVAATFYG--ALVLYLMAFPFVS----WYKSRR---------------
--------------------------------------------------------
>G4ZE91_PHYSP/1-561
------------------------------------------------------------------------
------------XPATAEEILRPSGATLSASYSQLSDLHGDTHMT---------------------PERPPF
SWGKFWSFVGPGWLMSMAYLDPGNLEADLQSGAY------SRTFWSTVLGGLYQVLAARLGSCTGRHLAELC
RAEY-PRVVTYAVWIMMGLVIIGCDIQEVLGTAIALQILF--GLPLWIGCLVTALDTFTFLAI----DRR-G
DNKSNRLLETFFMGLIGIMCACFFVDFTVSK-PSG-IEIAKGIAIPR---IDN--------QNVMQAVGMLG
SIIMPHNV-------------------------------YLHSALVQSR-SVRSRRGVVKEANFYFGLEAVL
ALF-VSFLINMFVISAFASTFY---SQQCDALGADVTTDVYDAGIQT-----------------ACIPSAAA
LVSGNSIYSATTGLTAGYCQQVGLKEAGAAIIWAVGLVASGQASTMTGTYAGQFVMEGFLDLRIVAWKRVAI
TRTMALGPALVVALLT-E--Y--D--G--F-------HSVSEMINVMQSVQLPFALVPLLT-----------
--------------FTTNKRLMG-QPFVYSRWVVLA---------------------------LVVGTLALF
GVNYALVFRTLQQSFDKGWTVVAVVATFYGAL----VLYLMSFPFISWYKSRRENEVSLANLQSGRLLP---
--------------------------------------------------------
>A0A080Z191_PHYPR/1-562
------------------------------------------------------------------------
------------------------XMTSSEFVPEPLPRGLTDATT--------------------HPHRPRF
SWSIFWSYTGPGWLMSMAYLDPGNLEADLQSGAYTRYQLLYVVLLSTMFGGLYQILAARLGACTGRHLAQLC
RSEY-PPLVSFGLWIMTELAIIGSDIQEVLGSAVAFELLF--GLPLWLGCLLTGLDTFTFLAL----HKA-G
D-SKTRYLEMFFLLLIATMCVCFFADFTMSD-PDG-IEIIKGVVEPR---MDK--------QNTMQAVAMLG
AIIMPHNI-------------------------------FLHSALVQERRIDTRFPTKVKEANYYFGLEAVM
ALF-VSFLINAAVVCAFASSFF----S-SQ-C----YALSSN---------------------------PIS
SLYGRDIQTSCIPAKEAGEAIREALGGYAKVVWAIGLLASGQASTMTGTYAGQFVMEGFLDIRIAAWKRVAL
TRGVALIPAIIVALIS-Q--D--R--Q--F-------QRFNELLNVLQSVQLPFVLLPLLA-----------
--------------FTTSKRLMG-PHFVNTRWIAAL---------------------------LVVGTALLC
GVNYTLVYDILLKNKLSASAWISLVTIAGLYV--TLL--------------LYLLL----------------
--------------------------------------------------------
>V9E075_PHYPR/1-501
------------------------------------------------------------------------
------------------------XMTSSEFVPEPLPRGLTDATT--------------------HPHRPRF
SWSIFWSYTGPGWLMSMAYLDPGNLEADLQSGAYTRYQLLYVVLLSTMFGGLYQILAARLGACTGRHLAQLC
RSEY-PPLVSFGLWIMTELAIIGSDIQEVLGSAVAFELLF--GLPLWLGCLLTGLDTFTFLAL----HKA-G
D-SKTRYLEMFFLLLIATMCVCFFADFTMSD-PDG-IEIIKGVVEPR---MDK--------QNTMQAVAMLG
AIIMPHNI-------------------------------FLHSALVQERRIDTRCPTKVKEANYYFGLEAVM
ALF-VSFLINAAVVCAFASSFF----S-SQ-C----YALSSN---------------------------PIS
SLYGRDIQTSCIPAKEAGEAIREALGGYAKVVWAIGLLASGQASTMTGTYAGQFVMEGFLDIRIAAWKRVAL
TRGVALIPAIIVALIS-Q--D--R--Q--F-------QRFNELLNVLQSVQLPFALLPLFA-----------
--------------FTTSKRLMG-P-H---------------------------------------------
---------------------------------------------------F--------------------
--------------------------------------------------------
>G5A0V6_PHYSP/1-579
------------------------------------------------------------------------
-------------------------------------------PR-----------------------RPRF
SWSVFWSYTGPGWFMSMAYLDPGNLEADLQSGAYTRYQLLYVVLLSTALGGLYQVLAARLGACTGRHLAQLC
RSEY-PPAVAFGLWVMTELAIIGSDIQEVLGSAVAFELLF--GLPLWLGCLLTGLDTFTFLAL----HRA-G
----ARYLEMFFLLLIATMCVCFFADFTMSD-PDG-VEIAKGVVEPR---LDK--------QNIMQAVGMLG
AIIMPHNI-------------------------------FLHSALVQERQIDTKSTRKVKEANFYFSLEAAM
ALF-VSFLINSAVVCAFASSFF----STQC-YELSSNPISSL------------------------------
--YGRDIQTSCIPAKEAGEAVREALGGYAKVVWAIGLLASGQASTMTGTYTGQFVMEGFLDIRIAAWKRVAL
TRSVALVPAVIVALIH-R--Q--F--Q--S-------DRFNELLNVLQSVQLPFALLPLLA-----------
--------------FTTSKRLMG-PLFVNTRWIAAL---------------------------LVVGTALLC
SVNYTLVYDILLKNLMSSLAWIGLVIIAGLYV--ALLLYL-----------LLVYPSETSVHVLLPSEPSST
EERKRAGSAEQPLLENEG--------------------------------------
>H3G794_PHYRM/1-415
------------------------------------------------------------------------
--------------------------------------------F---------------------------
SWSVFWSYTGPGWLMSMAYLDPGNLEADLQSGAYTRYQLLYVVLLSTLFGGFYQVLAARLGACTGRHLAQLC
RSEY-PPLVTIGLWVMTELAIIGSDIQEVLGSAVAFELLF--GLPLWVGCLLTGLDTFTFLALH-RSGKEAG
----SRYLEMFFLLLIATMCVCFFADFTMSN-PDA-MEIAKGIVEPR---MDK--------QNTMQAVAMLG
AIIMPHNI-------------------------------FLHSALVQARKIDTRSPGRVKEANFYFSLEAAL
ALF-VSFLINSAVICVFASSFF----T-GY-CQEIGLSEAGE---------------------------AVR
EALGG----------------------YAKVVWAIGLLTSGQASTMTGTYAGQFVMEGFLDIRIAAWKRVAL
TRAVALVPAVIVALIH-R--Q--F--K--S-------DRFNELLNVLQSVQLPFALLPLLA-----------
--------------FTASKRLMG-PLFVNTRWVAVA---------------------------LIVGTALLC
SVNYSLVYTI-----------------------------------------LLK------------------
--------------------------------------------------------
>A0A1D2A2J5_AUXPR/1-548
--------------------------------------------XGATPRTSLELAPSTSCALTSAGVAASA
ARSVAATDGAPTEVPTEAELLDKDVPTSASVAELGGAGPLEPERI--------------------------S
FFKGLMAFIGPGFLVSMAYIDPGNLASDINQGVQAGYTLIWVTLWCTVLGFVMQMMAAKLGVATGRHLAEHA
RENY-PIFPRMVLWVLVELGVIACDMIEVIGGAVALNTLSNGAVPLWAGVLITACSAFGVLLL----ERA-G
----MRVLEAVLVSLIMTMGGTFFYMFFSTD-VDY-VEALKGMVIPR---LNG--------HTIPYAVGAIG
AIIMPHNL-------------------------------YLHSGLMMSR-SDYIAVVSVRRALRFVKVESAI
ALT-LSLMINISIISVFSGAFY----NSLV-APQVGLGNAGF---------------------------ELG
KMFGT----------------------AIRIIWAVGLLAAANASTVTSTYAGQIVMDGFWNWKISIWWRTLA
VRLITLTLLVAVFLRN-G--D--A--S--F-------DTLTEWLNIVQSLVLPFVVIPLLL-----------
--------------FTSSERIMG-E-HASRPWFTVV---------------------------MSIFTAILI
GMNGYLAVTFGLSELPSEDWARFLFALICVYL--TFMGYLI----------VGVERSARWWAKSTSFLKTRA
RLVCARPADMMEVHL-----------------------------------------
>A0A0M0JEZ4_9EUKA/1-596
-------------------------------------------------------------------XAPWC
SSPKSKEIGVGSAEQVSLPASSDDEEGNEARQPRHTSESADGGPL-----------------------HFRF
SWRKLWRFAGPGWLMSLAYLDPGNLENNLQQGAYTRLTLVWVLWWATVTGFVLQEMSARLGLVTGRDLAQAV
RDEY-PRWLSLVVYVMMEIAVIGADVQEVVASGIAFNLLSHGSIPVWAGCLITAVDTITFLAV----GYL-G
----VRYLEGFVCVLMGIMSLCFFINLGHSG-LEW-DGVIEGWVIPT---MPT--------GAFTQVVGTIG
AVIMPHNL-------------------------------YLHSGLVLSRKLERSSDYRVHEALWYSRVESAG
ALL-FAFLVNLAVVVTFSARFF---DPTCQ-EAAEGLACLSRTAYEEVNGPLPAQHHICGVIGLENAGVALK
DGLGD----------------------WSLYVWAIGLLAAGQASTMVCTYAGQILLSGCLDIELPPWKRVFA
TRLFALGPALILLTSN-G--S--G--A--F-------DNINEYLNVLQSVQLPFAMLPTLH-----------
--------------FAASTRRLG-R-FATSAPLQLV---------------------------STALSAIVL
GTNLALIWSIVDKLEPTPVVLGSAVIGGMLYF--GVC--------------ARLVWEDLTGTARRLRRRLGV
CWRRVRRASREVDAELIEEESAIEGELLSRFLSPSLSPSLSAG-------------
>I7LZP5_TETTS/1-486
------------------------------------------------------------------------
-------------------------------XAEVGQNNINSGTV--------------NSNDHQEKINVKF
SLREFFQYFGPGLLVAIAYIDPGNLAGDMDAGLNGKYHLLWVLFLSTLLGFFFQNRAMMIGLVTGKDMAKLC
RYYY-PKKMSILLWIMAEIAIIGSDIQEVLGSAIALQILF--GLKLWIGVILTISSTILILLI----KYV-G
----MRFLELIFGILIGTMAICFFIDLGYIA-PNF-GELMEGMFVPY---IPS--------SALTSMVGLIG
AVLMPHNL-------------------------------YLHSSLVYEKKISRNDRPLLHKSIFYFKIETGI
SLL-ISFFINMAVIGTFANWYN----S----GTDIDLSSAAT---------------------------VLE
ENFGA----------------------AAKYIWGIGLLAAGQSSTLTGTLAGQFVMSGFVKMRVSKFKRAFI
TRAIAIVPAIVIAFIA-D--D--E--D--F----------NNYLNILQAIQLPFAVIPLLK-----------
--------------LSMDRELMG-E-FTIGKVQLTL---------------------------LSVLSAAIV
GVNYYASVPDEVNWSEAWIYIILVVMVLYFIF--LGIVLFTKIKDTKDVKQMLSNHKQSLIQDDEQYHVKQ-
--------------------------------------------------------
>Q24C68_TETTS/1-484
------------------------------------------------------------------------
-----------------------------------------XIDS------AQTDTNLQSATSEYEKINIKF
SFRECLSYFGPGLLVSIAYLDPGNLAGDMDAGLNGKYHLLWVLFLATALGFVFQNRAMMIGLVSGKDMAKLC
RYYY-PRKMSILLWIMAEIAIIGSDIQEVLGSAIALQILF--GLKLWIGVLLTITTTVLILLV----KYI-G
----MRALEVFFAILIGTMAICFFIELGFIG-PNF-GQLMEGMFVPY---VPS--------SAFSSMIGLIG
AVLMPHNL-------------------------------YLHSSLVYEKKISKNDRPLLHKSIMYFKIETGV
SLL-ISFFINLAVIGTFANWYN----T----NEDLDLHSAAS---------------------------VLE
VNFGT----------------------SAKYIWGIGLLAAGQSSTLTGTLAGQFVMTGFVKLRVSKFKRAFV
TRCIAIAPSIIIAFIS-E--N--E--N--F----------NNYLNVLQAVQLPFAVIPLLK-----------
--------------LSIDRDLMG-E-FTMGKVQLII---------------------------LSILSSAIV
VVNYYSQIPSDVDWSSAWIYIIIAVMILYFIF--LGFVLFTKIKKTKDVKLSHAQKQSLIQDDEQQNYA---
--------------------------------------------------------
>D5FGJ2_9ALVE/1-559
------------------------------------------------------------------------
XGSSEPYEPLLLPTATASTASSGDDEDIARGRVVVCPVDSLPDDL-------------------SEKRRTKF
SMRTFFRYAGPGWLMSLAYLDPGNLEADLQSGVYTGFQLSWVMLLAHAVGLLLQCLSARLGFVTGKSLAQHC
RQGY-GQRTGTILWILTEIAIIGSDIQEVLGSAVAFRLLF--GIPLWMGCVITAADTFTFLAA----QYLHG
----TRVLEGLVVSVIMIMCACFFANLDIVK-PEP-INVALGFLPS----VAS--------YAVVQMVGVVG
AVIMPHNI-------------------------------YLHSALISTRRIDRRNPRALEQANVYFSLDAAA
ALA-ISFFINTAIMTSFAQGFF---SPHCA-TNPSGTLGCNTAAVVPTS-------------ECELAVCS--
----CVNSMGQEGFCGSALASLVGSSEFAATLFAIGVLAAGQASTMTGSLAGQYVMEGFLGLRIPLWLRLLV
TRSIALVPALFVPVWQ-S--S--A--AGSL-------SAVNDWLNILQSVQLPFALLPLLH-----------
--------------FVGDPKVMGHD-WVIGRRLKII---------------------------CWACAISLI
VINAYLLHSQLANIQ-AGTF--VLVLGVAVFC--GYLVLMA----------TAVQSELKAFLRYIRSPWILW
RATNYRR-------------------------------------------------
>A0A1D2A7V3_AUXPR/1-526
------------------------------------------------------------------------
------XASQEAAPRYDGTEPIASRLRNDGGGLPQSVPASDSPFV--------------------------F
SWRTLLQHMGPGFLMCIAFIDPGNLEADLQTGARTGYILLWVVLASTCMGMLLQARACKLGVTTGKHLATHC
RAQY-SPLVRTVLWLMAELAIVGSDIQEVIGTALALSLLSRGHIPVWAGVILAALIAFALLVL----EKA-G
----VHWLERTFQGFVAVTMVAMGGLFFMAD-IPY-AKVAEGLFIPR---LPR--------STIAIACGLLG
AIIMPHNL-------------------------------FLHSALVHSRPLPNGKIVSRGDSIKYYNIEGAV
ALM-ATLIINICVICVFSAGVH----GRPE-EEDIGLANAGE---------------------------FLG
RRYGK----------------------SMEFLWGVGLLAAGQSSTMTGTYAGQFVMDGFLDLKLSATKRAMI
TRGVALCPTMLFAFAS-P--G--M--M--D--------ALNQWINILQSVQLPFAVVPLLV-----------
--------------LTSGTGVMPPE-FASSALSTYS---------------------------AWAVALVII
CINSGTAVETFITVLPPGVLAAAGFALFATYL--AFILF------------LAVGPKRSARLLRIVGWGARD
PRPAGGAGVGGKEPVPDSAVPLLAYQPERQ--------------------------
>A0A167LY92_PHYB8/1-516
---------------------------------------------------------------------XAG
SNSNGPSQRDGLLRQNVPSYQSLSNNQPLQDYEWNVEVDVKGQVD----------TNQDQEHEHENEHEPYF
SWKKLMLYSGPGWLMAIAYLDPGNLESDLQSGAVAGYKLLWLLLWAHGAGLVIQILSARLGVVTGKHLAQLI
RDSY-SRPVGYLLWAFTQLAIIGSDIQEIVGTAIALKIIF--GFTLPVGVLITAFDTFLFMWL----QQY-G
----VRKIEVFFMSLIGVMIACFWAEMISSH-PSI-PNILHGIFIPE---IPE--------HAAVQAVGMVG
AVIMPHNM-------------------------------FLHSALVMSR-NLGESERKLKEANFYFAVESGL
ALL-TSYFINLAIVVVFAQVFYE--PGNTL-DSLPGLYDASE---------------------------VLR
NTLGE----------------------YARYLWAAGLLAAGQSSTMTGTLAGQYVVEGFGAIFKKQWHRVAL
TRTISLVPSMMVAVLA-V--N--R--F--D--------TLGEILNVLQSLCLPMAIIPILK-----------
--------------LTSSSRIMTST-FKNSRWMHTI---------------------------CWTISWILF
GLNIYLCIRFLKE----YSYPPVLMGMGIMYS--GFVGYLIY---------TPLDNDSLLPSNPETF-----
--------------------------------------------------------
>A0A0C7B8W6_9FUNG/1-512
--------------------------------------------------------------------XKHR
GEPSENSSLIQPSLESSSYNTLTDDRQRYNWNVEVDVKGQVNTGP--------------------EEESSTF
SFQKLLKYTGPGWLMSIAYLDPGNLESDLQAGAIAGYKLLWLLLWSHMAGLMIQILSARLGVVTQKHLAQLI
RKNY-TRPASVMIWIFTQLAIIGSDIQEIIGTAIALKIIF--RLKLWVGVMITATDTFFFMWL----QQY-G
----VRKMETFFMSLIGLMIACFWIEMFASH-PNM-ELLLKGILVPE---IPE--------DAKVQAVGMVG
CVIMPHNM-------------------------------FLHSALVMSR-HLGQNPNKKKEANFYFAIESTL
ALI-TSYLINLAIVVVFAQVFYN--PGQVI-TQLPGLYDASE---------------------------VLS
STLGK----------------------YAKYFWALGLLAAGQCSTMTGTLAGQYVVEGFGAIFKKQWHRVAV
TRAVALVPSMIVAIYA-V--D--R--F--D--------TMGEFLNVLQSLCLPAAIIPILK-----------
--------------LTASSKIMSPN-FKNSLIMNLI---------------------------AWSISFIVI
GFNVYLFLNYLDD----LSWPTYAVVFGLIYF--AFIVYLIYMPL------EIPVDDKETEVVGNGGLA---
--------------------------------------------------------
>A0A0B7NT34_9FUNG/1-431
------------------------------------------------------------------XSLSGD
QPIETSRLLQDRLNNYQTASANNSYDWNVEIDVKGQVNTGPEQEL------------------------SGF
SFRKLLQYTGPGWLMAIAYLDPGNLESDLQAGSIAGYKLLWLLFWSHVAGLAIQILSLRLGVVTQSHLAQLI
RRNY-NRPTSVAIWLFTQCAIIGSDIQEIIGTAIALKIIF--RLQLWIGVMITATDTFLFMWL----QQY-G
----VRKVEIFFISLIGVMIGCFWLEMFATH-PSV-ESIIRGILVPE---IPA--------EAKVQAVGMVG
AVIMPHNM-------------------------------FLHSALVMSR-YLGTTENKKKEANFYFAIESAI
SLF-VSYLINLAVVVVFAQVFY----KPGQITQLPGLYDASQ---------------------------VLS
NTLGK----------------------SAKYFWALGLLAAGQCSTMTGTLAGQYVVEGFGAIFKKQWHRVAL
TRAVALVPSMLVAVLA--------------------------------------------------------
------------------------------------------------------------------------
---------------------------------------------------VDRFDTMGEFLNSVPAYSSDS
HTKINGIAASNDQDI-----------------------------------------
>S2K7F8_MUCC1/1-505
-------------------------------------------------------------------XQLDG
ENSSESSRLLEHVQSSYQSRDDYDWNVEIDVKGQVNTGPEEEFTG--------------------------F
SFKKLLQYTGPGWLMAIAYLDPGNLESDLQAGSVAGYKLLWLLFWSHVAGLAIQILSLRLGVVTQSHLAQLI
RRNY-SRPASVAIWLFTQCAIIGSDIQEIIGTAIALKILF--RLELWVGVMITATDTFFFMWL----QQY-G
----VRKIEVFFMTLIGVMTVCFWLEMFASN-PSV-DLILRGILVPE---IPA--------EATTQAVGMVG
AVIMPHNM-------------------------------FLHSALVMSR-YLGTTENKKREANFYFAIESTV
SLL-VSYLINLAVVVVFAQVFY----KPGQITQLPGLYDASQ---------------------------VLS
NTLGK----------------------SAKYFWALGLLAAGQCSTMTGTLAGQYVVEGFLGAIKKQWHRVAL
TRAVALVPSMLVAV-L-A--V--D--R--F-------DTMGEFLNVLQSLCLPTAVIPILK-----------
--------------LTASQRVMT-SVFKNSTVTNIV---------------------------CWAISFIVI
GFNVHLVIDYLD----ELQWPLYAVVFCVLYF--SFVLYLIYIPL------EIPDTKEDQIVAEQDL-----
--------------------------------------------------------
>A0A0C9N2T1_9FUNG/1-500
-------------------------------------------------------------------XQSNG
ENSSEDARLLENVQSNYQSRDDYDWNVEIDVKGQVNTGPEEEFTG--------------------------F
SFKKLLQYTGPGWLMAIAYLDPGNLESDLQAGSVAGYKLLWLLFWSHAAGLAIQILSLRLGVVTQSHLAQLI
RRNY-NRPASVAIWLFTQCAIVGSDIQEIIGTAIALKILF--RLELWVGVMITATDTFLFMYL----QQY-G
----VRKIEVFFMTLIGVMTVCFWLEMFASK-PSI-DLILHGILVPE---IPA--------EATTQAVGMVG
AVIMPHNM-------------------------------FLHSALVMSR-YLGTTENKKREANFYFAIESTV
SLF-VSYLINLAVVVVFAQVFY----KPGQITQLPGLYDASE---------------------------VLS
NTLGK----------------------SAKYFWALGLLAAGQCSTMTGTLAGQYVVEGFLGAIFKKQWHRVA
LTRAVALVPSMLVAVL-A--V--D--R--F--------------DTMGDLCLPTAVIPILK-----------
--------------LTASQRVMK-V-FKNSVITNIV---------------------------CWAISFIVI
GFNVHLVIDYLDE----LQWPLYAMVFCVMYF--SFVLYLIY---------KPLEIPDTKEMDQEVVPEQDL
--------------------------------------------------------
>A0A077WDI1_9FUNG/1-496
------------------------------------------------------------------------
XAMDESTPIAIGRSHSYHTVNSQHTPQDDNGEEWRVEIDVKGQVD------------------TGNEEEQGF
SWTKLMQYTGPGWLMSVAYLDPGNLESDLQSGALAGYKLLWLLFWVHAAGLMIQILSARLGVVTNRHLAQLI
NQTY-SRHLSLAIWAFSQLAVIGSDIQEIIGTAIALKIIF--GFSLWIGVMITATDTFIFMFL----QQY-G
----VRKIEAFLISLIVVMIGCFWVEMFLSK-PQL-GDLIQGVIVPE---IPK--------QAVVQAVGTIG
AVIMPHNL-------------------------------YLHSALVMSR-NLGASPRKLKEANFYFGIESAI
ALF-TSFLINMAIVVVFAQVFY----QPGQVESLPGLYDASN---------------------------VLN
KTLGH----------------------YAKYLWAAGLLAAGQSSTMTGTLAGQYVVEGFGAIFKKEWHRVAL
TRMISLVPSMSVAVLA-V--E--R--F--D--------TMGEILNVLQSLCLPIVLIPILK-----------
--------------LTSSSTIMTSQ-FRSSRAGRIL---------------------------AWLISWVVI
GFNVYLFGMFLDDFNWSWWMVT----LTGIYM--IFVSYLI----------YTPLDLSK-------------
--------------------------------------------------------
>A0A1X2H0N1_SYNRA/1-523
----------------------------------------------------XVSSRRARLDDPETPILQHG
GNHKTSAASTSSASSASSDRSSTSTQLEVEIDVKGQVSTGPDQVS------------------------SGF
SFSKLMHYTGPGWLRSVAYLDPGNLESDLQSGALAGYKLLWLLFWAHAAGLAVQILSARLGVVTGKHLAQQV
RQNY-SSRLSLAIWLFSQLAIIGSDIQEIIGTAIAIKILF--GFPLWIGTCITATDTFVFMFL----QQY-G
----VRKIEAFFMTLIGVMIVCFWVEMIGSH-PSL-SGIIEGITIPE---IPE--------QAVVQAVGTIG
AVIMPHNL-------------------------------YLHSALVMSR-NLGETPSKLKEANFYFAIESAL
ALL-TSYMINLAIVVVFAQVFY---RPDRIVTEFPGLYDASQ---------------------------VLS
NTLGV----------------------YAKYLWAAGLLAAGQSSTMTGTLAGQYVVEGFGAVFKKQWHRVAI
TRMIALVPSMMVAILA-V--N--R--F--D--------TMGEILNVLQSLCLPIVIIPILK-----------
--------------LTDSEAIMSAE-FKNNRFSKIL---------------------------SWTISWVVV
GFNVYLFSMFLDDW----GWPAWMVFLSGVYL--CFVAYLM----------YTPMDRHHKAINTLPGSLIHA
--------------------------------------------------------
>U9TFX6_RHIID/1-507
---------------------------------------------------------------XPPQEVTSD
VVPLIQRSSLDEVINAGEDIDDSNVTHGLVHGFVEFDDKLIEAEV------------------DTGEIQPKF
SWKKLWKYTGPGFLMSIAYLDPGNLEADLQSGAAAGYSLLWLLLYAHIAGLLIQILSARCGVVTGKHLAQLI
KIYY-SRPVSIVLWLFTEIAIIGSDIQEIVGTAIAIKILF--GLPLWVGTLLTAMDTFTFMLL----QNY-G
----VRKLEAFFMALIALMAVCFWIEMFQSE-PNV-GGIVKGMLIPT---VPS--------SAVVQAVAMIG
AVIMPHNL-------------------------------YLHSALVMTRKTDHSSKAKLKEANFYFSIESTM
ALF-CSYLINMAIVVVFAQVFYIPSKSKAL-KTLPGLYDAAD---------------------------VLT
KTLGR----------------------GARYLWALGLLSAGQSSTMTGTLAGQYVMEGYGKIFSKSWHRVAI
TRGVALVPSMLVALFA-V--D--H--F--D--------TMGELLNVLQSLCLPCALIPILK-----------
--------------LTSSKEVMG-N-TFRSYN----------------------------------------
---------------------------------------------------LWKYVTWKELPNIYVGYICGI
IYFAFVLYIVILPLDGKQEVLDIDEMDGYKVMTNHSG-------------------
>A0A015KEY1_9GLOM/1-525
---------------------------------------------------------------XPPQEVTSD
VVPLIQRSSLDEVINAGEDIDDSNVTHGLVHGFVEFDDKLIEAEV------------------DTGEIQPKF
SWKKLWKYTGPGFLMSIAYLDPGNLEADLQSGAAAGYSLLWLLLYAHIAGLLIQILSARCGVVTGKHLAQLI
KIYY-SRPVSIVLWLFTEIAIIGSDIQEIVGTAIAIKILF--GLPLWVGTLLTAMDTFTFMLL----QNY-G
----VRKLEAFFMALIALMAVCFWIEMFQSE-PNV-GGIVKGMLIPT---VPS--------SAVVQAVAMIG
AVIMPHNL-------------------------------YLHSALVMTRKTDHSSKAKLKEANFYFSIESTM
ALF-CSYLINMAIVVVFAQVFYIPSKSKAL-KTLPGLYDAAD---------------------------VLT
KTLGR----------------------GARYLWALGLLSAGQSSTMTGTLAGQYVMEGYGKIFSKSWHRVAI
TRGVALVPSMLVALFA-V--D--H--F--D--------TMGELLNVLQSLCLPCALIPILK-----------
--------------LTSSKEVMG-NTFRSYNLWKYV---------------------------TWSLAFTII
FFNLFLFIIYLEE----LPNIYVGYICGIIYF--AFVLYIVILP-------LDGKQEVLDIDEMDGYKVMTN
HSG-----------------------------------------------------
>A0A068RGC3_9FUNG/1-535
--------------------------------------------------------------XSLLNGYGYP
YKSRPSDEATEPGSTGSGDNVRRRQTTNDLEFKPEIDTGDVSDSC--------------------------F
SFRKLWKYTGPGWLMSIAYLDPGNLESDLQAGAIAGYKLLWLLFWAHVIGLVFQLLSARLGTVTGQHLAQLI
RRAY-SPRVSFVLWAFAQAAIIGADIMEIIGTAIALHILL--HLPLWAGVMITTIDTFTFMMI----QRY-G
----MRKMEAFFMLLIAIMTACFWMEMIVSK-PDV-SQIVRGLIVPV---VPK--------NALIQAVGMLG
AVVMPHNM-------------------------------FLHSALVGSR-DLGPEPRKKREANFYFGIESGL
ALF-ISFLVNLAIVVVFAQVFYK-PDTPDT-ADFPGLADADA---------------------------VLK
RTLGQ----------------------SAQYLWGAGLLAAGQSSTMTGTFAGQYVTEGFGNIFRKEWHRMAI
TRGISLVPSMLVAIFA-V--D--R--F--D--------TMGELLNVLQSVCLPPVIIPIVK-----------
--------------LSSAAVVMSSE-FKLSRVMHIV---------------------------SWALTIVIV
GFNIFLFVSHVNGPISLAVFI----VLGSIYV--GFLI-------------WLTWLPINYSPTPSEDDGWMA
LPLHEGQGDNHTRTSTDADDISIRSR------------------------------
>A0A1X2HQB5_SYNRA/1-564
-----------------------------XVPHENSRLPEDLDDDPELSLLQLDDFQPHHTKRHHVDSDSPI
HYASQSDDDSLDGASLGSERGRRRRRRSDDLEIKPEINTGSVSDS-------------------------CF
SFKKLWKYTGPGWLMSIAYLDPGNLESDLQAGAVAGYSLLWLLFWAHLIGLVFQLLSARLGTVTGRHLAQLI
RQSY-SRRMTVLLWGFAQCAIVGADIMEIIGTAIALHILL--RLPLWAGVLMTAIDTFTFMMI----QRY-G
----MRKMEAFFLILILVMTTCFWVEMVASK-PDV-PQILKGIAVPV---VPR--------GAVVQAVGMLG
AVVMPHNM-------------------------------FLHSALVGSR-DLGPNPSKRKEANFYFGIESGL
ALF-LSFLVNLAIVVVFAQVFYK--PDAVN-VEIPGLGDADA---------------------------VLR
RTLGS----------------------AAQYLWAAGLLAAGQSSTMTGTFAGQYVTEGFGNVFKKEWHRVAI
TRGVSLIPSMLVAIFA-V--D--H--F--D--------NMGELLNVLQSVCLPPVLIPILK-----------
--------------LSASSAVMD-E-FKSSTLVYCV---------------------------CWVLTAIVV
AFNSFLCVSHITGP----GSLTAAVLFGTVYM--TFLG-------------WLIWTPVDYRPEGSNEWTAIP
GQDEEEGLMAEEIYLRDSRDSS----------------------------------
>A0A1C7NB76_9FUNG/1-579
----------------------------------------------------------------XVPHDARR
TSEEDLDILSLIEHEEALSNTKKRHCPSNDNDNLSDSISSENNSR-----LFGQDLEIKPEIDTGAVSESMF
SFRKLWAYMGPGWLMSIAYLDPGNLESDLQTGAVAGCSLLWLLFWAHVIGLFFQLLSARLGTITGKHLAQLI
RQSY-SKRLTIVLWSFAQLAIIGADILEIVGTAVALHILL--RLPLWAGVLMTATDTFTFMMI----QRY-G
----IRRLEAFFMVLITMMATCFWIELFQSK-PDV-VKIVQGVVIPY---VPK--------NAEFQAVAMLG
AIVMPHNM-------------------------------FLHSALVMSR-DLGQQPRKLKEANFYFAIESIL
ALG-VSFFVNLAIVVVFAQVFHK-PDQTGP-IKIPGLDDADE---------------------------VLS
GTLGS----------------------AAKYLWAAGLLAAGQSSTMTGTLAGQYVTEGFGNIFKKDWHRVAA
TR-SISLIPGMLVAIF-A--V--D--H--F-------DTMGEFLNVLQSVCLPTVLIPIIK-----------
--------------LSTSSQILG-E-FRPSFLMQIA---------------------------CWTLTFIVV
AFDILLFMKHAVNQSS----AIIIVVSGTIYL--SFLIYLIW---------KPIETSESTGDGWMRLPQHDD
QEDEGCASTPARMSDSLHLENCDDSSGSSSSGNKSNRHKCLHGSDTL---------
>A0A0B7NE34_9FUNG/1-577
-------------------------------------------XVPHDARRLSQGDDLDIYTLTDYEDPLLS
KNERFNGNRSPQQHTTTAESRNQSRIFGDDLEIKPEIDTGTVSES-------------------------CF
SFKKLWKYTGPGWLMSIAYLDPGNLESDLQTGAVAGYSLLWLLFWSHVLGLIFQLLSARLGTITGKHLAQLI
RQSY-SKRLTLVLWGFAQLAIIGADILEIVGTAVALHILL--RLPLWAGVLMTATDTFTFMMI----QRY-G
----IRRLEAFFMVLISMMAVCFWVELVQSQ-PDV-RKIVEGVIVPN---VPK--------NAELQAVAMLG
AIVMPHNM-------------------------------FLHSALVMSR-DLGRQPRKLKEANFYFAIESIL
ALS-VSFFVNLAIVVVFAQVFFK-PDHTGP-IKIPGLDDADK---------------------------VLS
GTLGS----------------------AAKYLWAAGLLAAGQSSTMTGTLAGQYVTEGFGNIFKKDWHRVAA
TRSISLVP-GMLVAIF-A--V--D--H--F-------DTMGELLNVLQSVCLPTVLIPIIK-----------
--------------LSTSPNVLK-E-FRPSLFLHIT---------------------------CWGLTAVVI
AFDIFLFVNHVTNL----SSAIVIGFAGVVYL--SFIVYLIWLEASSL---SSTEDGWMSLPQSENDFEDPY
CSDAPESSSSSNSSNNSKSNNRRTKDDEGAQEIYAL--------------------
>A0A0C9MDR9_9FUNG/1-573
--------------------------------------XVPHDARRLSENDDDLDIFTLTDYEDPLLPKNER
FNESQSHQPTSPTQQQQRMNATDSTSRLFGDDLEIKPEIDTGTVS-----------------------ESCF
SFKKLWKYTGPGWLMSIAYLDPGNLESDLQTGAVAGYSLLWLLFWSHVIGLIFQLLSARLGTITGKHLAQLI
RQSY-SKKLTLVLWGFAQLAIIGADILEIVGTAVALHILL--RLPLWAGVLMTATDTFTFMMI----QRY-G
----IRRLEAFFMVLISMMALCFWVELVQSQ-PDV-RKIIQGVIVPY---VPK--------NAELQAVAMLG
AIVMPHNM-------------------------------FLHSALVMSR-DLGRQPRKLKEANFYFAIESIL
ALS-VSFFVNLAIVVVFAQVFFK-PDHTGP-VKIPGLDDADE---------------------------VLS
GTLGS----------------------AAKYLWAAGLLAAGQSSTMTGTLAGQYVTEGFGNIFRKDWHRIAA
TR-SISLVPGMLVAIF-A--V--D--H--F-------DTMGELLNVLQSVCLPTVLIPIIK-----------
--------------LSTSPHVLK-E-FRPSLFMQIT---------------------------CWGLTLVVI
AFDIFLFVIHATNLTSAVIIGIVGVIYLIFLV------Y------------LVWKPLETPKLSATEDGWMSL
PQNENDVDDSFTSDEPESSNRRNNKYDQDAEEIYAL--------------------
>A0A168PXB6_MUCCL/1-430
------------------------------------------------------------------------
--------------------------------------------F---------------------------
SFKKLWKYTGPGS--SIAYLDPGNLESDLQTGAVAGYSLLWLLFWSHVIGLIFQLLSARLGTITGKHLAQLI
RQSY-SKKLTLVLWGFAQLAIIGADILEIVGTAVALHILL--RLPLWAGVLMTATDTFTFMMI----QRY-G
----IRRLEAFFMVLITMMAVCFWVELVQSQ-PDV-RKIIQGVIVPY---VPK--------NAELQAVAMLG
AIVMPHNM-------------------------------FLHSALVMSR-DLGRQPRKLKEANFYFAIESML
ALS-VSFFVNLAIVVVFAQDHT------GP-VKIPGLDDADA---------------------------VLS
GTLGS----------------------AAKYLWAAGLLAAGQSSTMTGTLAGQYVTEGFGNIFKKDWHRIAA
TR-SISLIPGMLVAIF-A--V--D--H--F-------DTMGELLNVLQSVCLPTVLIPIIK-----------
--------------LSTSPHVLK-E-FRPSLFMQIT---------------------------CWGLTLVVI
AFDIFLFVIHATN----LTSAIIIGVTGVIYL--LFLVYL-----------VW-------------------
--------------------------------------------------------
>S2JTV0_MUCC1/1-573
------------------------------------XVPHDARRLSENDDDLDIFTLTDYQDPLLPKNERFN
ESQSHQPPSPQQQQRTNNNSSGTSRLFGDDLEIKPEIDTGTVSES-------------------------CF
SFKKLWKYTGPGWLMSIAYLDPGNLESDLQTGAVAGYSLLWLLFWSHVIGLIFQLLSARLGTITGKHLAQLI
RQSY-SKKLTLVLWGFAQLAIIGADILEIVGTAVALHILL--RLPLWAGVLMTATDTFTFMMI----QRY-G
----IRRLEAFFMVLITMMAVCFWVELVQSQ-PDV-GKIIQGVIVPY---VPK--------NAELQAVAMLG
AIVMPHNM-------------------------------FLHSALVMSR-DLGRQPRKLKEANFYFAIESML
ALS-VSFFVNLAIVVVFAQVFFK-PDHTGP-VKIPGLDDADE---------------------------VLS
GTLGS----------------------AAKYLWAAGLLAAGQSSTMTGTLAGQYVTEGFGNIFKKDWHRVAA
TR-SISLIPGMLVAIF-A--V--D--H--F-------DTMGELLNVLQSVCLPTVLIPIIK-----------
--------------LSTSPNVLK-E-FRPSLFMQIT---------------------------CWGLTLVVI
AFDIFLFIIHATNLTS----AIIIGIIGVIYL--IFLVYL-----------VWKPLETPKLSATEDGWMSLP
QNENDVDDSFTSEEAESSNRRTNKYDDDAEEIYAL---------------------
>D5AE42_PICSI/1-514
----------------------------------------------------------------------XA
IKSADEDDLLLPDESREAPGEVLESDGEEQAYEDSQKVSVNIDDL----------------GEEDDGHAPPF
SWRKLWLFTGPGFLMSIAFLDPGNLEGSLQAGAVAGYSLLWLLMWATAMGLLIQLLAARLGVATGRHLAELC
RLQY-PPVPRITLWLMAEIALIGADIQEVIGSAIAIKVLTHGYIPLWGGVLITALDCFIFLFL----ENF-G
----VRKLEALFGLLITVMGLSFAWMFGEAK-PNG-LELILGLLIPR---IHS--------NAVKQAVSIIG
CSIMPHNV-------------------------------YLHSALVQSRMVDTNKKGQVQEALSYFSIESSV
ALF-VSFIINVFVMTVFAKGFY----GTKA-SADIGLVNAGT---------------------------YLQ
EKYGGG-------------------LFPIIYIWGIGLLASGHCSTITGTYAGQFIMAGFLNLRIKKWLRAVI
TRSFAIVPTVIVALMF-D--T--SEDK--L-------DVLNEWLNVLQSMQIPFSLIPLLS-----------
--------------LVSRQQVMG-F-FKINLTLKVV---------------------------AWVVAFLVI
IMNGYLLEEFFANELTSMWVMALLIFIIVAYV--SFIIYLVVQAFRI----DRSFDKLLH------------
--------------------------------------------------------
>B8LLH7_PICSI/1-518
------------------------------------------------------------XTTKSLDDGSLL
LLLDESRKSIGQRLEIDGEERAYESSEKIAVNIDDPNGEDEGYVP-------------------------PF
SWRKLWLFAGPGFLMSIAFLDPGNLEGDLQAGAVAGYSLLWILMWATGMGLIIQLLAVRVGVTTGCHLAELC
REEY-PLWSRLILWVMAEIALIGADIQEVIGSAIALKILTNGALPLWAGVLITGLDCFTFLFL----ENY-G
----VRKLEALFGVFISLMAVSFAWMFGETN-PSG-KELLLGLLIPR---INS--------NAVRQAVSVVG
CIIMPHNI-------------------------------FLHSALVQSRMVDTTRKGRVQEALNYFSIESSF
ALL-VSFIINVFVTAVFAKGFY----GTKA-SENIGLVNAGT---------------------------YLQ
EQFGGG-------------------LFPILYIWAIGLLAAGQSSTITGTYAGQFIMAGFLNLRIKKWLRALI
TRSFAIVPTVIVALIF-D--TSED--K--L-------DVLNEWLNVLQSMQIPFALIPLLC-----------
--------------LASKEQVMG-F-FKIGRTLKVV---------------------------AWVIAFLVI
IINGYLIVDFFANEAVDTWIIILLSFITFVYL--SFVIYLVSQAIRID---RSSSTSAKLLH----------
--------------------------------------------------------
>A0A0D6R2T7_ARACU/1-518
-------------------------------------------------------------------XESKD
LDVTPLLQEESQDSREARLRRFDSEFEERAYESSEKVAVNVEDVV------------------CDENCTPPF
SWKKLWLFTGPGFLMSIAFLDPGNLEGDLQAGAVAGYSLLWLLMWATLMGLIIQLLAARLGVATGCHLAELC
REEY-PLWARLVLWLMAEVALIGADIQEVIGSAIAIKILSNGYVPLWAGVLITALDSFIFLFL----ENY-G
----VRKLEALFAVLIGTMGLSFAWMFGKTD-PSG-TELLKGLLIPR---INS--------NAVQQAVGIVG
CIIMPHNI-------------------------------FLHSALVQSRTVDTTKKGRVQEALNYYSIESSA
ALF-VSFIINVCVTTVFAKGFY----GTEA-SENIGLVNAGT---------------------------YLQ
ERFGGG-------------------LFPILYIWGIGLLAAGQSSTVTGTYAGQFIMAGFLNLRLKKWLRALI
TRSFAIVPTVIVALMFSE--G--K--L--D--------ALNEWLNVLQSMQIPFALIPLLC-----------
--------------LVSKEHVMG-T-FKIGRILKVV---------------------------AWIIAFVVM
IINGYLLVDFFLNELVGMWLAAVLITATVVYI--SFVIYLVVRAIWSD---QRCTTFAKLLH----------
--------------------------------------------------------
>A0A0K9NZK8_ZOSMR/1-532
--------------------------------------------------------XTEREELNEERFLLPP
DGSSDSSWVASRSSSRVNSDDDEIAYDPEQKIFVEISDLDSDQVS----------------GTFNSDLSPSF
SWKKLWLFTGPGFLMSIGFLDPGNLEGDLQAGAIAGYSLLWLLLWATVMGLLIQLLSARLGVATGKHLAEIC
REEY-SKWVRLALWVMTEVALIGADIQEVIGSAIALRILSNGALPLWAGVILTALDCFVFLFL----ENY-G
----VRKLEAVFAVLISTMALSFAWMFGEIK-PNG-KDLLVGLLVPK---LGS--------RTIRQAVGVLG
CIIMPHNV-------------------------------FLHSALVQSRKIETDKKGQVQEALRYYTIESSI
ALF-VSLIINLFVMTVFAKEFY----GTKE-AGSIGLVNAGQ---------------------------ALY
DKFGGG-------------------SFPILYIWGIGLLAAGQSSTITGTYAGQFIMGGFLNLRLKKWMRSLI
TRSFAIIPTMIVALIF-DKSE--S--T--L-------DVLNEWLNVLQSIQIPFAVIPLIY-----------
--------------LVSKEELMG-V-FTISRTVKNV---------------------------SWCVASLVM
IINGYLLLDFFVAEVHGMWSGSAVCIITAAYA--VFISYLILYDSSWFS--YLFQHFQINLR----------
--------------------------------------------------------
>A0A199V382_ANACO/1-532
-----------------------------------------------XASSASNEAEEKLLPSASSSPVDDE
DGLEEEEGVEEERAYDSDEKIVIAVSSDDDEEGDPRSGDVGAGGA------------------------PPF
SWRKLWRFTGPGFLMSIAFLDPGNLEGDLQAGAIAGYSLLWLLLWATTMGLLIQLLSARLGVATGRHLAELC
RDEY-PRWARVALWVMAEMALIGADIQEVIGSAIAIKIISGGWIPLWAGVVITAFDCFIFLFL----ENY-G
----VRKLEAFFGILIATMGISFAIMFGETQ-PSA-KELLLGIIVPK---LHT--------KTIRQAVGVVG
CVIMPHNV-------------------------------FLHSALVQSRKINTGKKTRVREAISYFSIESTL
ALA-VSFIINVFVTTVFAKGFY----GSQE-AGNIGLENAGQ---------------------------FLQ
KKYGAR-------------------LFPILYIWGIGLLASGQSSTITGTYAGQFIMGGFLNLRLRKWVRAMI
TRSCAIVPTIIVALFF-D--TENA--G--M-------DALNESLNVLQSVQIPFVLIPLIT-----------
--------------LVSKEQVMG-S-FKIGPTAKVV---------------------------SWVVVVFLI
AINGYLLVTFFAAEVHGPLFGSTLCMALAVYV--AFVIYLVVRETTFYNRLAVSRSS---------------
--------------------------------------------------------
>A0A199UK22_ANACO/1-541
-----------------------------------------TLSKQPHSLFLPLRSPPPPPPSSSSMASTAS
PSHEAEEKLLVARSPGPDDSQEERAYDSDEKVVISISDDEDGEDA---------------------APPPPF
SWRKLWMFTGPGFLMCIAFLDPGNLEGDLQAGAIAGYSLLWLLLWATVMGLLIQLLSANLGVATGRHLAELC
RDEY-PPWARVVLWLMAELALIGADIQEVIGSAIAIKILSGGAIPLWAGVVITALDCFIFLFL----ENY-G
----VRKLEAFFGVLIATMAISFAIMFGETK-PNG-KELLIGVLVPK---LSS--------KTIRQAVGVVG
CIIMPHNV-------------------------------FLHSALVQSRRIDTRKKTRVREAMKYYSIESTL
ALI-ISFIINVCVTTVFAKGFY----GSEE-ADTIGLENAGQ---------------------------FLQ
EKYGGR-------------------LFPILYIWGIGLLASGQSSTITGTYAGQFIMGGFLNLRLKKWVRALI
TRSFAIVPTMIVALFFTG--G--P--T--M-------DVLNESLNVLQSVQIPFALIPLIT-----------
--------------LVSKEQVMG-H-FKIGSITKVV---------------------------SWIVVVFLI
IINGYLLLAFFTTEVRGALLSSSLCVALAVYV--LFVIYLILRDTTLYKRVAVSKSS---------------
--------------------------------------------------------
>I1H8C0_BRADI/1-518
-------------------------------------------------------------------XASHD
LAESLLPGAGGGGGTSSSHDEYEERAYDSDDKVSISISDSEADDA------------------DAGDARPAF
SWRKLWRFTGPGFLMCIGFLDPGNLEGDLQAGAAAGYQLLWLLLWATVMGALVQLLSARLGVVTGKHLAELC
RDEY-PTWATRALWVMTELALVGADIQEVIGSAIAIKILSGGVVPLWGGVVITAFDCFIFLFL----ENY-G
----VRKLEAFFGVLIATMAISFAIMFGETK-PSG-KELLIGLVVPK---LSS--------KTIKQAVGIVG
CIIMPHNV-------------------------------FLHSALVQSRKIDTKKKSRVQEAVYYYNIESIL
ALI-VSFFINICVTTVFAKGFY----GSEQ-ADNIGLENAGQ---------------------------YLQ
EKYGTA-------------------LFPVLYIWAIGLLASGQSSTITGTYAGQFVMGGFLNLRLKKWLRALI
TRSFAIIPTMIVALFF-D--T--EDPT--M-------DILNESLNVLQSIQIPFALIPLIT-----------
--------------LVSNEQLMG-S-FVVGPITKVI---------------------------SWIVTIFLM
LINGYLILSFYTTEIRGAFVRSSLCVVLAGYL--AFIIYLIVRNTTVYSRLAKSS-----------------
--------------------------------------------------------
>F2CUL3_HORVV/1-522
------------------------------------------------------------XASRDLGESLLP
GGGASASSSHDEYEERAYDSDDKVSISISDSEPDDDDGGGGPGAA---------------------RARPAF
SWRKLWRFTGPGFLMCIGFLDPGNLEGDLQAGAAAGYLLLWLLLWATVMGALVQLLSARLGVVTGKHLAELC
REEY-PPWATRALWVMTELALVGADIQEVIGSAIAIKILSGGIVPLWGGVVITAFDCFIFLFL----ENY-G
----VRKLEAFFGVLIATMAISFAIMFGETK-PSG-KELLIGLVVPK---LSS--------KTIKQAVGIVG
CIIMPHNV-------------------------------FLHSALVQSRKIDTKKKSRVQEAVYYYNIESIL
ALI-ISFFINICVTTVFAKGFY----GSEQ-ADNIGLENAGQ---------------------------YLQ
EKYGTA-------------------LFPVLYIWAIGLLASGQSSTITGTYAGQFVMGGFLNLRLKKWLRAVI
TRSFAIIPTMIVALFF-D--T--EDPT--M-------DVLNESLNVLQSIQIPFALIPLIT-----------
--------------LVSSEQLMG-S-FVVGPITKVI---------------------------SWIVTIFLM
LINGYLILSFYTEEVRGAVVRSSLCVVLAVYL--AFIVYLILRNTTLYSRLSKSS-----------------
--------------------------------------------------------
>M0XUV1_HORVV/1-522
------------------------------------------------------------XASRDLGESLLP
GGGASASSSHDEYEERAYDSDDKVSISISDSEPDDDDGGGGPGAA---------------------RARPAF
SWRKLWRFTGPGFLMCIGFLDPGNLEGDLQAGAAAGYQLLWLLLWATVMGALVQLLSARLGVVTGKHLAELC
REEY-PPWATRALWVMTELALVGADIQEVIGSAIAIKILSGGIVPLWGGVVITAFDCFIFLFL----ENY-G
----VRKLEAFFGVLIATMAISFAIMFGETK-PSG-KELLIGLVVPK---LSS--------KTIKQAVGIVG
CIIMPHNV-------------------------------FLHSALVQSRKIDTKKKSRVQEAVYYYNIESIL
ALI-ISFFINICVTTVFAKGFY----GSEQ-ADNIGLENAGQ---------------------------YLQ
EKYGTA-------------------LFPVLYIWAIGLLASGQSSTITGTYAGQFVMGGFLNLRLKKWLRAVI
TRSFAIIPTMIVALFF-D--T--EDPT--M-------DVLNESLNVLQSIQIPFALIPLIT-----------
--------------LVSSEQLMG-S-FVVGPITKVI---------------------------SWIVTIFLM
LINGYLILSFYTEEVRGAVVRSSLCVVLAVYL--AFIVYLILRNTTLYSRLSKSS-----------------
--------------------------------------------------------
>A0A1B1QED4_9POAL/1-521
--------------------------------------------------------------XASRDLAESL
LPGGGGGGGASSSHDEYEERAYDSDDKVSISISDSEPDDDGEPGA--------------------ARARPTF
SWRKLWRFTGPGFLMCIGFLDPGNLEGDLQAGAAAGYQLLWLLLWATVMGALVQLLSARLGVVTGKHLAELC
REEY-PPWATRALWVMTELALVGADIQEVIGSAIAIKILSGGIVPLWGGVVITAFDCFIFLFL----ENY-G
----VRKLEAFFGVLIATMAISFAIMFGETK-PSG-KELLIGLVVPK---LSS--------KTIKQAVGIVG
CIIMPHNV-------------------------------FLHSALVQSRKIDTKKKSRVQEAVYYYNIESIL
ALI-VSFFINICVTTVFAKGFY----ASDK-ADNIGLENAGQ---------------------------YLQ
EKYGTA-------------------LFPVLYIWAIGLLASGQSSTITGTYAGQFVMGGFLNLRLKKWLRAVI
TRSFAIIPTMIVALFF-D--T--EDPT--M-------DVLNESLNVLQSIQIPFALIPLIT-----------
--------------LVSSEQLMG-S-FVVGPITKVI---------------------------SWIVTIFLM
LINGYLILSFYTNEVRGAVVRSSLCVVLAVYL--AFIIYLILRNTTLYSRLSKSS-----------------
--------------------------------------------------------
>A0A1D5XD54_WHEAT/1-587
LDFPEFHSKGGEKKVWIRKWSYKFVLTETSPGFTKESEELPSPNSLARPTHSPLAHASSCAPMASRDLAESL
LPGGGGGGGASSSHDEYEERAYDSDDKVSISISDSEPDDVGEPGA--------------------ARPRPTF
SWRKLWRFTGPGFLMCIGFLDPGNLEGDLQAGAAAGYQLLWLLLWATVMGALVQLLSARLGVVTGKHLAELC
REEY-PPWATRALWVMTELALVGADIQEVIGSAIAIKILSGGIVPLWGGVVITAFDCFIFLFL----ENY-G
----VRKLEAFFGVLIATMAISFAIMFGETK-PSG-KELLIGLVVPK---LSS--------KTIKQAVGIVG
CIIMPHNV-------------------------------FLHSALVQSRKIDTKKKSRVQEAVYYYNIESIL
ALI-VSFFINICVTTVFAKGFY----GSDK-ADNIGLENAGQ---------------------------YLQ
EKYGTA-------------------LFPVLYIWAIGLLASGQSSTITGTYAGQFVMGGFLNLRLKKWLRAVI
TRSFAIIPTMIVALFF-D--T--EDPT--M-------DVLNESLNVLQSIQIPFALIPLIT-----------
--------------LVSSEQLMG-S-FVVGPITKVI---------------------------SWIVTIFLM
LINGYLILSFYTNEVRGAVVRSSLCVVLAVYL--AFIIYLILRNTTLYSRLSKSS-----------------
--------------------------------------------------------
>W5DZI1_WHEAT/1-521
--------------------------------------------------------------XASRDLAESL
LPGGGGGGGASSSHDEYEERAYDSDDKVSISISDSEPDDVGEPGA--------------------ARPRPTF
SWRKLWRFTGPGFLMCIGFLDPGNLEGDLQAGAAAGYQLLWLLLWATVMGALVQLLSARLGVVTGKHLAELC
REEY-PPWATRALWVMTELALVGADIQEVIGSAIAIKILSGGIVPLWGGVVITAFDCFIFLFL----ENY-G
----VRKLEAFFGVLIATMAISFAIMFGETK-PSG-KELLIGLVVPK---LSS--------KTIKQAVGIVG
CIIMPHNV-------------------------------FLHSALVQSRKIDTKKKSRVQEAVYYYNIESIL
ALI-VSFFINICVTTVFAKGFY----GSDK-ADNIGLENAGQ---------------------------YLQ
EKYGTA-------------------LFPVLYIWAIGLLASGQSSTITGTYAGQFVMGGFLNLRLKKWLRAVI
TRSFAIIPTMIVALFF-D--T--EDPT--M-------DVLNESLNVLQSIQIPFALIPLIT-----------
--------------LVSSEQLMG-S-FVVGPITKVI---------------------------SWIVTIFLM
LINGYLILSFYTNEVRGAVVRSSLCVVLAVYL--AFIIYLILRNTTLYSRLSKSS-----------------
--------------------------------------------------------
>W5E6Y2_WHEAT/1-521
-------------------------------------------------------------XASRDLAESLL
PGGGASASASSSHDEYEERAYDSDDKVSISISDSEPDDDGDPGAP---------------------RARPAF
SWRKLWRFTGPGFLMCIGFLDPGNLEGDLQAGAAAGYQLLWLLLWATVMGALVQLLSARLGVVTGKHLAELC
REEY-PPWATRALWVMTELALVGADIQEVIGSAIAIKILSGGIVPLWGGVVITAFDCFIFLFL----ENY-G
----VRKLEAFFGVLIATMAISFAIMFGETK-PSG-KELLIGLVVPK---LSS--------KTIKQAVGIVG
CIIMPHNV-------------------------------FLHSALVQSRKIDTKKKSRVQEAVYYYNIESIL
ALI-VSFFINICVTTVFAKGFY----GSDK-ADNIGLENAGQ---------------------------YLQ
EKYGTA-------------------LFPVLYIWAIGLLASGQSSTITGTYAGQFVMGGFLNLRLKKWLRAVI
TRSFAIIPTMIVALFF-D--T--EDPT--M-------DVLNESLNVLQSIQIPFALIPLIT-----------
--------------LVSSEQLMG-S-FLVGPITKVI---------------------------SWIVTIFLM
LINGYLILSFYTNEVRGAVVRSSLCVVLAVYL--AFIMYLILRNTTLYSRLSKSS-----------------
--------------------------------------------------------
>W5ELQ6_WHEAT/1-519
----------------------------------------------------------------XASRDLAE
SLLPGGGASASSSHDEYEERAYDSDDKVSISISDSEPDDDGDPGA--------------------ARARPAF
SWRKLWRFTGPGFLMCIGFLDPGNLEGDLQAGAAAGYQLLWLLLWATVMGALVQLLSARLGVVTGKHLAELC
REEY-PPWATRALWVMTELALVGADIQEVIGSAIAIKILSGGIVPLWGGVVITAFDCFIFLFL----ENY-G
----VRKLEAFFGVLIATMAISFAIMFGETK-PSG-KELLIGLVVPK---LSS--------KTIKQAVGIVG
CIIMPHNV-------------------------------FLHSALVQSRKIDTKKKSRVQEAVYYYNIESIL
ALI-VSFFINICVTTVFAKGFY----GSDK-ADNIGLENAGQ---------------------------YLQ
EKYGTA-------------------LFPVLYIWAIGLLASGQSSTITGTYAGQFVMGGFLNLRLKKWLRAVI
TRSFAIIPTMIVALFF-D--T--EDPT--M-------DVLNESLNVLQSIQIPFALIPLIT-----------
--------------LVSSEQLMG-S-FVVGPITKVI---------------------------SWIVTIFLM
LINGYLILSFYTNEVRGAVVRSSLCVVLAVYL--AFIIYLILRNTTLYSRLSKSS-----------------
--------------------------------------------------------
>A0A1D5Y2E9_WHEAT/1-453
----------------------------------------------------------------XASRDLAE
SLLPGGGASASSSHDEYEERAYDSDDKVSISISDSEPDDDGDPGA--------------------ARARPAF
SWRKLWRFTGPGFLMCIGFLDPGNLEGDLQAGAAAGYQLLWLLLWATVMGALVQLLSARLGVVTGKHLAELC
REEY-PPWATRALWVMTELALVGADIQEVIGSAIAIKILSGGIVPLWGGVVITAFDCFIFLFL----ENY-G
----VRKLEAFFGVLIATMAISFAIMFGETK-PSG-KELLIGLVVPK---LSS--------KTIKQAVGIVG
CIIMPHNV-------------------------------FLHSALVQSRKIDTKKKSRVQEAVYYYNIESIL
ALI-VSFFINICVTTVFAKGFY----GSDK-ADNIGLENAGQ---------------------------YLQ
EKYGTA-------------------LFPVLYIWAIGLLASGQSSTITGTYAGQFVMGGFLNLRLKKWLRAVI
TRSFAIIPTMIVALFF-D--T--EDPT--M-------DVLNESLNVLQSIQIPFALIPLIT-----------
--------------LVSSEQLMG-S-FVVGPITKV-------------------------------------
---------------------------------------------------S--------------------
--------------------------------------------------------
>J3LL87_ORYBR/1-521
----------------------------------------------------------XASRDLAESLLPGA
GGDGTTSSSSHVEYDERAYDSDDKVSIAVSDSDSEDGGGDAGARP------------------------AAF
SWRKLWRFTGPGFLMCIAFLDPGNLEGDLQAGAAAGYQLLWLLLWATAMGGLVQLLSARLGVATGKHLAELC
REEY-PPWAARALWAMTELALVGADIQEVIGSAIAIKILSAGTVPLWGGVVITAFDCFIFLFL----ENY-G
----VRKLEAFFGVLIAVMAMSFAVMFGETK-PSG-KDLLIGLVVPK---LSS--------KTIKQAVGIVG
CVIMPHNV-------------------------------FLHSALVQSRKIDTNKKSRVQEAVFYYNIESIL
ALI-VSFFINICVTTVFAKGFY----GSEQ-ADGIGLENAGQ---------------------------YLQ
EKYGTA-------------------YFPILYIWAIGLLASGQSSTITGTYAGQFVMGGFLNLRLKKWLRSTI
TRSFAIVPTMIVALFF-D--T--EDPT--M-------DILNEALNVLQSIQIPFALIPLIT-----------
--------------LVSKEQVMG-S-FVVGPITKVI---------------------------SWIVTIFLM
LINGYLILSFYATEIQGALVRSSLCIVLAVYL--AFIIYLIVRNTSLYSRLSS-------------------
--------------------------------------------------------
>A0A0D9VR10_9ORYZ/1-523
---------------------------------------------------------XASRDLAESLLPGGG
RATASSHSHEDEYEERAYDSDDKVSIAVSDSDSEDPAGAGGDSGG-----------------------RPAF
SWRKLWRFTGPGFLMCIAFLDPGNLEGDLQAGAAAGYQLLWLLLWATVMGALVQLLSARLGVATGRHLAELC
REEY-PPWAARTLWAMTELALVGADIQEVIGSAIAIKILSGGAVPLWGGVVITAFDCFIFLFL----ENY-G
----VRKLEAFFGVLIAVMAISFAIMFGETK-PSG-KELLIGLVVPK---LSS--------KTIKQAVGIVG
CIIMPHNV-------------------------------FLHSALVQSRKIDTNKKSRVQEAVFYYNIESIL
ALI-VSFFINICVTTVFAKGFY----GSEQ-ADGIGLENAGQ---------------------------YLQ
EKYGTA-------------------FFPILYIWAIGLLASGQSSTITGTYAGQFVMGGFLNLRLKKWLRAMI
TRSFAIIPTMIVALFF-D--T--EDPT--M-------DILNEALNVLQSIQIPFALIPLIT-----------
--------------LVSKEQVMG-S-FVVGPLTKVI---------------------------SWIVTVFLM
LINGYLILSFYATEVRGALVRSSICVVLAVYL--AFIVYLIMRNTSLYSCLKSS------------------
--------------------------------------------------------
>A0A0E0KAB6_ORYPU/1-520
-----------------------------------------------------------------------X
ASRDLAESLLPGGGGGAVTASAHDEYDERAYDSDDKVSIAVSDSD------------SEDGGGGGEARRPGF
SWRKLWRFTGPGFLMCIAFLDPGNLEGDLQAGAAAGYQLLWLLLWATVMGALVQLLSARLGVATGKHLAELC
REEY-PPWATRALWAMTELALVGADIQEVIGSAIAIKILSAGTVPLWGGVVITAFDCFIFLFL----ENY-G
----VRKLEAFFGVLIAVMAVSFAIMFGETK-PSG-KELLIGLVVPK---LSS--------RTIKQAVGIVG
CIIMPHNV-------------------------------FLHSALVQSRKIDTNKKSRVQEAVFYYNIESIL
ALI-VSFFINICVTTVFAKGFY----GSEQ-ADGIGLENAGQ---------------------------YLQ
QKYGTA-------------------FFPILYIWAIGLLASGQSSTITGTYAGQFVMGGFLNLRLKKWLRAMI
TRSFAIIPTMIVALFF-D--T--EDPT--M-------DILNEALNVLQSIQIPFALIPLIT-----------
--------------LVSKEQVMG-S-FVVGPITKVV---------------------------SWIVTVFLM
LINGYLILSFYATEVRGALVRSSLCIVLAVYL--AFIIYLIVRNTSLYSRLKST------------------
--------------------------------------------------------
>O24209_ORYSA/1-464
------------------------------------------------------------------------
-------------------------------------------XR------------------------PAF
SWRKLWRFTGPGFLMCIAFLDPGNLEGDLQAGAAAGYQLLWLLLWATVMGALVQLLSARLGVATGKHLAELC
REEY-PPWATAALWAMTELALVGADIQEVIGSAIAIKILSAGTVPLWGGVVITAFDCFIFLFL----ENY-G
----VRKLEAFFGVLIAVMAVSFAIMFGETK-PSG-KDLLIGLVVPK---LSS--------RTIKQAVGIVG
CIIMPHNV-------------------------------FLHSALVESRKIDTNKKSRVQEAVFYYNIESIL
ALV-VSFFINICVTTVFAKGFY----GSEQ-ADGIGLENAGQ---------------------------YLQ
QKYGTA-------------------FFPILYIWAIGLLASGQSSTITGTYAGQFVMGGFLNLRLKKWLRAMI
TRSFAIIPTMIVALFF-D--T--EDPT--M-------DILNEALNVLQSIQIPFALIPLIT-----------
--------------LVSKEQVMG-S-FVVGPITKVI---------------------------SWIVTVFLM
LINGYLILSFYATEVRGALVRSSLCVVLAVYL--AFIVYLIMQNTSLYSRLST-------------------
--------------------------------------------------------
>A0A0D9Z3Q1_9ORYZ/1-523
---------------------------------------------------------XASRDLAESLLPVGG
GAATATASAHDEYDERAYDSDDKVSIDVSDSDSEDGGGGGGGDAM-----------------------RPAF
SWRKLWRFTGPGFLMCIAFLDPGNLEGDLQAGAAAGYELLWLLLWATVMGALVQLLSARLGVATGKHLAELC
REEY-PPWATRALWAMTELALVGADIQEVIGSAIAIKILSAGTVPLWGGVVITAFDCFIFLFL----ENY-G
----VRKLEAFFGVLIAVMAVSFAIMFGETK-PSG-KELLIGLVVPK---LSS--------RTIKQAVGIVG
CIIMPHNV-------------------------------FLHSALVQSRKIDTNKKSRVQEAVFYYNIESIL
ALI-VSFFINICVTTVFAKGFY----GSEQ-ADGIGLENAGQ---------------------------YLQ
QKYGTA-------------------FFPILYIWAIGLLASGQSSTITGTYAGQFVMGGFLNLRLKKWLRAMI
TRSFAIIPTMIVALFF-D--T--EDPT--M-------DILNEALNVLQSIQIPFALIPLIT-----------
--------------LVSKEQVMG-S-FVVGPITKVI---------------------------SWIVTVFLM
LINGYLILSFYATEVRGALVRSSLCAVLAVYL--AFIVYLIVRNTSLYSRLST-------------------
--------------------------------------------------------
>I1P8R0_ORYGL_A0A0D3FF90_9ORYZ/1-522
-----------------------------------------------------------XASRDLAESLLPV
GGGAATATATAHDEYDERAYDSDDKVSIAVSDSDSEDGGGGGGDA----------------------MRPAF
SWRKLWRFTGPGFLMCIAFLDPGNLEGDLQAGAAAGYQLLWLLLWATVMGALVQLLSARLGVATGKHLAELC
REEY-PPWATRALWAMTELALVGADIQEVIGSAIAIKILSAGTVPLWGGVVITAFDCFIFLFL----ENY-G
----VRKLEAFFGVLIAVMAVSFAIMFGETK-PSG-KELLIGLVVPK---LSS--------RTIKQAVGIVG
CIIMPHNV-------------------------------FLHSALVQSRKIDTNKKSRVQEAVFYYNIESIL
ALI-VSFFINICVTTVFAKGFY----GSEQ-ADGIGLENAGQ---------------------------YLQ
QKYGTA-------------------FFPILYIWAIGLLASGQSSTITGTYAGQFVMGGFLNLRLKKWLRAMI
TRSFAIIPTMIVALFF-D--T--EDPT--M-------DILNEALNVLQSIQIPFALIPLIT-----------
--------------LVSKEQVMG-S-FVVGPITKVI---------------------------SWIVTVFLM
LINGYLILSFYATEVRGALVRSSLCAVLAVYL--AFIVYLIVRNTSLYSRLST-------------------
--------------------------------------------------------
>A0A0E0CX01_9ORYZ/1-521
------------------------------------------------------------XASRDLAESLLP
VGGGAATATATASAHDEYDERAYDSDDKVSIAVSDSDSEDGGGDA----------------------MRPAF
SWRKLWRFTGPGFLMCIAFLDPGNLEGDLQAGAAAGYQLLWLLLWATVMGALVQLLSARLGVATGKHLAELC
REEY-PPWATRALWAMTELALVGADIQEVIGSAIAIKILSAGTVPLWGGVVITAFDCFIFLFL----ENY-G
----VRKLEAFFGVLIAVMAVSFAIMFGETK-PSG-KELLIGLVVPK---LSS--------RTIKQAVGIVG
CIIMPHNV-------------------------------FLHSALVQSRKIDTNKKSRVQEAVFYYNIESIL
ALI-VSFFINICVTTVFAKGFY----GSEQ-ADGIGLENAGQ---------------------------YLQ
QKYGTA-------------------FFPILYIWAIGLLASGQSSTITGTYAGQFVMGGFLNLRLKKWLRAMI
TRSFAIIPTMIVALFF-D--T--EDPT--M-------DILNEALNVLQSIQIPFALIPLIT-----------
--------------LVSKEQVMG-S-FVVGPITKVI---------------------------SWIVTVFLM
LINGYLILSFYATEVRGALVRSSLCAVLAVYL--AFIVYLIVRNTSLYSRLST-------------------
--------------------------------------------------------
>A0A0P0VUJ3_ORYSJ/1-464
------------------------------------------------------------------------
-------------------------------------------XR------------------------PAF
SWRKLWRFTGPGFLMCIAFLDPGNLEGDLQAGAAAGYQLLWLLLWATVMGALVQLLSARLGVATGKHLAELC
REEY-PPWATRALWAMTELALVGADIQEVIGSAIAIKILSAGTVPLWGGVVITAFDCFIFLFL----ENY-G
----VRKLEAFFGVLIAVMAVSFAIMFGETK-PSG-KELLIGLVVPK---LSS--------RTIKQAVGIVG
CIIMPHNV-------------------------------FLHSALVQSRKIDTNKKSRVQEAVFYYNIESIL
ALI-VSFFINICVTTVFAKGFY----GSEQ-ADGIGLENAGQ---------------------------YLQ
QKYGTA-------------------FFPILYIWAIGLLASGQSSTITGTYAGQFVMGGFLNLRLKKWLRAMI
TRSFAIIPTMIVALFF-D--T--EDPT--M-------DILNEALNVLQSIQIPFALIPLIT-----------
--------------LVSKEQVMG-S-FVVGPITKVI---------------------------SWIVTVFLM
LINGYLILSFYATEVRGALVRSSLCVVLAVYL--AFIVYLIMRNTSLYSRLST-------------------
--------------------------------------------------------
>NRAM2_ORYSJ/1-524
---------------------------------------------------------XASRDLAESLLPVGG
GAATATATATAHDEYDERAYDSDDKVSIAVSDSDSEDGGGGGGDA----------------------MRPAF
SWRKLWRFTGPGFLMCIAFLDPGNLEGDLQAGAAAGYQLLWLLLWATVMGALVQLLSARLGVATGKHLAELC
REEY-PPWATRALWAMTELALVGADIQEVIGSAIAIKILSAGTVPLWGGVVITAFDCFIFLFL----ENY-G
----VRKLEAFFGVLIAVMAVSFAIMFGETK-PSG-KELLIGLVVPK---LSS--------RTIKQAVGIVG
CIIMPHNV-------------------------------FLHSALVQSRKIDTNKKSRVQEAVFYYNIESIL
ALI-VSFFINICVTTVFAKGFY----GSEQ-ADGIGLENAGQ---------------------------YLQ
QKYGTA-------------------FFPILYIWAIGLLASGQSSTITGTYAGQFVMGGFLNLRLKKWLRAMI
TRSFAIIPTMIVALFF-D--T--EDPT--M-------DILNEALNVLQSIQIPFALIPLIT-----------
--------------LVSKEQVMG-S-FVVGPITKVI---------------------------SWIVTVFLM
LINGYLILSFYATEVRGALVRSSLCVVLAVYL--AFIVYLIMRNTSLYSRLST-------------------
--------------------------------------------------------
>A0A0E0NRB1_ORYRU/1-520
-------------------------------------------------------------XASRDLAESLL
PVGGGAATATAHDEYDERAYDSDDKVSIAVSDSDSEDGGGGGGDA----------------------MRPAF
SWRKLWRFTGPGFLMCIAFLDPGNLEGDLQAGAAAGYQLLWLLLWATVMGALVQLLSARLGVATGKHLAELC
REEY-PPWATRALWAMTELALVGADIQEVIGSAIAIKILSAGTVPLWGGVVITAFDCFIFLFL----ENY-G
----VRKLEAFFGVLIAVMAVSFAIMFGETK-PSG-KELLIGLVVPK---LSS--------RTIKQAVGIVG
CIIMPHNV-------------------------------FLHSALVQSRKIDTNKKSRVQEAVFYYNIESIL
ALI-VSFFINICVTTVFAKGFY----GSEQ-ADGIGLENAGQ---------------------------YLQ
QKYGTA-------------------FFPILYIWAIGLLASGQSSTITGTYAGQFVMGGFLNLRLKKWLRAMI
TRSFAIIPTMIVALFF-D--T--EDPT--M-------DILNEALNVLQSIQIPFALIPLIT-----------
--------------LVSKEQVMG-S-FVVGPITKVI---------------------------SWIVTVFLM
LINGYLILSFYATEVRGALVRSSLCVVLAVYL--AFIVYLIMRNTSLYSRLST-------------------
--------------------------------------------------------
>B8AQG7_ORYSI/1-522
-----------------------------------------------------------XASRDLAESLLPV
GGGAATATATAHDEYDERAYDSDDKVSIAVSDSDSEDGGGGGGDA----------------------MRPAF
SWRKLWRFTGPGFLMCIAFLDPGNLEGDLQAGAAAGYQLLWLLLWATVMGALVQLLSARLGVATGKHLAELC
REEY-PPWATRALWAMTELALVGADIQEVIGSAIAIKILSAGTVPLWGGVVITAFDCFIFLFL----ENY-G
----VRKLEAFFGVLIAVMAVSFAIMFGETK-PSG-KDLLIGLVVPK---LSS--------RTIKQAVGIVG
CIIMPHNV-------------------------------FLHSALVQSRKIDTNKKSRVQEAVFYYNIESIL
ALI-VSFFINICVTTVFAKGFY----GSEQ-ADGIGLENAGQ---------------------------YLQ
QKYGTA-------------------FFPILYIWAIGLLASGQSSTITGTYAGQFVMGGFLNLRLKKWLRAMI
TRSFAIIPTMIVALFF-D--T--EDPT--M-------DILNEALNVLQSIQIPFALIPLIT-----------
--------------LVSKEQVMG-S-FVVGPITKVI---------------------------SWIVTVFLM
LINGYLILSFYATEVRGALVRSSLCVVLAVYL--AFIVYLIMQNTSLYSRLST-------------------
--------------------------------------------------------
>A0A0E0GIR8_ORYNI/1-522
-----------------------------------------------------------XASRDLAESLLPV
GGGAATATATAHDEYDERAYDSDDKVSIAVSDSDSEDGGGGGGDA----------------------MRPAF
SWRKLWRFTGPGFLMCIAFLDPGNLEGDLQAGAAAGYQLLWLLLWATVMGALVQLLSARLGVATGKHLAELC
REEY-PPWATRALWAMTELALVGADIQEVIGSAIAIKILSAGTVPLWGGVVITAFDCFIFLFL----ENY-G
----VRKLEAFFGVLIAVMAVSFAIMFGETK-PSG-KELLIGLVVPK---LSS--------RTIKQAVGIVG
CIIMPHNV-------------------------------FLHSALVQSRKIDTNKKSRVQEAVFYYNIESIL
ALI-VSFFINICVTTVFAKGFY----GSEQ-ADGIGLENAGQ---------------------------YLQ
QKYGTA-------------------FFPILYIWAIGLLASGQSSTITGTYAGQFVMGGFLNLRLKKWLRAMI
TRSFAIIPTMIVALFF-D--T--EDPT--M-------DILNEALNVLQSIQIPFALIPLIT-----------
--------------LVSKEQVMG-S-FVVGPITKVI---------------------------SWIVTVFLM
LINGYLILSFYATEVRGALVRSSLCVVLAVYL--AFIVYLIMQNTSLYSRLST-------------------
--------------------------------------------------------
>A0A1E5V786_9POAL/1-469
---------------------------------------------------------------XASRDLAES
LLHGGGGGSASAAAASSDSHDEYEERAYDSDDKVSISISDSDADA-----------------DDGATARPPF
SWRKLWRFTGPGFLMCIAFLDPGNLEGDLQAGAAAGYQLLWLLLWATVMGALMQLLSARLGVATGKHLAELC
REEY-PPWATRALWAMTELALVGADIQEVIGSAIAIKILSGGTVPLWGGVVITAFDCFIFLFL----ENY-G
----VRKLEAFFAVLIATMALSFAVMFGETK-PSG-KELLIGLVVPK---LSS--------KTIKQAVGIVG
CIIMPHNV-------------------------------FLHSALVQSRKIDTNKKSRVQEAVYYYNIESIL
ALI-VSFFINICVTTVFAKGFY----GSEQ-AGNIGLENAGQ---------------------------YLQ
EKYGTA-------------------FFPILYIWAIGLLASGQSSTVTGTYAGQFVMGGFLNLRLKKWLRAMI
TRSFAIIPTMIVALFF-D--T--EDPT--M-------DILNEALNVLQSIQIPFALIPLIT-----------
--------------LVSKEQVMG-S-FVVGPITKVS------------------------------------
---------------------------------------------------FFFELCSLKNHV---------
--------------------------------------------------------
>K4A8H1_SETIT/1-522
------------------------------------------------------------------------
XASRDLNESLLPGGGGGSAAAAASASHDEYEERAYDSDDKVSISI---------SDSDAEADDGGPPSRPPF
SWRKLWRFTGPGFLMCIAFLDPGNLEGDLQAGAAAGYQLLWLLLWATVMGALVQLLSARLGVATGKHLAELC
REEY-PPWATRALWAMTELALVGADIQEVIGSAIAIKILSGGTVPLWGGVVITALDCFIFLFL----ENY-G
----VRKLEAFFAVLIATMAVSFAVMFGETK-PSG-KELLIGLVVPK---LSS--------KTIKQAVGIVG
CIIMPHNV-------------------------------FLHSALVQSRKIDTNKKSRVQEAVYYYNIESIL
ALI-VSFFINICVTTVFAKGFY----GTEQ-AGNIGLENAGQ---------------------------YLQ
EKYGTA-------------------FFPILYIWAIGLLASGQSSTITGTYAGQFVMGGFLNLRLKKWLRAMI
TRSFAIIPTMIVALFF-D--T--EDPT--M-------DILNESLNVLQSIQIPFALIPLIT-----------
--------------LVSKEQVMG-S-FVVGPITKVI---------------------------SWIVTVFLM
LINGYLIVSFYITDVRGAVLRSSLCVVLVVYL--AFIVYLIVRNTSLYSRLCSSMPKRS-------------
--------------------------------------------------------
>A0A1D6PHW0_MAIZE/1-474
------------------------------------------------------------------XASSDL
AESLLPGGGGGASASHDEYEERAYDSEDKISIAVSDSDGEDDGTP---------------------ASRPPF
SWRKLWRFTGPGFLMCIAFLDPGNLEGDLQAGAAAGYQLLWLLLWATIMGALMQLLSARLGVATGKHLAELC
RQEY-PPWATRALWAMTELALVGADIQEVIGSAIAIKILSGGAIPLWGGVVITALDCFIFLFL----ENY-G
----VRKLEAFFAVLIATMAVSFAVMFGETK-PSG-KELLIGLVVPK---LSS--------KTIKQAVGIVG
CIIMPHNV-------------------------------FLHSALVQSRKIDTNKKSRVLEAVYYYNIESIL
ALI-VSFFINICVTTVFAKGFY----GSKQ-ADSIGLENAGQ---------------------------YLQ
EKYGTA-------------------FFPILYIWAVGLLASGQSSTITGTYAGQFVMGGFLNLRLKKWLRAMI
TRSFAIIPTMIVALFF-D--T--EDPT--M-------DILNEALNVLQSIQIPFALIPLIT-----------
--------------LVSKEQIMG-S-FVIGPITKVS------------------------------------
---------------------------------------------------FSLSFAYGNPVCRELNNDQLT
VAT-----------------------------------------------------
>C5WTQ4_SORBI/1-516
-----------------------------------------------------------------XASRDLA
ESLLSGGGGGASASHDEYEERAYDSDDKVSIAISDSDGEDDGAPA----------------------SRPPF
SWRKLWRFTGPGFLMCIAFLDPGNLEGDLQAGAAAGYQLLWLLMWATVMGALMQLLSARLGVATGKHLAELC
REEY-PTWATRALWAMTELALVGADIQEVIGSAIAIKILSGGTVPLWGGVVITALDCFIFLFL----ENY-G
----VRKLEAFFAVLIATMAVSFAVMFGETK-PSG-KELLIGLVVPK---LSS--------KTIKQAVGIVG
CIIMPHNV-------------------------------FLHSALVQSRKIDTNKKSRVQEAVYYYNIESIL
ALI-VSFFINICVTTVFAKGFY----GSKQ-ADSIGLENAGQ---------------------------YLQ
EKYGTA-------------------FFPILYIWAIGLLASGQSSTITGTYAGQFVMGGFLNLRLKKWLRAMI
TRSFAIIPTMIVALFF-D--T--EDPT--M-------DILNEALNVLQSIQIPFALIPLIT-----------
--------------LVSKEQIMG-S-FVIGPITKVI---------------------------SWIVTVFLM
LINGYLILSFYITDVRGALLRSSLCIVLIVYL--AFIVYLIVRNTSLYSRLSMSKSP---------------
--------------------------------------------------------
>B6TN23_MAIZE/1-516
------------------------------------------------------------------XASSDL
AESLLPGGGGGASASHDEYEERAYDSEDKISIAVSDSDGEDDGTP---------------------ASRPPF
SWRKLWRFTGPGFLMCIAFLDPGNLEGDLQAGAAAGYQLLWLLLWATIMGALMQLLSARLGVATGKHLAELC
RQEY-PPWATRALWAMTELALVGADIQEVIGSAIAIKILSGGAIPLWGGVVITTLDCFIFLFL----ENY-G
----VRKLEAFFAVLIATMAVSFAVMFGETK-PSG-KELLIGLVVPK---LSS--------KTIKQAVGIVG
CIIMPHNV-------------------------------FLHSALVQSRKIDTNKKSRVLEAVYYYNIESIL
ALI-VSFFINICVTTVFAKGFY----GSKQ-ADSIGLENAGQ---------------------------YLQ
EKYGTA-------------------FFPILYIWAVGLLASGQSSTITGTYAGQFVMGGFLNLRLKKWLRAMI
TRSFAIIPTMIVALFF-D--T--EDPT--M-------DILNEALNVLQSIQIPFALIPLIT-----------
--------------LVSKEQIMG-S-FVIGPITKVI---------------------------SWIVTVFLM
LINGYLILSFYITDVRGALLRSSLCVVLVVYL--AFIVYLIVRNTSLYSRLSTSKSS---------------
--------------------------------------------------------
>B8A0P9_MAIZE/1-516
------------------------------------------------------------------XASSDL
AESLLPGGGGGASASHDEYEERAYDSEDKISIAVSDSDGEDDGTP---------------------ASRPPF
SWRKLWRFTGPGFLMCIAFLDPGNLEGDLQAGAAAGYQLLWLLLWATIMGALMQLLSARLGVATGKHLAELC
RQEY-PPWATRALWAMTELALVGADIQEVIGSAIAIKILSGGAIPLWGGVVITALDCFIFLFL----ENY-G
----VRKLEAFFAVLIATMAVSFAVMFGETK-PSG-KELLIGLVVPK---LSS--------KTIKQAVGIVG
CIIMPHNV-------------------------------FLHSALVQSRKIDTNKKSRVLEAVYYYNIESIL
ALI-VSFFINICVTTVFAKGFY----GSKQ-ADSIGLENAGQ---------------------------YLQ
EKYGTA-------------------FFPILYIWAVGLLASGQSSTITGTYAGQFVMGGFLNLRLKKWLRAMI
TRSFAIIPTMIVALFF-D--T--EDPT--M-------DILNEALNVLQSIQIPFALIPLIT-----------
--------------LVSKEQIMG-S-FVIGPITKVI---------------------------SWIVTVFLM
LINGYLILSFYITDVRGALLRSSLCVVLVVYL--AFIVYLIVRNTSLYSRLSTSKSS---------------
--------------------------------------------------------
>A0A0K9NXC3_ZOSMR/1-587
AITPRHTFAHFRTSQSPSYHVFSFINVQNRNIGMICATSSDQNSTIFLPPALYFSFPFLSHRYEFLPIMTTE
NDLHAPIHSFGNDGREEEEEADAYGRREKIVVTVQESFPVRDDEG-------------------DDEKVPPF
SWRKLWLFTGPGFLMSIAFLDPGNLEGDLQAGAIGGYSLLWLLLWATAIGLLIQLLSARLGVVTGRHLAEHC
REEY-PRWATYALWVMAELALIGADIQEVIGSAIAIKILSNGIIPLWCGVIITALDSLIFLFL----ENY-G
----VRKLEAVFGFLISTMAISFAWMFGETK-PDG-KAVLLGTIVPK---LGP--------KTIQQAVGVVG
CVIMPHNV-------------------------------FLHSALVQSRNIDIKKRSRVEEAMNYYSIESSM
ALF-LSFIINLLVTAVFAKEFY----GSEV-ASTIGLVNAGN---------------------------YLQ
EKYGGG-------------------MVPILYIWGIGLLAAGQSSTITGTYAGQFIMGGFLKLRLKKWVRSLI
TRSFAIVPTALIFDTS-E--T--S--T--L-------DVLNEWLNVLQSVQVPFALIPLLF-----------
--------------LVSNPRIMG-N-FTIGSKLKIA---------------------------TWTVAAFLI
LINAYLLLEFVSIEIRGVWLGATVALLTTTYL--AFVLYLLLR--------NFFPSNTCSAGLFETK-----
--------------------------------------------------------
>A0A0K9PAF9_ZOSMR/1-543
-------------------------------------------------------XPPPTPTSTPPLMEVEM
EGEFSEKRSLLPLETAAVDAEEVKEKAYEKEEKVMIGILDSDLLN-----------------NSDSQSAPPF
SWRKLWLFTGPGFLMSIGFLDPGNLEGDLQSGAIAGYSLLWLLLWATGMGLLIQLLSARLGVATGKHLAEIC
REVY-PKGVSFALWVMAEVALIGADIQEVIGSAIAIRILSNGALPIWAGVVITALDCFIFLFL----ENY-G
----VRKLEAVFAVLISTMSISFAGMFAETK-PDG-KELLLGLLIPK---LSS--------KTIKQAVGVVG
CVIMPHNI-------------------------------FLHSALVQSREIDTGKKGEVREALRYYNIESSI
ALF-VSFMINLFVTAVFAKEFY----GTKE-ANTIGLVNAGQ---------------------------ALH
DKFGGG-------------------TIPILYIWGVGLLAAGQSSTLTGTYAGQFIMGGFLNLRLKKWTRSLI
TRSFAIVPTMIVALVF-NKSE--S--T--L-------DVLNEWLNILQSIQIPFALIPLLY-----------
--------------LVSKEEIMG-S-FAIGRLLKNA---------------------------TWCVAALVI
SINGYLLLDFFSVEVQGLLFGSVVSIATAAYV--MFIIYLILYDSSISCDLWKLIRSAEIPSKFIWRTNNR-
--------------------------------------------------------
>I1IH43_BRADI/1-551
------------------------------------XSAGPGNGAGAAALPSDGAGAEDEARALLPASTPAS
DAAGGGGKGEEQEEDLEERAFEASEKVIVSLSDDPDGEDDDDLEG----------------QLSTSSASPPF
SWRKLWLFTGPGFLMSIAFLDPGNLEGDLQAGAAAGDTLLWLLMWATAMGLLVQLLAARLGVATGRHLAELC
RDEY-PDWARRALWLMAEVAMVGADIQEVIGSAIAIKILSKGYLPLWAGVVITALDCFIFLSL----ENY-G
----VRKLEAVFAVLIATMAVSFAWMFTDTK-PNG-KDLLIGILVPK---LSS--------KTIRQAVGVVG
CVIMPHNV-------------------------------FLHSALVQSRKVDPSKEYRVREALRYYSIESTI
ALA-ISFMINLFVTTVFAKGFY----GTKE-AGSIGLENAGQ---------------------------YLQ
EKFGGG-------------------FLPILYIWGIGLLAAGQSSTITGTYAGQFIMGGFLNLRLKKWIRSLI
TRSFAIVPTIIVALFF-D--S-SD--A--L-------DVLNEWLNVLQSIQIPFALIPLIT-----------
--------------LVSKEEVMG-V-FKIGRKMQAV---------------------------TWTVAALLI
TINGYLLLDFFSSEVRGLLYGSLLCVAVLAYA--SFVLYLILRGTEM----SNHIIVAIRKRLS--------
--------------------------------------------------------
>F2EHM2_HORVV/1-547
-------------------------------------------------XSAHAGSGAAGDAGAARADDEAL
ALLPASAPGGDHGDGGSSSGREEEEDLEERAFEASEKVIVSISDD-------PDADADLEAQLASSSGSPPF
SWRKLWLFTGPGFLMSIAFLDPGNLEGDLQAGAAAGDTLLWLLMWATAMGLLVQLLAARLGVATGRHLAELC
RDEY-PDWARRALWLMAEVAMVGADIQEVIGSAIAIKILSNGYLPLWAGVVITALDCFIFLSL----ENY-G
----VRKLEAVFAVLIATMAVSFAWMFTDTK-PNG-KDLLIGILVPK---LSS--------KTIRQAVGVVG
CVIMPHNV-------------------------------FLHSALVQSRKIDPKKEYQVREALRYYSIESTV
ALA-ISFMINLFVTTVFAKGFY----GSKE-AGSIGLENAGQ---------------------------YLQ
EKFGGG-------------------FLPILYIWGIGLLAAGQSSTITGTYAGQFIMGGFLNLRLKKWLRALI
TRSFAIVPTIIVALFF-D--S-SD--A--L-------DVLNEWLNVLQSIQIPFALIPLIT-----------
--------------LVSKEQVMG-V-FRIGRKMQAV---------------------------TWTVAALLI
TINGYLLVDFFSSEIRGPLYGSVLCVAVLAYA--SFVLYLILRGT------EISNQMIVAIRKRLS------
--------------------------------------------------------
>A0A1D5YVM3_WHEAT/1-547
--------------------------------------------------XSAHAVPGAAGDAGAARADDEA
RALLPASAPGSDHGDAGSSSGGEEEEDLEERAFEASEKVLVSISD------DPDADTDLEAQLASSSGSPPF
SWRKLWLFTGPGFLMSIAFLDPGNLEGDLQAGAAAGDTLLWLLMWATAMGLLVQLLAARLGVATGRHLAELC
RDEY-PDWARRALWLMAEVAMVGADIQEVIGSAIAIKILSNGYLPLWAGVVITALDCFIFLSL----ENY-G
----VRKLEAVFAVLIATMAVSFAWMFTDTK-PNG-KDLLIGILVPK---LSS--------KTIRQAVGVVG
CVIMPHNV-------------------------------FLHSALVQSRKIDPKKEYQVREALRYYSIESTV
ALA-ISFMINLFVTTVFAKGFY----GSKE-AGSIGLENAGQ---------------------------YLQ
EKFGGG-------------------FLPILYIWGIGLLAAGQSSTITGTYAGQFIMGGFLNLRLKKWLRALI
TRSFAIVPTIIVALFF-D--S-SD--A--L-------DVLNEWLNVLQSIQIPFALIPLIT-----------
--------------LVSKEQVMG-V-FRIGRKMQAV---------------------------TWTVAALLI
TINGYLLLDFFSSEIRGPLYGSILCMAVLAYA--SFVLYLILRGT------EISNQMIVAIRKRLS------
--------------------------------------------------------
>W5FP58_WHEAT/1-547
-------------------------------------------------XSAHAVPGAAGDAGAARADDEAR
ALLPASVPGGDHGDSGSSSGGEEEEDLEERAFEASEKVLVSISDD-------PDADADLEAQLASSSGSPPF
SWRKLWLFTGPGFLMSIAFLDPGNLEGDLQAGAAAGDTLLWLLMWATAMGLLVQLLAARLGVATGRHLAELC
RDEY-PDWARRALWLMAEVAMVGADIQEVIGSAIAIKILSNGYLPLWAGVVITALDCFIFLSL----ENY-G
----VRKLEAVFAVLIATMAVSFAWMFTDTK-PNG-KDLLIGILVPK---LSS--------KTIRQAVGVVG
CVIMPHNV-------------------------------FLHSALVQSRKIDPKKEYQVREALRYYSIESTV
ALA-ISFMINLFVTTVFAKGFY----GSKE-AGSIGLENAGQ---------------------------YLQ
EKFGGG-------------------FLPILYIWGIGLLAAGQSSTITGTYAGQFIMGGFLNLRLKKWLRALI
TRSFAIVPTIIVALFF-D--S-SD--A--L-------DVLNEWLNVLQSIQIPFALIPLIT-----------
--------------LVSKEQVMG-V-FRIGRKMQAV---------------------------TWTVAALLI
TINGYLLLDFFSSEIRGPLYGSLLCVAVLAYA--SFVLYLILRGT------EISNQMIVAIRKRLS------
--------------------------------------------------------
>A0A0E0MP16_ORYPU/1-545
-----------------------------------------XAPLPAAAAASSAGGGEASPAAPIPSADDEA
RALLPPSDDDDDDLEERAYEATEKVIVSIADFPDDDTEEESRFAS-----------------TTTTSGIPPF
SWRKLWLFTGPGFLMSIAFLDPGNLEGDLQAGAVAGDTLLWLLMWATSMGLLVQLLAARVGVATGRHLAELC
RDEY-PGWARRALWLMAEVAMVGADIQEVIGSAIAIKILSRGFLPLWAGVVITALDCFIFLSL----ENY-G
----VRKLEAVFAILIATMAVSFAWMFTDTK-PNM-KDLFIGILVPK---LSS--------RTIRQAVGVVG
CVIMPHNV-------------------------------FLHSALVQSRKIDPNKEHQVREALRYYSIESTI
ALA-VSFMINLFVTTVFAKGFY----GTKE-AGNIGLENAGQ---------------------------YLQ
EKFGGG-------------------FFPILYIWGIGLLAAGQSSTITGTYAGQFIMGGFLNLKLKKWIRSLI
TRSFAIVPTIIVALFFDK--S--D--S--L-------DVLNEWLNVLQSIQIPFALIPLIT-----------
--------------LVSKEQVMG-V-FKIGRNTQAV---------------------------TWTVATLLI
TINGYLLLDFFSSEIRGLLSGSILCLAVLAYA--SFVLYLILRDTEL----PNQIIATIRKSFS--------
--------------------------------------------------------
>A0A0E0BUJ5_9ORYZ/1-544
-------------------------------------------XAPLPAAAAAAIATASSAATPADDEAHSL
LPSTPSDEEDDDDLEERAYEATEKVIVSISDFPDADDDEEESGLA----------------TSTAASGIPPF
SWRKLWLFTGPGFLMSIAFLDPGNLEGDLQAGAVAGDTLLWLLLWATSMGLLVQLLAARVGVATGRHLAELC
RDEY-PSWARRALWLMAEVAMVGADIQEVIGSAIAIKILSRGFLPLWAGVVITALDCFIFLSL----ENY-G
----VRKLEAVFAILIATMAVSFAWMFTDTK-PNM-KNLFIGILVPK---LSS--------RTIRQAVGVVG
CVIMPHNV-------------------------------FLHSALVQSRKIDPNKEHQVREALRYYSIESTI
ALA-VSFMINLFVTTVFAKGFY----GTKE-AGNIGLENAGQ---------------------------YLQ
EKFGGG-------------------FFPILYIWGIGLLAAGQSSTITGTYAGQFIMGGFLNLKLKKWIRSLI
TRSFAIVPTIIVAFFFDK--S--D--S--L-------DVLNEWLNVLQSIQIPFALIPLIT-----------
--------------LVSKEKVMG-V-FKIGRNTQAV---------------------------TWTVATLLI
TINGYLLLDFFSSEIRGLLSGSILCVAVLAYA--SFVLYLILR--------GTELPNQIITTIRKSFS----
--------------------------------------------------------
>A0A0E0RJ89_ORYRU/1-541
----------------------------------------------XAPLPAAATATASSAATPADDEAHSL
LPSTPSNEEDDDDLEERAYEATEKVIVSISDFPDADDDEEESGLA----------------TSTAASGIPPF
SWRKLWLFTGPGFLMSIAFLDPGNLEGDLQAGAVAGDTLLWLLLWATSMGLLVQLLAARVGVATGRHLAELC
RDEY-PSWARRALWLMAEVAMVGADIQEVIGSAIAIKILSRGFLPLWAGVVITALDCFIFLSL----ENY-G
----VRKLEAVFAILIATMAVSFAWMFTDTK-PNM-KNLFIGILVPK---LSS--------RTIRQAVGVVG
CVIMPHNV-------------------------------FLHSALVQSRKIDPNKEHQVREALRYYSIESTI
ALA-VSFMINLFVTTVFAKGFY----GTKE-AGNIGLENAGQ---------------------------YLQ
EKFGGG-------------------FFPILYIWGIGLLAAGQSSTITGTYAGQFIMGGFLNLKLKKWIRSLI
TRSFAIVPTIIVALFFDK--S--D--S--L-------DVLNEWLNVLQSIQIPFALIPLIT-----------
--------------LVSKEKVMG-V-FKIGRNTQAV---------------------------TWTVATLLI
TINGYLLLDFFSSEIRGLLSGSILCVAVLAYA--SFVLYLILR--------GTELPNQIIRTIRKSFS----
--------------------------------------------------------
>NRAM6_ORYSJ/1-541
----------------------------------------------XAPLPAAATATASSAATPADDEAHSL
LPSTPSNEEDDDDLEERAYEATEKVIVSISDFPDADDDEEESGLA----------------TSTAASGIPPF
SWRKLWLFTGPGFLMSIAFLDPGNLEGDLQAGAVAGDTLLWLLLWATSMGLLVQLLAARVGVATGRHLAELC
RDEY-PSWARRALWLMAEVAMVGADIQEVIGSAIAIKILSRGFLPLWAGVVITALDCFIFLSL----ENY-G
----VRKLEAVFAILIATMAVSFAWMFTDTK-PNM-KNLFIGILVPK---LSS--------RTIRQAVGVVG
CVIMPHNV-------------------------------FLHSALVQSRKIDPNKEHQVREALRYYSIESTI
ALA-VSFMINLFVTTVFAKGFY----GTKE-AGNIGLENAGQ---------------------------YLQ
EKFGGG-------------------FFPILYIWGIGLLAAGQSSTITGTYAGQFIMGGFLNLKLKKWIRSLI
TRSFAIVPTIIVALFFDK--S--D--S--L-------DVLNEWLNVLQSIQIPFALIPLIT-----------
--------------LVSKEKVMG-V-FKIGRNTQAV---------------------------TWTVATLLI
TINGYLLLDFFSSEIRGLLSGSILCVAVLAYA--SFVLYLILR--------GTELPNQIITTIRKSFS----
--------------------------------------------------------
>A0A0E0JBM0_ORYNI/1-541
----------------------------------------------XAPLPAAATATASSAATPADDEAHSL
LPSTPSDEEDDDDLEERAYEATEKVIVSISDFPDADDDEEESGLA----------------TSTAASGIPPF
SWRKLWLFTGPGFLMSIAFLDPGNLEGDLQAGAVAGDTLLWLLLWATSMGLLVQLLAARVGVATGRHLAELC
RDEY-PSWARRALWLMAEVAMVGADIQEVIGSAIAIKILSRGFLPLWAGVVITALDCFIFLSL----ENY-G
----VRKLEAVFAILIATMAVSFAWMFTDTK-PNM-KNLFIGILVPK---LSS--------RTIRQAVGVVG
CVIMPHNV-------------------------------FLHSALVQSRKIDPNKEHQVREALRYYSIESTI
ALA-VSFMINLFVTTVFAKGFY----GTKE-AGNIGLENAGQ---------------------------YLQ
EKFGGG-------------------FFPILYIWGIGLLAAGQSSTITGTYAGQFIMGGFFNLKLKKWIRSLI
TRSFAIVPTIIVALFFDK--S--D--S--L-------DVLNEWLNVLQSIQIPFALIPLIT-----------
--------------LVSKEKVMG-V-FKIGRNTQAV---------------------------TWTVATLLI
TINGYLLLDFFSSEIRGLLSGSILCVAVLAYA--SFVLYLILR--------GTELPNQIITTIRKSFS----
--------------------------------------------------------
>I1R908_ORYGL_A2ZM32_ORYSI/1-541
----------------------------------------------XAPLPAAATATASSAATPADDEAHSL
LPSTPSDEEDDDDLEERAYEATEKVIVSISDFPDADDDEEESGLA----------------TSTAASGIPPF
SWRKLWLFTGPGFLMSIAFLDPGNLEGDLQAGAVAGDTLLWLLLWATSMGLLVQLLAARVGVATGRHLAELC
RDEY-PSWARRALWLMAEVAMVGADIQEVIGSAIAIKILSRGFLPLWAGVVITALDCFIFLSL----ENY-G
----VRKLEAVFAILIATMAVSFAWMFTDTK-PNM-KNLFIGILVPK---LSS--------RTIRQAVGVVG
CVIMPHNV-------------------------------FLHSALVQSRKIDPNKEHQVREALRYYSIESTI
ALA-VSFMINLFVTTVFAKGFY----GTKE-AGNIGLENAGQ---------------------------YLQ
EKFGGG-------------------FFPILYIWGIGLLAAGQSSTITGTYAGQFIMGGFLNLKLKKWIRSLI
TRSFAIVPTIIVALFFDK--S--D--S--L-------DVLNEWLNVLQSIQIPFALIPLIT-----------
--------------LVSKEKVMG-V-FKIGRNTQAV---------------------------TWTVATLLI
TINGYLLLDFFSSEIRGLLSGSILCVAVLAYA--SFVLYLILR--------GTELPNQIITTIRKSFS----
--------------------------------------------------------
>A0A1D6KEN0_MAIZE/1-544
------------------------------------XAATDDGAVDSASAAAAARAVEEARALLPAPAPDYD
DEDLEERAYEAAEKVIVSISGGPDPEDVDGDGDGAELCSSSGSSP------------------------PPF
SWRKLWLFTGPGFLMSIAFLDPGNLEGDLQAGAVAGDTLLWLLMWATAMGLLVQLLAARLGVATGRHLAELC
RDEY-PDWARRALWLMAEVAMVGADIQEVIGSAIAIKILSRGYLPLWAGVVITALDCFIFLSL----ENY-G
----VRKLEAVFALLITTMAVSFAWMFTDTK-PNG-KDLLIGILVPK---LSS--------RTIRQAVGVVG
CVIMPHNV-------------------------------FLHSALVQSRKIDQNKEYQVREALRYYSIESTI
ALV-VSFMINLFVTTVFAKGFY----GSKE-AGNIGLENAGQ---------------------------YLQ
EKFGGG-------------------FFPILYIWGIGLLAAGQSSTITGTYAGQFIMGGFLNLRLKKWVRALI
TRSFAIVPTITVALFF-D--TSDS--A--L-------DILNEWLNVLQSIQIPFALIPLIT-----------
--------------LVSKEQVMG-V-FKIGPNTQAV---------------------------TWTVATLLI
TINGYLLMDFFSSEIRGPLSGSLLCVAVLIYA--SFVLYLILRGTELS---EKIAKAIRGSFS---------
--------------------------------------------------------
>C5YQG7_SORBI/1-544
--------------------------------------XAAPAGDPASAAAAARAVEEARALLPASAPAPDY
DDDDEDLEERAYEAAEKVIVSISDGPDPADGDGDDDAAFCSSSGS----------------------STPPF
SWRKLWLFTGPGFLMSIAFLDPGNLEGDLQAGAVAGDTLLWLLMWATAMGLLVQLLAARLGVATGRHLAELC
RDEY-PDWARRALWLMAEVAMVGADIQEVIGSAIAIKILSRGYLPLWAGVVITALDCFIFLSL----ENY-G
----VRKLEAVFAILIATMAVSFAWMFTDTK-PNG-KDLLIGILVPK---LSS--------RTIRQAVGVVG
CVIMPHNV-------------------------------FLHSALVQSRKIDQNKEYQVREALRYYSIESTI
ALV-VSFMINLFVTTVFAKGFY----GSKE-AGNIGLENAGQ---------------------------YLQ
EKFGGG-------------------FFPILYIWGIGLLAAGQSSTITGTYAGQFIMGGFLNLRLKKWVRALI
TRSFAIVPTIIVALFF-D--TSDS--A--L-------DVLNEWLNVLQSIQIPFALIPLIT-----------
--------------LVSKEQVMG-V-FKIGPNTQAV---------------------------TWTVATLLI
TINGYLLMDFFSSEIRGPLSGSLLCVAVLIYA--SFVMYLILRGTELS---EKIVKAVHSSFS---------
--------------------------------------------------------
>K3Z557_SETIT/1-546
----------------------------------XAAAPAGAGDGASAARAVKEEEEARALLPAPAPAGYGD
EEEEEDLEERAYEAAEKVIVCISDGPDLESSGCDDAALCSSSGAA------------------------PPF
SWRKLWLFTGPGFLMSIAFLDPGNLEGDLQAGAVAGDTLLWLLMWATAMGLLVQLLAARLGVATGRHLAELC
RDEY-PDWARRALWLMAEVAMVGADIQEVIGSAIAIKILSRGYLPLWAGVVITSLDCFIFLSL----ENY-G
----VRKLEAVFAFLIATMAIAFAWMFTDTK-PNM-KDLLVGILVPK---LSS--------RTIRQAVGVVG
CVIMPHNV-------------------------------FLHSALVQSRKIDQNKEYQVREALRYYSIESTI
ALA-VSFMINLFVTTVFAKGFY----GSKE-AGNIGLENAGQ---------------------------YLQ
EKFGGG-------------------FFPILYIWGIGLLAAGQSSTITGTYAGQFIMGGFLNLRLKKWVRALI
TRSFAIVPTIVVALFF-N--TSDS--A--L-------DVLNEWLNVLQSIQIPFALIPLIT-----------
--------------LVSKEQVMG-I-FKIGPNTQAV---------------------------TWTVATLLI
TINGYLLMDFFSSEIRGPLSGALLCVAVLIYA--SFVLYLILRGTEL----SEKIAKGIRNTFS--------
--------------------------------------------------------
>A0A1E5WFS2_9POAL/1-550
-------------------------------XAAPAGAGDGASASAAAARAAEEARALLPASSPAVHGDDDD
DDDEDLEERAYEAAEKVIVCISDGPNLESGDGDDAALCSSSGAGA-----------------------APPF
SWRKLWLFTGPGFLMSIAFLDPGNLEGDLQAGAAAGDTLLWLLMWATAMGLLVQLLAARLGVATGRHLAELC
RDEY-PDWARRALWLMAEVAVVGADIQEVIGSAIAIKILSKGYLPLWAGVVITALDCFIFLSL----ENY-G
----VRKLEAVFAFLIATMAISFAWMFTDTK-PNG-KDLLIGILVPK---LSS--------RTIRQAVGVVG
CVIMPHNV-------------------------------FLHSALVQSRKIDQNKEYQVREALRYYSIESTI
ALA-ISFMINLFVTTVFAKGFY----GSKE-AGNIGLENAGQ---------------------------YLQ
EKFGGG-------------------FFPILYIWGIGLLAAGQSSTITGTYAGQFIMGGFLNLRLKKWVRALI
TRSFAIVPTIVVALFF-D--ASDS--A--L-------DVLNEWLNVLQSIQIPFALIPLIT-----------
--------------LVSKEQVMG-V-FKIGPNTQAV---------------------------TWTVATLLI
TINGYLLMDFFSSEIRGPLSGSVLCVAVLIYA--SFVLYLILRGTELSE--KIIKAIRNSFS----------
--------------------------------------------------------
>A0A059B0I6_EUCGR/1-519
------------------------------------------------------------------------
----XPPKQPDEQQPLLPGSTDADDEAAAYDPAQKIHVVGIGDEA----------------GGADPGTTPPF
SWRKLWLFSGPGLLMSIAFLDPGNLEGDLQAGAVAGYSLLWLLLWATAMGLLVQLLAARLGVATGKHLAELC
REEY-PAWARLALWFMAEVALVGADIQEVIGSAIAINILSNGVLPLWSGVIITAADCFIFLFL----ENY-G
----VRKLEAVFAFLIALMALSFAWMFGEAK-PSA-VELLLGVLIPK---LSS--------KTITQAVAVLG
GIIMPHNV-------------------------------FLHSALVQSRDFDRTKKGLVQEALNYNNIESSA
CLA-VSFVINLFVTAVFAEGFY----GTAV-ADSIGLVNAGK---------------------------YLQ
EKFGGG-------------------VIPIMYIWGIGLLAAGQSSTITGTYAGQFIMGGFLNIRLRKWVRALI
TRSCAIVPAMVVALAF-DTSE--D--S--L-------DVMNEWLNVLQSVQIPFALIPLLC-----------
--------------LVSKEELMG-S-FRIGPVLQVI---------------------------AWLVAALVM
VINGYLLVDFFSSD---VQLGAILVTVVCALA--VAYVSFIIY--------LVLRGINLPALRDFLRPKRAV
ANMEDL--------------------------------------------------
>S8CB43_9LAMI/1-535
------------------------------------------XNTPSPEQHAMAEESPPLQALEQEQGEESR
LLLPSSAPSTSSVGLEIEDDRAYESSQKIAVRDFQLDDSTDYSAT-----------------------PPVF
SFRKLWLFTGPGFLMSIAFLDPGNLEGDLQSGAIAGYSLLWLLMWATIMGLLIQLLSARLGVATGRHLAELC
REEY-PRPARLVLWVMAELALIGADVQEVIGSAIAIQILSRGFLPLWVGVFITASDCFIFLLV----ENY-G
----VRKLEAVFAVLISTMALSFAWMFADAK-PNP-KQLLLGLLVPK---LSS--------RTVRQAVGVVG
CVIMPHNV-------------------------------FLHSALVQSREIDPQKKGQVQEALNYYTIESSA
ALF-ISFLINLFVTAVFAKGFH----GSEQ-ASYIGLANAGR---------------------------YLE
EKYGG---------------------GIILYIWGIGLLAAGQSSTITGTYAGQFIMGGFLNLRLRKSVRSLI
TRSCAIIPTIVVAVVF-K--E--SESS--L-------DVLNEWLNVLQSIQIPFALIPLLT-----------
--------------LVSKEEIMG-S-FKIGPFLRRV---------------------------AWAVAVLVI
VINGYLLLNFFFSEVKGVLMGFGVCIGTAMYA--AFLIYLVR---------HSNNNKGESWKWLS-------
--------------------------------------------------------
>W1NMJ1_AMBTC/1-521
--------------------------------------------------------------------XASD
GVPLEEEGALLRRPSNSSEEDEWEEKAFTGREKVRVDIDPIFTDA-----------------ETDESTMPPF
SWKKLWLFTGPGFLMSIAFLDPGNLEGDLQSGAIAGYSLLWLLMWATLMGLLIQLLSARVGVATGKHLAELC
REEY-PTWARLTLWFMAELALIGADIQEVIGSAIAIRVLSHGVIPLWAGVLITSFDCFLLLFL----ENY-G
----VRKLEAVFGVLIATMAISFAWMFGDTR-PDG-EELLLGLLIPR---LSS--------KTIKEAVGVVG
CIIMPHNV-------------------------------FLHSALVQSRKIDTNRKGRVREALKYYSIESSI
ALF-VSFTINIFVTTVFAKAFY----GTKE-AETIGLVNAGQ---------------------------LLQ
EKYGG--------------------KFPIMYIWAIGLLAAGQSSTITGTYAGQFIMGGFLNLRIKKWLRAMI
TRGFAIVPTVIVALFF-DSSE--S--T--L-------DVLNEWLNVLQSVQVPFALIPLLY-----------
--------------LVSKEEVVG-T-FKIGHFLKVV---------------------------SWMVAALVI
AINGYLLLDFCVAEVSGPMFVVVVTVITLLYG--GFIIYLISR--------GPLARWLVPVLPKYIVTSTN-
--------------------------------------------------------
>A0A022R9D2_ERYGU/1-559
----------------------------XNSPPPQHHAVSISAPGLESQQLQSREQEDREEESHRLLPSSAS
PSSEAALVKSGGNCDGVAGDDEEAAYDSREKILIEDFELDSPTCS----------------------TVPPF
SFKKLWLFTGPGFLMSIAFLDPGNLEGDLQAGAIAGYSLLWLLMWATAMGLLIQLLSARIGVATGRHLAELC
REEY-PFWAGIVLWIMAELALIGADIQEVIGSAIAIQILSRGFLPLWAGVLITASDCFVFLLL----ENY-G
----VRKLEAVFAVLISTMALSFAWMFADAK-PNK-TELLIGLLIPK---LSS--------RTIRQAVGVVG
CVIMPHNV-------------------------------FLHSALVQSRQVDPKKKGQVQEAINYYSIECTA
ALL-VSFMINLFVTAVFAKGFY----GTKQ-ANSIGLVNAGQ---------------------------YLE
EKYGGG-------------------FFPILYIWGIGLLAAGQSSTITGTYAGQFIMGGFLNLRLKKSLRALI
TRSCAIIPTIIVALVF-N--KSES--S--L-------DVLNEWLNVLQSVQIPFALIPLLT-----------
--------------LVSKEQIMG-V-FKIGPTLQRA---------------------------AWTVAALVI
VINGYLLFHFFLSEVDGFLFGLFVSVWTAAYV--AFVVYLIS---------HSNNEIWNWLSRFVPNRFASS
GN------------------------------------------------------
>A0A199VQU6_ANACO/1-582
PPTADIVLPSPVPSASSSPPPPPPPHHKSPSPPSYFPIRLLSAPMAENEEEAAAAAEEELSLLPIQPLESKR
RVANEDDDGEERAYEAREKIVVAVDGEGEGDEDADEEGGGGGGSV------------------------PPF
SWRKLWLFTGPGFLMSIAFLDPGNLEGDLQAGAIAGYSLLWLLLWATAMGLLIQMLSARLGVATGRHLAELC
REEY-PTWARLALWFMAEVAMIGADIQEVIGSAIAIKILSRGFLPLWAGVVITAMDCFIFLFL----ENY-G
----VRKLEAVFALLIATMAFSFAWMFGETK-PSG-KELLMGILIPK---LGS--------KTIRQAVGVVG
CVIMPHNV-------------------------------FLHSALVQSRKVNPKKETRIREAIRYYSIEATV
ALI-VSFMINLFVTTVFAKGFY----GTKE-AGSIGLENAGQ---------------------------YLQ
KKFGGG-------------------LFPILYIWGVGLLAAGQSSTITGTYAGQFIMGGFLNLRLKKWVRSLI
TRSFAIVPTIIVALFF-D--RSDS--A--L-------DTLNEWLNVLQSVQIPFALVPLLT-----------
--------------LVSKEQVMG-V-FKIGTNTQIV---------------------------TWMVAALLI
IINGYLLLDFFSSEIRGLLLGSFVSAAIAIYA--SFIIYLILRGSEFSTRLFSEIRKRFL------------
--------------------------------------------------------
>A0A199UXP3_ANACO/1-524
TADIVLPSPVPSASSSPPLPPPPPHHKSPSLPFYFPIRLLSAPMAENEEEAAAAAAEEELSLLPIQPLESKR
RVADEDDDGEERAYEAREKIVVAIDGEGEGDEDADEEGGGGGGSV------------------------PPF
SWRKLWLFTGPGFLMSIAFLDPGNLEGDLQAGAIAGYSLLWLLLWATAMGLLIQMLSARLGVATGRHLAELC
REEY-PTWARLALWFMAEVAMIGADIQEVIGSAIAIKILSRGFLPLWAGVVITAMDCFIFLFL----ENY-G
----VRKLEAVFALLIATMAFSFAWMFGEIK-PSG-KELLMGILIPK---LGS--------KTIRQAVGVVG
CVIMPHNV-------------------------------FLHSALVQSRKVNPKKETRIREAIRYYSIEATV
ALI-VSFMINLFVTTVFAKGFY----GTKE-AGSIGLENAGQ---------------------------YLQ
KKFGGG-------------------LFPILYIWGVGLLAAGQSSTITGTYAGQFIMGGFLNLRLKKWVRSLI
TRSFAIVPTIIVALFF-D--RSDS--A--L-------DTLNEWLNVLQSVQIPFALVPLLT-----------
--------------LVSKEQVMG-V-FKIGTNTQIV---------------------------TGW------
---------------------------------------------------SLLY-----------------
--------------------------------------------------------
>A0A124SHA7_CYNCS/1-551
-------------------------------FFSKPSKRRKHRQSFPTYSSHQPPPPHSGHLSQTKRGSNHP
LTDMPSDQHQPLLTSDDRETAYEPNEKVHVVGVDDDQHQFDEYGD----------------------KTPPF
SWRKLWVFTGPGLLMSIAFLDPGNLEGDLQAGAIAGYSLLWLLLWATAIGLLVQLLSARLGVVTGRHLAELC
REEY-PNWAGKLLWIMTELALIGADIQEVIGSAIALKILTIGFLPLWAGVLITAFDCFIFLFL----ENY-G
----VRKLEALFGVLIAVMAVSFAWMFGETK-PDG-KELLVGIVVPK---LNS--------KTIQQAVGVVG
CIIMPHNV-------------------------------FLHSALVQSREIDPRKTGRVREALKYYSIESAI
ALA-ISFIINLFVTTVFAKAFF----GTEI-ANTIGLGNAGQ---------------------------FLQ
EKFGGG-------------------FVPILYIWAVGLLAAGQSSTITGTYAGQFIMGGFLDLRLKKWARALI
TRSCAIVPTLMVALIFSS--E--E--T--L-------DSLNEWLNILQSVQIPFALIPLLC-----------
--------------LVAKDDLMG-V-FKIGPVLKTI---------------------------SWFVAVLVM
AINGYLLQQFFAEEVSGPVFTSIVIVFTAAYV--AFVVYLIWRSVT-----VSTFGFLKPRSQVM-------
--------------------------------------------------------
>A0A124SC25_CYNCS/1-546
--------------------------------------------XSSHKKDSWMLKRRSHRTIHKGFQKIYS
SFTHSGGQKKAKFAMPSDEHQRLLGSDDAETAYDPTEKVHIVGVD--------------DNDDDYSTVTPPF
SWRKLWLFTGPGFLMSIAFLDPGNLEGDLQAGAIAGYSLLWLLLWATAIGLLVQLLSARLGVATGRHLAELC
REEY-PNWAGKLLWIMAELALIGADIQEVIGSAIALKILTNGFLPLWAGVLITAFDCFIFLFL----ENY-G
----VRKLEALFAVLIAVMAISFAWMFGETK-PNA-KELLVGLVVPK---LNS--------KTIQQAVGVVG
CIIMPHNV-------------------------------FLHSALVQSRDVDPRKTGRVREALRYYSIESGI
ALA-ISFIINLFVTTVFAKAFF----GTAI-ADTIGLGNAGQ---------------------------FLE
ERFGGG-------------------LVPILYIWAVGLLAAGQSSTITGTYAGQFIMGGFLDLRLKKWARALI
TRSCAIIPTLVVALIFSS--E--D--T--M-------DVLNEWLNVLQAVQIPFALIPLLC-----------
--------------LVAKEDLMG-V-FAIGPVLKTI---------------------------SWLVAALVI
AINGYLLQQFFAEEVSGTTFTSIVVAFTVAYV--AFIVYLIWRSITVS---TFGLFKSRSQAT---------
--------------------------------------------------------
>A0A0J8CZY2_BETVU/1-539
---------------------------------------------------XTELSAEEKSSESNLLLPPIQ
SHKKSSEGVELGSLEEEEEVAYESSEKISVEDFDFEFDIDIESIN-------------------DNTKAGPF
SWKKLWKYTGPGFLMSIAFLDPGNLEGDLQAGAIAGYSLLWLLLWATMMGLLIQLLSARIGVATGKHLAEHC
RDEY-PRWARYLLWIMAEIALIGADIQEVIGSAIAIQILSRGVLPIWAGVIITASDCFFFLFL----ENY-G
----VRKLEGVFAILIATMACSFAWMFADAK-PSG-KELLIGVLVPK---LGS--------KTIRQAVGVVG
CVIMPHNV-------------------------------FLHSALVQSRKIDLNKKGQIQEALNYYSIESTI
ALL-VSFMINLFVTTVFAKGFY----GTKQ-ASSIGLVNAGQ---------------------------YLE
EKYGGG-------------------LLPILYIWGIGLLAAGQSSTITGTYAGQFIMGGFLDLRLKKWLRALI
TRSFAIVPTMIVAIVF-NTSE--A--T--L-------DVLNEWLNVLQSMQIPFALIPLLT-----------
--------------LVAKEQVMN-S-FRVGPILQRV---------------------------SWTVAALVM
VINAYLLLDFFISEVNGVLFGSLVCIGTGAYI--TFIIYLVTRDGV-----LSSTLYSLISAKSSVCSGN--
--------------------------------------------------------
>A0A0K9RP80_SPIOL/1-534
---------------------------------------------------XMESTAEFNDDDKSSESNQLL
PQNPRKPIELFEEVGEEDSEVAYETSDKISIEDFDVESLNDYSTP------------------------GPF
SWKKLWRFTGPGFLMSIAFLDPGNLEGDLQAGAIAGYSLLWLLLWATVMGLLIQLLSARVGVATGKHLAELC
REEY-PNWARYLLWIMAEIALIGADIQEVIGSAIAIQILSRGVLPLWAGVIITASDCFMFLFL----ENY-G
----VRKLEAVFAVLIGTMALSFAWMFADAK-PSG-KELLIGVLVPK---LSS--------KTIRQAVGVVG
CVIMPHNV-------------------------------FLHSALVQSRKIDPKKKGQVQEALNYYSIESTI
ALL-VSFMINLFLTTVFAKGFY----GTKQ-ASSIGLVNAGQ---------------------------YLE
EKYGGG-------------------LLPILYIWGIGLLSAGQSSTITGTYAGQFIMGGFLDLRLKKWLRALI
TRSFAIVPTMIIAIVF-NTSE--A--T--L-------DVLNEWLNVLQSIQIPFALIPLLT-----------
--------------LVAKEEVMA-S-FKVGPILQRI---------------------------SWTVAALVI
VINGYLLLDFVMSEVNGLLFGSIVCVATTAYV--TFVVYLVTRDG------ALSSTWSTLISGKNSICAGN-
--------------------------------------------------------
>G5DVW2_SILLA/1-500
------------------------------------------------------------------------
-------IPLLRRNEEEQKEEDREEPAYKESEKVHMVDLNNSTYN---------------HPSLYDVETPPF
SWKKLWFFTGPGLLMSIGFLDPGNLEGDLQAGAIAGYSLLWLLMWATAMGLLIQLLSARLGVATGRHLAEHC
RDEY-PNWARLLLWVMAELALIGSDIQEVIGSAIAINILSRGVLPLWSGVLITALDCFLFLFL----ENY-G
----VRKLEAVFAVFIATMALSFAWMVDDTK-PSG-SELLVGVVVPK---LSS--------KTIQQAVGVVG
CIIMPHNV-------------------------------FLHSALVQSRDIDHKKRGQVQEALNYYSIESTF
ALV-VSFIINLFVTTVFAKSFY----GTPE-ANSIGLANAGH---------------------------YLQ
EKYGGG-------------------LFPILYIWGIGLLAAGQSSTLTGTYAGQFIMGGFLNLRVKKWIRSLI
TRSCAIIPTIIVALLF-DTSD--D--M--L-------DSLNEWLNVLQSIQIPFALIPLLY-----------
--------------LVSKEEIMG-D-FKIGPVLKTL---------------------------AWLVAGLVI
VINGYLMVEFFSGEARGIVFGSIVCVFTVAYV--LFVLYLISRSIT-----LPSW-----------------
--------------------------------------------------------
>G5DVW3_SILLA/1-500
------------------------------------------------------------------------
-------IPLLRRNEEEQKEEDREEPAYKESEKVHMVDLNNSTYN---------------HPSLYDVETPPF
SWKKLWFFTGPGLLMSIGFLDPGNLEGDLQAGAIAGYSLLWLLMWATAMGLLIQLLSARLGVATGRHLAEHC
RDEY-PNWARLLLWVMAELALIGSDIQEVIGSAIAINILSRGVLPLWSGVLITALDCFLFLFL----ENY-G
----VRKLEAVFAVFIATMALSFAWMVDDTK-PSG-SELLVGVVVPK---LSS--------KTIQQAVGVVG
CIIMPHNV-------------------------------FLHSALVQSRDIDHKKRGQVQEALNYYSIESTF
ALV-VSFIINLFVTTVFAKSFY----GTPE-ANSIGLANAGH---------------------------YLQ
EKYGGG-------------------LFPILYIWGIGLLAAGQSSTLTGTYAGQFIMGGFLNLRVKKWIRSLI
TRSCAIIPTIIVALLF-DTSD--D--M--L-------DSLNEWLNVLQSIQIPFALIPLLY-----------
--------------LVSKEEIMG-D-FKIGPVLKTL---------------------------AWLVAGLVI
VINGYLMVGFFSGEARGIVFGSIVCVFTVAYV--LFVLYLISRSIT-----LPSW-----------------
--------------------------------------------------------
>A0A0J8F290_BETVU/1-521
-------------------------------------------------------------------XADPH
EPLLTTTTTATTATTTTELSEEDADFDPSEKVHVIGINENDAAFD--------------------DSKTPSF
SWKKLWLFTGPGFLMSIAFLDPGNLEGDLQAGAIAGYSLLWLLFWATAMGLLIQLLSARLGVVTGRHLAELC
RDEY-PNWARYLLWIMAEVALIGSDIQEVIGSAIALKILSHGFLPLWCGVLITASDCFLFLFL----ENY-G
----VRKLEAVFAFLIGTMAISFAWMFGDTK-PDG-SDLLVGIVVPK---LSS--------KTIQQAVGVVG
CIIMPHNV-------------------------------FLHSALVQSRDFDHSKRGRVQEALNYNSIESTF
ALV-ISFIINLFVTAVFAKSFY----GTPE-AESIGLSNAGY---------------------------YLQ
NKYGGG-------------------MFPILYIWAIGLLAAGQSSTLTGTYAGQFIMGGFLNLRLKKWIRALI
TRSCAIIPTIIVALIF-DRSD--D--M--L-------DVLNEWLNVLQSIQIPFAVIPLLY-----------
--------------LVSKEELMG-V-FKIGPVLKTL---------------------------AWLVAALVI
VINGYLIVDFLSEEATGWLFGSVICAVTVAYI--AFIIYLIWRGLTF----SSWFRSSKSKSVATIVN----
--------------------------------------------------------
>A0A0K9RIN8_SPIOL/1-521
-------------------------------------------------------------------XAEPY
EPLLSATSTAASTTTTNQLFEDEGEFEPNEKVHVVGIKESDAEFD--------------------DSKTPPF
SWKKLWLFTGPGFLMSIAFLDPGNLEADLQAGAIAGYSLLWLLFWATAMGLLIQLLSARLGVVTGRHLAELC
RDEY-PDWARYLLWVMAEVALIGSDIQEVIGSAIALKILSHGYLPLWCGVLITASDCFLFLFL----ESY-G
----VRKLEAVFALLIGTMGLSFAWMFGETK-PSG-SELLVGVVVPK---LSS--------KTIQQAVGVVG
CIIMPHNV-------------------------------FLHSALVQSRDIDKTKRGRVQEAINYYSIESTL
ALV-VSFIINLFVMTVFAKSFY----GTPE-AETVGLSNAGY---------------------------YLQ
DKYGGG-------------------LFPILYIWAIGLLAAGQSSTLTGTYAGQFIMGGFLNLRIKKWIRALI
TRSCAIIPTVFVALLF-D--TSDD--M--L-------DVLNEWLNVLQSIQIPFAVIPLLY-----------
--------------LVSKEEVMG-A-FRIGLVLKTL---------------------------AWLVAALVI
VINGYLMVEFFSGEARGLLFGSIVCAFTAAYV--AFVMYLIWRSISIS---SWFTPSKTKNVVTIVN-----
--------------------------------------------------------
>S6CX58_9GENT/1-543
------------------------------------------XNSTPSEDPTPPKDEEARRLLPALSLSSPP
PSPLVDGGLGKCSEEDEEVAYESREKVVIVDVDSDEINGGDGSTV------------------------PPF
SFKKLWMFTGPGFLMSIAFLDPGNLEGDLQAGSIAGYSLLWLLMWATGMGLLIQLLSARVGVATGKHLAELC
REEY-PYWAGLLLWFMAEIALIGADIQEVIGSAIALKILSRGWLPLWAGVLVTASDCFVFLLL----ENY-G
----VRKLEAVFAVLISTMAVSFAWMFADAK-PNM-NELLIGLLVPK---LSS--------RTIRQAVGVVG
CVIMPHNV-------------------------------FLHSALVQSRKVDPNKKGKVQEAINYYSIESSV
ALV-ISFMINLFVTTVFAKVFY----GTKQ-ANNIGLVNAGH---------------------------YLE
DKYGGG-------------------LLPILYIWGIGLLAAGQSSTMTGTYAGQFIMGGFLNLRLKKWLRALI
TRSCAILPTIIVALIF-NRSE--S--S--L-------DVLNEWLNVLQSIQIPFALIPLLT-----------
--------------LVSKEQVMG-T-FKIGPTLERV---------------------------AWTVAALVI
VINGYLLLDFFSAEVTGLLYGFLVCAATVAYL--AFILYLISHSS------GPFSHWLYLPFFKGYAAAEN-
--------------------------------------------------------
>A0A068TY75_COFCA/1-546
------------------------------------------XGSASPEDPTPSKDEEACHLLSSSSLPSPS
PSPLVDASLRKCLPEQEEEEEEEEVAYESRDKILVVDIELDGADY---------------------STVPPF
SFKKLWLFTGPGFLMSIAFLDPGNLEGDLQAGAIAGYSLLWLLMWATAMGLLIQLLSARIGVATGKHLAELC
REEY-PNWARILLWFMAEVALIGADIQEVIGSAIAIQILSRGVLPLWAGVLITASDCFIFLLL----ENY-G
----VRKLEAVFAVLILTMAISFAWMFGDTK-PSR-NELLIGLLVPK---LSS--------RTIHQAVGVVG
CVIMPHNV-------------------------------FLHSALVQSREIDPNKKGQVREALTYYSIESSV
ALL-VSFMINVFVTTVFAKGFY----GSKQ-ADSIGLVNAGQ---------------------------YLQ
EKYGGG-------------------LFPILYIWGIGLLAAGQSSTITGTYAGQFIMGGFLNLRLKKWLRALI
TRSCAILPTVVVALIF-NRSE--S--S--L-------DVLNEWLNVLQSIQIPFALIPLLT-----------
--------------LVSKEQVMG-V-FRIGPTLEKV---------------------------AWTVAALVI
VINGYLLLDFFSSEVHGLLFGFLVCAGTVAYL--AFILYLISR--------GGGPFSNWINIPLFKVFTTFG
N-------------------------------------------------------
>A0A161ZWM4_DAUCA/1-533
------------------------------------------------------XASPQTDPTSPPPPKHEE
THHLLPPKSSAKIPPAPENFADEVAYESREKIMIVDLELESPDDI----------------------NPPPF
SWTKLWLFTGPGFLMSIAFLDPGNLEGDLQSGAIAGYSLLWLLLWATGMGLLIQLLSVRVGVATGKHLAELC
REEY-PYWAGLLLWFMAELALIGADIQEVIGSAIAIQILSRGVLPLWAGVVITASDCFIFLLL----ENY-G
----VRKLEAVFAVLISTMGLSFAWMFADTE-PSG-KELLIGLLVPK---LSS--------RTIRQAVGVVG
CVIMPHNV-------------------------------FLHSALVQSRNIDPSKKGRVQEAVNYYTIESSA
ALF-VSFMINLFVTTVFAKGFY----GTKQ-ANSIGLVNAGQ---------------------------YLE
EKYGGG-------------------VLPILYIWGIGLLAAGQSSTITGTYAGQFIMGGFLNLRLKKWTRALI
TRSCAIVPTIIVALVY-NRSE--A--S--L-------DVLNEWINVLQSIQIPFALIPLLT-----------
--------------LVSKDRIMG-D-FKIGSFMQRA---------------------------AWTVAALVM
VINGYLFLDFFVSKVNGMLFGFLVCTGTAAYV--AFISYLIV---------HSDCLPAAWLNQIFSKGYTNV
GK------------------------------------------------------
>A0A103XWQ4_CYNCS/1-545
--------------------------------------------------XMHESPHDQHNTESKSEGDEED
HHLLLISQSPLPLSTDNNPKDNYVSDEEEVAYESHDKIVIDGLDS--------------DSDNTDFNSTPPF
SWKKLWLFTGPGFLMSIAFLDPGNLEGDLQAGAIAGYSLLWLLMWATGMGLLIQLLSARVGVATGRHLSELC
REEY-PRWAGLLLWFMAEIALIGADIQEVIGSAIAIQILSNGILPLWAGVVITASDCFMFLLL----ENY-G
----VRNLEAVFAVLISTMGLSFAWMFADAQ-PSG-KELLIGLLVPK---LSS--------RTIRQAVGVVG
CVIMPHNV-------------------------------FLHSALVQSRKIDPNKKGRVQEAINYYTIESSI
ALF-VSFMINLFVTTVFAKGFY----GTKQ-ADSIGLVNAGQ---------------------------YLE
QKYGG---------------------GFMPYIWGIGLLAAGQSSTITGTYAGQFIMGGFLNLRLKKWLRALI
TRSCAIVPTMIVALVF-N--KSEA--S--L-------DVLNEWLNVLQSIQIPFALIPLLT-----------
--------------LVSKEEVMG-V-FKIGPTLERI---------------------------AWSVAALVM
VINGYLLLDFFVAEVNGFLFGALAVTSTSAYV--VFILYLIS---------HGDCLPSTWFSHIVNKGYSYI
GK------------------------------------------------------
>Q7XB56_THLJA/1-510
------------------------------------------------------------------------
----XSESERARPFLESEEKAFEETDKVHVVGVDEDDDVGYDELG----------------------NAPPF
SWKKLWLFTGPGFLMSIAFLDPGNLESDLQAGAIAGYSLIWLLMWATAIGLLIQLLSARLGVATGRHLAELC
REEY-PTWARMVLWIMAEIALIGADIQEVIGSAIAIKILSNGLIPLWAGVVITALDCFIFLIL----ENY-G
----VRKLEAVFAVLIATMALSFAWMFGQTK-PSG-TELLVGALVPK---LSS--------RTIKQAVGIVG
CIIMPHNV-------------------------------YLHSALVQSREIDPKKRFRVKEALRYYSIESTG
ALV-VSFIINVCVTTVFAKSFY----KTDI-ADTIGLANAGD---------------------------YLQ
EKYGGG-------------------YFPVYYIWAVGLLAAGQSSTITGTYAGQFIMGGFLNLKMKKWIRATI
TRSCAIIPTMIVAIVF-N--S--SATL--L-------DELNEWLNVLQSVQIPFAVIPLLC-----------
--------------LVSNERIMG-S-FKIKPLMQAI---------------------------SWLVAALVI
AINAYLMVNFFSGAAKSVVMLVLVIIFVVAYV--FFVLYLISRGFTY----TPWQLVASEKVKERDDE----
--------------------------------------------------------
>A0A087GEU4_ARAAL/1-509
------------------------------------------------------------------------
------XSETEREIPFLSPEERAYEESEKVTIVGIDEDSDYDELG----------------------NSPRF
SWKKLWLFTGPGFLMSIAFLDPGNLESDLQAGAIAGYSLIWLLMWATAIGLLIQLLSARLGVATGRHLAELC
REEY-PTWARMVLWIMAEIALIGADIQEVIGSAIAIKILSNGLIPLWAGVVITALDCFIFLFL----ENY-G
----IRKLEAVFAVLIATMAVAFAWMFGQTK-PSG-TELLVGALVPK---LSS--------RTIKQAVGIVG
CIIMPHNV-------------------------------FLHSALVQSREVDPKKRFRVKEALRYYSIESAA
ALA-VSFIINVFVTTVFAKSFY----GTDI-ADTIGLANAGQ---------------------------YLQ
DQYGGG-------------------FFPILYIWAIGVLAAGQSSTITGTYAGQFIMGGFLNLKMKKWVRALI
TRSFAIVPTMIVALVF-DSSD--S--M--L-------DELNEWLNVLQSVQIPFAVIPLLC-----------
--------------LVSNEQIMG-S-FKIQPLVQTI---------------------------SWIVAALVI
AINGYLMVDFFSGAATSVVLLVLVIIFAIAYV--TFVLYLISRGLTY----TPWQLVASQKPTERDDDE---
--------------------------------------------------------
>R0EVP1_9BRAS/1-510
------------------------------------------------------------------------
-----XSETEREQPLLASEDRAYEETEKVLIVGIDEEEDADYGDE--------------------DGNAPKF
SWKKLWLFTGPGFLMSIAFLDPGNLESDLQAGAIAGYSLIWLLMWATAIGLLIQLLSARLGVATGRHLAELC
REEY-PTWARMVLWIMAEIALIGADIQEVIGSAIAIKILSNGLVPLWAGVVITALDCFIFLFL----ENY-G
----IRKLEAVFAILIATMALAFAWMFGQTK-PSG-TELLVGALVPK---LSS--------RTIKQAVGIVG
CIIMPHNV-------------------------------FLHSALVQSREVDPKKRFRVKEALKYYSIESTG
ALA-VSFIINVFVTTVFAKSFY----GTDI-ADTIGLANAGQ---------------------------YLQ
DKYGGG-------------------FFPILYIWAIGVLAAGQSSTITGTYAGQFIMGGFLNLKMKKWVRALI
TRSCAIIPTMIVALVF-DSSD--S--M--L-------DELNEWLNVLQSVQIPFAVIPLLC-----------
--------------LVSNEQIMG-S-FKIQPLVQTI---------------------------SWIVAALVI
AINGYLMVDFFSGAATSVVLLVPVIIFAIAYV--MFVLYLISRGLTY----TPWQIVASRKETQREG-----
--------------------------------------------------------
>D7MV55_ARALL/1-511
------------------------------------------------------------------------
-----XSETDRERPLLESEDRAYEETEKVLIVGIDEEEDADYDDD--------------------PGNSPKF
SWKKLWLFTGPGFLMSIAFLDPGNLESDLQAGAIAGYSLIWLLMWATAIGLLIQLLSARLGVATGRHLAELC
REEY-PTWARMVLWIMAEIALIGADIQEVIGSAIAIKILSNGLVPLWAGVVITALDCFIFLFL----ENY-G
----IRKLEAVFAILIATMALAFAWMFGQTK-PSG-TELLVGALVPK---LSS--------RTIKQAVGIVG
CIIMPHNV-------------------------------FLHSALVQSREVDPKKRFRVKEALKYYSIESTG
ALA-VSFIINVFVTTVFAKSFY----GTDI-ADTIGLANAGQ---------------------------YLQ
DKYGGG-------------------FFPILYIWAIGVLAAGQSSTITGTYAGQFIMGGFLNLKMKKWVRALI
TRSCAIIPTMIVALVF-DSSD--S--M--L-------DELNEWLNVLQSVQIPFAVIPLLC-----------
--------------LVSNEQIMG-S-FKIQPLVQTI---------------------------SWIVAALVI
AINGYLMVDFFSGAATSVVLLVPVIIFAIAYV--LFVLYLISRGLTY----TPWQLVASHKEPQRNDE----
--------------------------------------------------------
>A0A178UJ02_ARATH/1-512
------------------------------------------------------------------------
-----XSETDRERPLLASEERAYEETEKVLIVGIDEEEDADYDDD--------------------PGNSPKF
SWKKLWLFTGPGFLMSIAFLDPGNLESDLQAGAIAGYSLIWLLMWATAIGLLIQLLSARLGVATGRHLAELC
REEY-PTWARMVLWIMAEIALIGADIQEVIGSAIAIKILSNGLVPLWAGVVITALDCFIFLFL----ENY-G
----IRKLEAVFAILIATMALAFAWMFGQTK-PSG-TELLVGALVPK---LSS--------RTIKQAVGIVG
CIIMPHNV-------------------------------FLHSALVQSREVDPKKRFRVKEALKYYSIESTG
ALA-VSFIINVFVTTVFAKSFY----GTEI-ADTIGLANAGQ---------------------------YLQ
DKYGGG-------------------FFPILYIWAIGVLAAGQSSTITGTYAGQFIMGGFLNLKMKKWVRALI
TRSCAIIPTMIVALVF-DSSD--S--M--L-------DELNEWLNVLQSVQIPFAVIPLLC-----------
--------------LVSNEQIMG-S-FKIQPLVQTI---------------------------SWIVAALVI
AINGYLMVDFFSGAATNVILLVPVIIFAIAYV--VFVLYLISRGLTY----TPWQLVASSHKEPQRDDE---
--------------------------------------------------------
>NRAM4_ARATH/1-512
------------------------------------------------------------------------
-----XSETDRERPLLASEERAYEETEKVLIVGIDEEEDADYDDD--------------------PGNSPKF
SWKKLWLFTGPGFLMSIAFLDPGNLESDLQAGAIAGYSLIWLLMWATAIGLLIQLLSARLGVATGRHLAELC
REEY-PTWARMVLWIMAEIALIGADIQEVIGSAIAIKILSNGLVPLWAGVVITALDCFIFLFL----ENY-G
----IRKLEAVFAILIATMALAFAWMFGQTK-PSG-TELLVGALVPK---LSS--------RTIKQAVGIVG
CIIMPHNV-------------------------------FLHSALVQSREVDPKKRFRVKEALKYYSIESTG
ALA-VSFIINVFVTTVFAKSFY----GTEI-ADTIGLANAGQ---------------------------YLQ
DKYGGG-------------------FFPILYIWAIGVLAAGQSSTITGTYAGQFIMGGFLNLKMKKWVRALI
TRSCAIIPTMIVALVF-DSSD--S--M--L-------DELNEWLNVLQSVQIPFAVIPLLC-----------
--------------LVSNEQIMG-S-FKIQPLVQTI---------------------------SWIVAALVI
AINGYLMVDFFSGAATNLILLVPVIIFAIAYV--VFVLYLISRGLTY----TPWQLVASSHKEPQRDDE---
--------------------------------------------------------
>A0A1J3CVU8_NOCCA/1-511
------------------------------------------------------------------------
----XSETERERPLLASEERAYEETERVHIVGVDEEDDANYDELG----------------------NAHRF
SWKKLWLFTGPGFLMSIAFLDPGNLESDLQVGAIAGYSLIWLLMWATAIGLLIQLLSARLGVATGRNLAELC
REEY-PTWARMVLWIMAEIALIGADIQEVIGSSIAIKILSNGLIPLWAGVVITALDCFIFLFL----ENY-G
----IRKLEAVFAILIATMAVAFAWMFGQTK-PSG-TELLVGALVPK---LSS--------RTIKQAVGIVG
CIIMPHNV-------------------------------FLHSALVQSREVDPKNKFRVKEALKYYSIESAG
ALA-VSFIINVFVTTVFAKSFY----GTDI-AETIGLANAGQ---------------------------YLQ
DKYGGG-------------------YFPIYYIWAIGVLAAGQSSTITGTYAGQFIMGGFLNLNMKKWVRALI
TRSCAIIPTMIVALVF-N--SSAS--M--L-------DELNEWLNVLQSVQIPFALIPLLC-----------
--------------LVSNERIMR-S-FKIQPLMQTI---------------------------SWIVAALVI
SINGYLMVDFFSGAAKSVVLLLLVIIFAVAYV--LFVLYLISRCLTY----TPWQLMASQKVSTERDAE---
--------------------------------------------------------
>A0A1J3FBA1_NOCCA/1-510
------------------------------------------------------------------------
----XSETERERPLLASEERAYEETEKVHIVGVDEEDDANYDELG----------------------NAPRF
SWKKLWLFTGPGFLMSIAFLDPGNLESDLQAGAIAGYSLIWLLMWATAIGLLIQLLSARLGVATGRHLAELC
REEY-PTWARMVLWIMAEIALIGADIQEVIGSAIAIKILSNGLIPLWAGVVITALDCFIFLFL----ENY-G
----IRKLEAVFAILIATMAVAFAWMFGQTK-PSG-TELLVGALVPK---LSS--------RTIKQAVGIVG
CIIMPHNV-------------------------------FLHSALVQSREVDPKNRFRVKEALKYYSIESAG
ALA-VSFIINVFVTTVFAKSFY----GTDI-AETIGLANAGQ---------------------------YLQ
DKYGRG-------------------YFPILYIWAIGVLAAGQSSTITGTYAGQFIMGGFLNLKMKKWVRALI
TRSCAIIPTMIVALVF-D--SSAS--M--L-------DELNEWLNVLQSVQIPFAVIPLLC-----------
--------------LVSNEQIMG-S-FKIQPLVQTI---------------------------SWIVAALVI
SINGYLMVDFFSGAAKSVVLLVLVIIFAVAYV--FFVLYLISRGFTY----TPWQLVASEKAKERDDE----
--------------------------------------------------------
>A0A1J3J775_NOCCA/1-511
------------------------------------------------------------------------
----XSETERERSLLASEERAYEKTEKVHIVGVDEEDDANYDELG----------------------NAPRF
SWKKLWLFTGPGFLMSIAFLDPGNLESDLQAGAIAGYSLIWLLMWATAIGLLIQLLSARLGVATGRHLAELC
REEY-PTWARMVLWIMAEIALIGADIQEVIGSAIAIKILSNGLIPLWAGVVITALDCFIFLFL----ENY-G
----IRKLEAVFAILIATMAVAFAWMFGQTK-PSG-TELLVGALVPK---LSS--------RTIKQAVGIVG
CIIMPHNV-------------------------------FLHSALVQSREVDPKKRFRVKEALKYYSIESAG
ALA-VSFIINVFVTTVFAKSFY----GTDI-AETIGLANAGQ---------------------------YLQ
DKYGRG-------------------YFPILYIWAIGVLAAGQSSTITGTYAGQFIMGGFLNLKMKKWVRALI
TRSCAIIPTMIVALVF-D--SSAS--M--L-------DELNEWLNVLQSVQIPFAVIPLLC-----------
--------------LVSNEQIMG-S-FKIQPLVQTI---------------------------SWIVAALVI
SINGYLMVDFFSGAAKSVVLLVLVIIFAVAYV--LFVLYLISRGLTY----TPWQLVASQKVSTERDDE---
--------------------------------------------------------
>B0KZ77_NOCCA/1-511
------------------------------------------------------------------------
----XSETERERPLLASEERAYEETEKVHIVGVDEEDDANYDELG----------------------NAPRF
SWKKLWLFTGPGFLMSIAFLDPGNLESDLQAGAIAGYSLIWLLMWATAIGLLIQLLSARLGVATGRHLAELC
REEY-PTWARMVLWIMAEIALIGADIQEVIGSAIAIKILSNGLIPLWAGVVITALDCFIFLFL----ENY-G
----IRKLEAVFAILIATMAVAFAWMFGQTK-PSG-TELLVGALVPK---LSS--------RTIKQAVGIVG
CIIMPHNV-------------------------------FLHSALVQSREVDPKNRFRVKEALKYYSIESAG
ALA-VSFIINVFVTTVFAKSFY----GTDI-AETIGLANAGQ---------------------------YLQ
DKYGRG-------------------YFPILYIWAIGVLAAGQSSTITGTYAGQFIMGGFLNLKMKKWVRALI
TRSCAIIPTMIVALVF-D--SSAS--M--L-------DELNEWLNVLQSVQIPFAVIPLLC-----------
--------------LVSNEQIMG-S-FKIQPLVQTI---------------------------SWIVAALVI
SINGYLMVDFFSGAAKSVVLLVLVIIFAVAYV--LFVLYLISRGLTY----TPWQLVASQKVSTERDDE---
--------------------------------------------------------
>A6YPU4_NOCCA/1-497
------------------------------------------------------------------------
----XSETERERPLLASEERAYEETEKVHIVGVDEEDDANYDELG----------------------NAPRF
SWKKLWLFTGPGFLMSIAFLDPGNLESDLQAGAIAGYSLIWLLMWATAIGLLIQLLSARLGVATGRHLAELC
REEY-PTWARMVLWIMAEIALIGADIQEVIGSAIAIKILSNGLIPLWAGVVITALDCFIFLFL----ENY-G
----IRKLEAVFAILIATMAVAFAWMFGQTK-PSG-TELLVGALVPK---LSS--------RTIKQAVGIVG
CIIMPHNV-------------------------------FLHSALVQSREVDPKNRFRVKEALKYYSIESAG
ALA-VSFIINVFVTTVFAKSFY----GTDI-AETIGLANAGQ---------------------------YLQ
DKYGRG-------------------YFPILYIWAIGVLAAGQSSTITGTYAGQFIMGGFLNLKMKKWVRALI
TRSCAIIPTMIVALVF-D--SSAS--M--L-------DELNEWLNVLQSVQIPFAVIPLLC-----------
--------------LVSNEQIMG-S-FKIQPLVQTI---------------------------SWIVAALVI
SINGYLMVDFFSGAAKSVVLLVLVIIFAVAYV--LFVLYLISRGLT-----YTPCN----------------
--------------------------------------------------------
>V4MIN7_EUTSA/1-510
------------------------------------------------------------------------
----XPETERERPLLASEERAYEETEKVHIVGVDEEEDAEYDELG----------------------NSPRF
SWKKLWLFTGPGFLMSIAFLDPGNLESDLQAGAIAGYSLIWLLMWATAIGLLIQLLSARLGVATGRHLAELC
REEY-PTWARMVLWIMAEIALIGADIQEVIGSAIAIKILSNGLIPLWAGVVITALDCFIFLFL----ENY-G
----IRKLEAVFAVLIATMALAFAWMFGQTK-PSG-TELLVGALVPK---LSS--------RTIKQAVGIVG
CIIMPHNV-------------------------------FLHSALVQSREVDPKKRFRVKEALKYYSIESTG
ALA-VSFIINVFVTTVFAKAFY----GTDI-ADTIGLANAGQ---------------------------YLQ
DKYGGG-------------------FFPILYIWAIGVLAAGQSSTITGTYAGQFIMGGFLNLKMKKWVRALI
TRSCAIIPTMIVALVF-DSSD--S--M--L-------DELNEWLNVLQSVQIPFAVIPLLC-----------
--------------LVSNEQIMG-S-FKIQPLVQTI---------------------------SWIVAALVI
AINGYLMVDFFSGAATSVVLLVLVIIFAVAYV--LFVLYLISRGLTY----TPWQLVASPKVTHRGDE----
--------------------------------------------------------
>A0A0D3D854_BRAOL/1-511
------------------------------------------------------------------------
---XSETERARPLLASEERAYEDTEKVHIVGVDEEDGADYDDELG----------------------NSPRF
SWKKLWLFTGPGFLMSIAFLDPGNLESDLQAGAIAGYSLIWLLMWATAIGLLIQLLSARLGVATGRHLAELC
REEY-PTWARMVLWIMAEIALIGADIQEVIGSAIAIKILSNGLVPLWAGVVITALDCFIFLFL----ENY-G
----IRKLEAVFAILIATMALAFAWMFGQTK-PSG-TELLVGALVPK---LSS--------RTIKQAVGIVG
CIIMPHNV-------------------------------FLHSALVQSRKVDPKKRFRVKEALKYYSIESTG
ALA-VSFIINVFVTTVFAKAFY----GTDI-ADTIGLANAGQ---------------------------YLQ
DKYGGG-------------------FFPILYIWAIGVLAAGQSSTITGTYAGQFIMGGFLNLKMKKWVRALI
TRSCAIVPTMIVALVF-DSSD--S--M--L-------DELNEWLNVLQSVQIPFAVIPLLC-----------
--------------LVSNEQIMG-S-FKIQPLVQTI---------------------------SWIVAALVI
AINGYLMVDFFSGAATSVVLLVLVIIFAVAYV--VFVLYLISRGLTY----TPWQLVSSQKVTERDDE----
--------------------------------------------------------
>B3W4E1_BRAJU/1-512
------------------------------------------------------------------------
---XSETERARPLLASEERAYEDTEKVHIVGVDEEDGADYDDELG----------------------NSPRF
SWKKLWLFTGPGFLMSIAFLDPGNLESDLQAGAIAGYSLIWLLMWATAIGLLIQLLSARLGVATGRHLAELC
REEY-PTWARMVLWIMAEIALIGADIQEVIGSAIAIKILSNGLVPLWAGVVITALDCFIFLFL----ENY-G
----IRKLEAVFAILIATMALAFAWMFGQTK-PSG-TELLVGALVPK---LSS--------RTIKQAVGIVG
CIIMPHNV-------------------------------FLHSALVQSRKVDPKKRFRVKEALKYYSIESTG
ALA-VSFIINVFVTTVFAKAFY----GTDI-ADTIGLANAGQ---------------------------YLQ
DKYGGG-------------------FFPILYIWAIGVLAAGQSSTITGTYAGQFIMGGFLNLKMKKWVRALI
TRSCAIVPTMIVALVF-DSSD--S--M--L-------DELNEWLNVLQSVQIPFAVIPLLC-----------
--------------LVSNEQIMG-S-FKIQPLVQTI---------------------------SWIVAALVI
AINGYLMVDFFSGAATSVALLVPVIIFAVAYV--VFVLYLISRGLTYTTPWQLVSSQKVTERDDE-------
--------------------------------------------------------
>A0A078J4J3_BRANA_M4D6P5_BRARP/1-512
------------------------------------------------------------------------
---XSEPERARPLLASEERAYEDTEKVHIVGVDEEDGADYDDELG----------------------NSPRF
SWKKLWLFTGPGFLMSIAFLDPGNLESDLQAGAIAGYSLIWLLMWATAIGLLIQLLSARLGVATGRHLAELC
REEY-PTWARMVLWIMAEIALIGADIQEVIGSAIAIKILSNGLVPLWAGVVITALDCFIFLFL----ENY-G
----IRKLEAVFAILIATMALAFAWMFGQTK-PSG-TELLVGALVPK---LSS--------RTIKQAVGIVG
CIIMPHNV-------------------------------FLHSALVQSRKVDPKKRFRVKEALKYYSIESTG
ALA-VSFIINVFVTTVFAKAFY----GTDI-ADTIGLANAGQ---------------------------YLQ
DKYGGG-------------------FFPILYIWAIGVLAAGQSSTITGTYAGQFIMGGFLNLKMKKWVRALI
TRSCAIVPTMIVALVF-DSSD--S--M--L-------DELNEWLNVLQSVQIPFAVIPLLC-----------
--------------LVSNEQIMG-S-FKIQPLVQTI---------------------------SWIVAALVI
AINGYLMVDFFSGAATSVALLVPVIIFAVAYV--VFVLYLISRGLTYTTPWQLVSSQKVTERDDE-------
--------------------------------------------------------
>A0A1D1YBV6_9ARAE/1-526
----------------------------------------------------WQEGSMAQSREEGEEGDAEQ
NSLLPVRPLESESEEEEEERAYESSEKIVVRISGSYDDDGVGDAV------------------------PPF
SWRKLWLFTGPGFLMSIAFLDPGNLEGDLQAGAIAGYSLLWLLMWATAMGLLIQLLSARVGVATGRHLAELC
REEY-PAWARMVLWLMAELALIGADIQEVIGSAIAVNILSHGVLPLWAGVIITALDCFIFLFL----ENY-G
----VRKLEAVFAVLISTMALSFAWMFGETK-PNG-RELLIGILVPK---LGS--------KTIKQAVGVVG
CVIMPHNV-------------------------------FLHSALVQSRKIDTNKKSHVREALNYYSIESTI
ALF-VSFMINLFVTAVFAKGFY----GTKA-AETIGLVNAGQ---------------------------FLQ
EKYGGG-------------------LFPILYIWGIGLLAAGQSSTITGTYAGQFIMGGFLNLRLKKWLRSLI
TRSFAIVPTIAVALFF-D--GSDS--T--L-------DVLNEWLNVLQSIQIPFALIPLLL-----------
--------------LVSKEQVMG-P-FTIGRTLKIV---------------------------TWTVAALLM
FINGYLLLDFFSSEVRGALFGSSMVLVTAAYG--TFIIYLILRGS------ALSAWFASALPKR--------
--------------------------------------------------------
>A0A1Q3ASY1_CEPFO/1-517
-----------------------------------------------------------------------X
PPQEQEQPFLRLEEEEEEEEEEEEETAYDSDEKVHIVGIKEEESE-------------------DGGSVPPF
SWRKLWLFTGPGFLMSIAFLDPGNLEGDLQAGAIAGYSLLWLLLWATAMGLLVQLLSARLGVATGKHLAELC
RDEY-PTWARMLLWIMAELALIGADIQEVIGSAIALQILTNGVLPLWAGVVITALDCFIFLFL----ENY-G
----VRKLEAVFAVLIATMAIAFAWMFGETK-PNG-IELLLGILIPK---LSS--------KTIHQAVGVVG
CIIMPHNV-------------------------------FLHSALVQSRDINHKKEGQIREAIRYYNIESTI
ALV-VSFIINLFVTTVFAKSFY----GTEE-ASSIGLANAGY---------------------------YLQ
EKYGG---------------------GLIPYIWAIGLLAAGQSSTITGTYAGQFIMGGFLNLRLKKWLRALI
TRSCAIIPTITVAVVF-NSSE--D--M--L-------DVLNEWLNVLQSVQIPFALIPLLC-----------
--------------LVSKEQIMG-N-FKIGPVLKTA---------------------------SWFVAVLVI
LINGYLLLDFLSSEVDGVLFTTVVCAFTGAYV--VFIIYLVSR--------GIGLSSLCGLARRKLTQGIQ-
--------------------------------------------------------
>A0A0K0PMH8_9MAGN/1-528
--------------------------------------------------------------XPESELHDNS
PPESINVDININQQESTRLLPPSNEDDEEVAFESREKISIGYFET--------------EDDNAAIDSAPPF
SWRKLWLFTGPGFLMSIAFLDPGNLEGDLQAGAIAGYSLLWLLMWATAMGLLIQLLSARVGVVTGRHLAELC
RDEY-PSWARYLLWCMAELALIGADIQEVIGSAIAIQILSNGVLPLWAGVVITASDCFIFLFL----ENY-G
----VRKLEAVFAVLIGTMGLSFAWMFADAK-PNM-RELVIGVLVPK---LSS--------RTIRQAVGVVG
CVIMPHNV-------------------------------FLHSALVQSRKVDHSQKGRVQEAINYYTIESSI
ALL-VSFIINLFVTTVFAKGFY----GTKL-AEGIGLVNAGQ---------------------------YLE
EKYGGG-------------------LLPILYIWGIGLLAAGQSSTITGTYAGQFIMGGFLNLRLKKWMRALI
TRSFAIVPTMIVALIF-N--TSEA--S--L-------DVLNEWLNVLQSMQIPFALIPLLT-----------
--------------LVAKEQVMG-V-FKISNTLERV---------------------------AWTVAGLVM
VINAYLLLDFFMSEVNGLLLGLVVCFGVAAYI--SFIIYLIS---------HSGALQHFCSFIASKSPS---
--------------------------------------------------------
>A0A0K0PMY0_9MAGN/1-534
-------------------------------------------------------XPESELHDNSPTESINV
DININQQESTRLLPPSDEDDEEVAFESREKISIRYFETEDENAFI---------------------DTAPPF
SWRKLWLFTGPGFLMSIAFLDPGNLEGDLQAGAIAGYSLLWLLMWATAMGLLIQLLSARVGVVTGRHLAELC
RDEY-PSWARYLLWCMAELALIGADIQEVIGSAIAIQILSNGVLPLWAGVVITASDCFIFLFL----ENY-G
----VRKLEAIFAVLIGTMGLSFAWMFADAK-PNM-RELVIGVLVPK---LSS--------RTIRQAVGVVG
CVIMPHNV-------------------------------FLHSALVQSRKVDHSQKGRVQEAINYYTIESSF
ALL-VSFIINLFVTTVFAKGFY----GTKL-AEGIGLVNAGQ---------------------------YLE
EKYGGG-------------------LLPILYIWGIGLLAAGQSSTITGTYAGQFIMGGFLNLRLKKWMRALI
TRSFAIVPTMIVALIF-N--TSEA--S--L-------DVLNEWLNVLQSMQIPFALIPLLT-----------
--------------LVAKEQVMG-V-FKISNTLERV---------------------------AWTVAGLVM
VINAYLLLDFFMSEVNGLVLGLVVCFGVAAYA--SFIIYLIS---------HSGALQHLCSFIASKKPFINP
PSG-----------------------------------------------------
>K4BUR2_SOLLC/1-519
---------------------------------------------XSSPQQQENTSPDSKEEESRHLLTAPL
PQSTSPLINGDADDGEEEFVYGSGEKIHVVEFDSVPIDGVDYSTV------------------------PPF
SWKKLWQFTGPGFLMSIAFLDPGNLEGDLQAGAIAGYSLLWLLLWATVMGLMIQLLSARIGVATGRHLAELC
REEY-PRWAGLLLWFMAEVALIGADIQEVIGSAIAIKILSRGVLPLWAGVLITASDCFLLLVL----ENY-G
----IRKLEAVFAVLISTMALSFAWMFGDAK-PNG-KELLAGLLIPK---LSS--------RTVRQAVGVVG
CVIMPHNV-------------------------------FLHSALVQSREIDLKKKGQVQEALNYYSIESSF
ALL-ISFMINLFVTTVFAKGFY----GSEQ-AGSLGLVNAGQ---------------------------FLQ
DKYGGG-------------------LFPILYIWGIGLLAAGQSSTITGTYAGQFIMGGFLDLRLKKWLRALI
TRSCAIVPTIIVALIF-NRSE--S--S--L-------DVLNEWLNVLQSIQIPFALIPLLT-----------
--------------LVSKEDIMG-T-FKLCWSMR--------------------------------------
---------------------------------------------------HLRQYIQSNPDVVNIVNHYIA
ERPWPWGSLITEAFFSSEEVPISLCPNCHNSF------------------------
>A0A1S4AK88_TOBAC/1-541
--------------------------------------------XSSPPQQETTPSDSKDEESRHLLSTSLP
QSTLPLINGDADDDGEEEFAYGSGEKIHIVDFDSEPIDGVDYSTV------------------------PPF
SWKKLWQFMGPGFLMSIAFLDPGNLEGDLQAGAIAGYSLLWLLLWATVMGLLIQLLSARIGVATGRHLAELC
REEY-PKWAGLLLWFMAEVALIGADIQEVIGSAIAIKILSRGVLPLWAGVLITASDCFLLLVL----ENY-G
----IRKLEAVFAVLISTMALSFAWMFGDAK-PSG-KELLAGLLIPK---LSS--------RTVRQAVGVVG
CVIMPHNV-------------------------------FLHSALVQSREIDSKKKGQVQEALNYYSIECSF
ALL-VSFMINLFVTTVFAKGFY----GSEQ-ASSLGLVNAGQ---------------------------YLQ
DKYGGG-------------------MFPILYIWGIGLLAAGQSSTITGTYAGQFIMGGFLDLRLKKWLRALI
TRSCAILPTIVVALIF-NRTE--S--S--L-------DVLNEWLNVLQSIQIPFALIPLLT-----------
--------------LVSKEELMG-V-FKIGPTLERV---------------------------AWTVAALVM
VINGYLLLDFVISEVNGLLFAFLVCAGTAGYI--AFILYLI----------SHGGGNVANWFNLLRTKGYSY
AGQ-----------------------------------------------------
>A0A1U7VDC5_NICSY_A0A1S4BEM6_TOBAC/1-542
-------------------------------------------XSSPPQQQNTPSDSKDEESRHLLSTSLPQ
STSPLINGYADDDSEEEEFAYGSGEKIHIVDFDSEPIDGVDYSTV------------------------PPF
SWKKLWQFTGPGFLMSIAFLDPGNLEGDLQAGAIAGYSLLWLLLWATVMGLLIQLLSARIGVATGRHLAELC
REEY-PKWAGLLLWFMAEVALIGADIQEVIGSAIAIKILSRGVLPLWAGVLITASDCFLLLVL----ENY-G
----IRKLEAVFAVLISTMALSFAWMFGDAK-PSG-KELLAGLLIPK---LSS--------RTVRQAVGVVG
CVIMPHNV-------------------------------FLHSALVQSREIDTKKKGQVQEALNYYSIECSF
ALL-VSFIINLFVTTVFAKGFY----GSEQ-ASSLGLVNAGQ---------------------------YLQ
DKYGGG-------------------MFPILYIWGIGLLAAGQSSTITGTYAGQFIMGGFLDLRLKKWLRALI
TRSCAIVPTIIVALIF-NRTE--S--S--L-------DVLNEWLNVLQSIQIPFALIPLLT-----------
--------------LVSKEELMG-V-FKIGPTLERV---------------------------AWTVAALVM
VINGYLLLDFVISEVNGLLFAFLVCAGTAGYI--AFILYLI----------SHGGGNVANWFNLLRTKGYSY
AGQ-----------------------------------------------------
>A0A0V0IMZ6_SOLCH/1-554
---------------------------------------------XSSPPQQENTSPDSKDEESRHLLTAPL
PQSTSPLINGDADDGEEEFAYGSGEKIHVVEFDSVPIDGVDYSTV------------------------PPF
SWKKLWQFTGPGFLMSIAFLDPGNLEGDLQAGAIAGYSLLWLLLWATVMGLMIQLLSARIGVATGRHLAELC
REEY-PRWAGLLLWFMAEVALIGADIQEVIGSAIAIKILSRGVLPLWAGVLITASDCFLLLVL----ENY-G
----IRKLEAVFAVLISTMALSFAWMFGDAK-PNG-KELLAGLLIPK---LSS--------RTVRQAVGVVG
CVIMPHNV-------------------------------FLHSALVQSREIDLKKKGQVQEALNYYSIESSF
ALL-ISFMINLFVTTVFAKGFY----GSEQ-AGSLGLVNAGQ---------------------------FLQ
DKYGGG-------------------LFPILYIWGIGLLAAGQSSTITGTYAGQFIMGGFLDLRLKKWLRALI
TRSCAIVPTIIVALIF-NRSE--S--S--L-------DVLNEWLNVLQSIQIPFALIPLLT-----------
--------------LVSKEDIMG-T-FKIGPTLERV---------------------------AWTIAVLVM
VINGYLLLDFFVSEVNGLLFAFLVCAGTAGYI--AFILYLI----------SHGGGNVANWFNLLRTKGYSY
AGQXDIXDNTFRQIQTS---------------------------------------
>M1BXZ3_SOLTU/1-540
---------------------------------------------XSSPPQQENTSPDSKDEESRHLLTAPL
PQSTSPLINGDADDGEEEFAYGSGEKIHVVEFDSVPIDGVDYSTV------------------------PPF
SWKKLWQFTGPGFLMSIAFLDPGNLEGDLQAGAIAGYSLLWLLLWATVMGLMIQLLSARIGVATGRHLAELC
REEY-PRWAGLLLWFMAEVALIGADIQEVIGSAIAIKILSRGVLPLWAGVLITASDCFLLLVL----ENY-G
----IRKLEAVFAVLISTMALSFAWMFGDAK-PNG-KELLAGLLIPK---LSS--------RTVRQAVGVVG
CVIMPHNV-------------------------------FLHSALVQSREIDLKKKGQVQEALNYYSIESSF
ALL-ISFMINLFVTTVFAKGFY----GSEQ-AGSLGLVNAGQ---------------------------FLQ
DKYGGG-------------------LFPILYIWGIGLLAAGQSSTITGTYAGQFIMGGFLDLRLKKWLRALI
TRSCAIVPTIIVALIF-NRSE--S--S--L-------DVLNEWLNVLQSIQIPFALIPLLT-----------
--------------LVSKEDIMG-T-FKIGPTLERV---------------------------AWTIAVLVM
VINGYLLLDFFVSEVNGLLFAFLVCAGTAGYI--AFILYLI----------SHGGGNVANWFNLLRTKGYSY
AGQ-----------------------------------------------------
>A0A1U8GL69_CAPAN/1-541
--------------------------------------------XSSPPQSPDSKDEESRHLLTTQLPPSTS
PLINGDADNAANGKEEEEFAYGSGEKIHVVDFESVPIDGVDYSTV------------------------PPF
SWKKLWQFTGPGFLMSIAFLDPGNLEGDLQAGAIAGYSLLWLLLWATVMGLMIQLLSARIGVTTGRHLAELC
REEY-PKWAGVLLWFMAELALIGADIQEVIGSAIAIKILSRGVIPLWGGVLITASDCFLLLVL----ENY-G
----IRKLEAVFAVLISTMALSFAWMFGDAK-PSG-KELLAGLLIPK---LSS--------RTVRQAVGVVG
CVIMPHNV-------------------------------FLHSALVQSREIDLKKKGQVQEALNYYSIESSF
ALL-VSFMINLFVTTVFAKGFY----GSEK-ASSLGLVNAGE---------------------------FLQ
DKYGGG-------------------LFPILYIWGIGLLAAGQSSTITGTYAGQFIMGGFLDLRLKKWLRALI
TRSCAILPTIVVALIF-NRSE--S--S--L-------DVLNEWLNVLQSIQIPFALIPLLT-----------
--------------LVSKEDLMG-T-FKIGPTLERV---------------------------AWTVAVLVM
VINGYLLLDFFISEVNGLLFAFLVCAGTAGYI--AFILYLI----------SHGGGNVVNWFNLLRKKGYSY
AGQ-----------------------------------------------------
>A0A022RXQ2_ERYGU/1-511
------------------------------------------------------------------------
XQMPEHHHRLLDSSDEYEEERAYDSTEKVQIIGVDEGSDADEYSV----------------------KAPPF
SWRKLWLFTGPGFLMSIAFLDPGNLEGDLQAGAIAGYSLLWLLLWATAMGLIVQLLSARLGVATGRHLAELC
REEY-PNWARLLLWVMAELALIGADIQEVIGSAIAIKILSGGALPLWAGVIITALDCFIFLFL----ENY-G
----VRKLEALFAVLIATMALSFAWMFGETK-PNF-RELSVGIFVPK---LSS--------NTIKQAVGVVG
CIIMPHNV-------------------------------FLHSALVQSREVDNRKIGRVKEALKYYSIESGA
ALF-ISFLINLFVTTVFAKGFY----GTEQ-ANSLGLANAGQ---------------------------YLE
EKYGGG-------------------FFPILYIWAIGVLAAGQSSTITGTYAGQFIMGGFLNLRLKKWLRALI
TRSFAIVPTLIVALVF-DTSE--D--S--L-------DVLNEWLNVLQSIQIPFAVIPLLW-----------
--------------LVSKEEVMG-F-FKIGSFLKTV---------------------------SWLIAALVM
VMNGYLLVDFFSSEGSGAFFTAAVSTFAAAYV--CFIVYLIAREISF----STLRGKAKATFGIS-------
--------------------------------------------------------
>S8C4B8_9LAMI/1-497
------------------------------------------------------------------------
-PYREEQSQRLLLDSADEDRAYDSSQKVQIIGVDDSPDAGDDSFS-----------------------RPPF
SWRKLWLFTGPGFLMSIAFLDPGNLEGDLQSGAIAGYSLLWLLLWATAMGLLIQLLSARLGVATGRHLAELC
RDEY-PNWARILLWIMAELALIGADIQEVIGSAIAIKLLSQGFLPLWAGVIITALDCFIFLFL----ENY-G
----VRKLEALFAVLIAVMAFSFAWMFGETK-PDG-GELLLGVLVPK---LSS--------NTIKQAVGVVG
CIIMPHNV-------------------------------FLHSALVQSREVDHRNISRVREALSYYSIESTI
ALL-VSFLINLFVTTVFAKEFY----GTEE-AKHIGLANAGQ---------------------------FLE
DKYGGG-------------------LLPILYIWAVGVLAAGQSSTITGTYAGQFIMGGFLNLRLKKWVRALI
TRSCAIIPTLIVALVF-DSSE--D--S--L-------DVLNEWLNVVQSIQIPFALIPLVL-----------
--------------LVSSEEIMG-F-FRVGTLLQVI---------------------------SWLVAALVI
VINGYLLVDFFSSEGSGVLFTVVVSTFTVGYG--CFIVYLV----------GRGIFFSS-------------
--------------------------------------------------------
>A0A1J7H3Q4_LUPAN/1-533
---------------------------------------------------------XSSSESREDESKEED
KDNEANKLLQHHSSSTSSSSDNEEEVAYESGDKITIVDFDYVDGD------------------EDSNVTPPF
SWKKLWMFTGPGFLMSIAFLDPGNLEGDLQAGAIAGYSLLWLLMWATIMGLLIQLLSARVGVATGRHLAELC
RDEY-PNWARYVLWFMAELALIGADIQEVIGSAIAIQILSHGVLPLWAGVLITASDCFFFLFL----ENY-G
----VRKLEAAFAVLIAIMGLSFAWMFGDTK-PNG-KELLMGILLPR---LSS--------KTIRQAVGVVG
CVIMPHNV-------------------------------FLHSALVQSRKIDPQKKGRVQEAINYYSIESSA
ALF-VSFMINLFVTTVFAKGFY----GTKQ-AKSIGLVNAGQ---------------------------YLE
EKYGGG-------------------LVPILYIWGIGLLAAGQSSTITGTYAGQFIMGGFLNLRLKKWLRALI
TRSFAIVPTIIVAIVF-N--TSES--S--L-------DILNEWLNVLQSMQIPFALIPLLT-----------
--------------MVSNEQIMG-P-FKVGPVLERV---------------------------AWTVAALIM
VINGFLLFDFVLSEVKGLLFGFIVCSCTGAYV--AFIVYLVSR--------SGALPSTWANRLPKGFSLTKN
--------------------------------------------------------
>A0A1S2YB72_CICAR/1-530
------------------------------------------------------XSGPSREDNSKEDERGEE
KEEEGNRLLEVEGELDEDEEERAYESGEKIVVVDFEFDSVDDSIV------------------------PPF
SWKKLWMFTGPGFLMSIAFLDPGNLEGDLQAGAIAGYSLLWLLMWATFMGLLIQLLSARIGVATGRHLAELC
RDEY-PNWARYVLWFMAELALIGADIQEVIGSAIAIQILSRGVLPLWAGVLITASDCFFFLFL----ENY-G
----VRKLEAAFAVLIATMALSFAWMFGDAK-PSG-KELMMGILIPR---LSS--------KTIRQAVGVVG
CVIMPHNV-------------------------------FLHSALVQSRKIDPDKKGRVQEAINYYSIESTV
ALA-VTFMINLFVTTVFAKGFY----GTKQ-ANTIGLVNAGQ---------------------------YLE
EKYGGG-------------------LFPILYIWGIGLLAAGQSSTITGTYAGQFIMGGFLNLRLKKWLRALI
TRSCAIVPTIIVAIVF-NSSE--A--S--L-------DVLNEWLNVLQSIQIPFALIPLLT-----------
--------------LVSKERIMG-S-FKVGPVLERV---------------------------AWTVAALII
VINGYLLVDFFLSEVNSILFGFVACSCTVSYI--AFIVYLISQ--------SGALPSGLVDRFPKRFSFSGN
--------------------------------------------------------
>G8A2C0_MEDTR/1-528
-------------------------------------------------------------XSGPSREENSK
EEVKEEDEGNRLLEVNVEGESSSEEEAAYESGEKIVVVDFEFGTV-------------------DDSTVPPF
SWKKLWMFTGPGFLMSIAFLDPGNLEGDLQAGAIAGYSLLWLLMWATLMGLLIQSLSARVGVATGRHLAELC
KEEY-PNWARYVLWFMAELALIGADIQEVIGSAIAIQILSRGVLPLWAGVLITASDCFFFLFL----ENY-G
----VRKLEAAFAVLIATMALSFAWMFGDAQ-PSG-KELVRGILIPR---LSS--------KTIHQAVGVVG
CVIMPHNV-------------------------------FLHSALVQSRKIDPNKKGRVQEALNYYNIESTV
ALS-VTFMINLFVTTVFAKGFY----GTKQ-ANSIGLVNAGQ---------------------------YLE
EKYGGG-------------------LFPILYIWGIGLLAAGQSSTITGTYAGQFIMGGFLNLRLKKWLRALI
TRSCAIVPTIIVAIVY-NRSE--A--S--L-------DVLNEWLNVLQSIQIPFALIPLLT-----------
--------------LVSKERIMG-S-FKVGPVLERV---------------------------AWTVAALII
VINGYLLVDFFLSEVNSVLFGFVACSCTVTYI--AFIVYLISQS-------GALPSALVDRLPKGFCSSEN-
--------------------------------------------------------
>A0A151TTR7_CAJCA/1-525
-------------------------------------------------------------------XSAPS
REEASKEEREEEEEEGNRLLVVEDEEGLEVAYEAGEKILVTDFEF----------------DSIDDSTVPPF
SWNKLWLFTGPGFLMSIAFLDPGNLEGDLQAGAIAGYSLLWLLMWATFMGLLIQLLSARLGVATGRHLAELC
KDEY-PNWARLLLWFMAELALIGADIQEVIGSAIAIQILSRGFFPLWAGVLITASDCFFFLFL----ENY-G
----VRKLEAAFAVLIATMALSFAWMFGDAK-PNG-KELLMGILLPR---LSS--------KTIRQAVGVVG
CVIMPHNV-------------------------------FLHSALVQSRKVDPNKKGRVQEAINYYSIESSA
ALS-VSFMINLFVTTVFAKGFY----GTKQ-ANSIGLVNAGQ---------------------------YLE
EKYGGG-------------------AFPILYIWGIGLLAAGQSSTITGTYAGQFIMGGFLDLRLKKWLRALI
TRSFAIVPTIIVAVVF-NRSE--A--S--L-------DVLNEWLNVLQSMQIPFALIPLLT-----------
--------------LVSKEHIMG-T-FRVGPILERV---------------------------AWTVAGLII
VINGYLLLDFFLSEVNGVLLGLLACSSTVAYV--AFIVYLVSR--------SGVLPSSWVNRLPKGFSSTGN
--------------------------------------------------------
>V7ASV1_PHAVU/1-528
----------------------------------------------------------XSAPSREEESKEDE
RDEEANRLLEEAGAASSSSLGEDVAYEAGEKILVADFDFDTVDDA----------------------TVPPF
SWKKLWLFTGPGFLMSIAFLDPGNLEGDLQSGAIAGYSLLWLLMWATSMGLLIQLLSARVGVATGRHLAELC
RDEY-PHWARLVLWFMAELALIGADIQEVIGSAIAIQILSRGFFPLWAGVLITASDCFFFLFL----ENY-G
----VRKLEAAFAVLIGVMGLSFAWMFADAR-PNG-QELLMGILVPR---LSS--------KTIRQAVGVVG
CVIMPHNV-------------------------------FLHSALVQSRKVDPKKKGRVQEALNYYSIESSA
ALS-ISFMINLFVTTVFAKGFY----GTKQ-AKHIGLVNAGQ---------------------------YLE
QKYGGG-------------------VFPILYIWGIGLLAAGQSSTITGTYAGQFIMGGFLNLRLKKWMRALI
TRSFAIVPTIIVAIVF-N--RSEA--S--L-------DILNEWLNVLQSMQIPFALIPLLT-----------
--------------LVSKEQVMG-T-FRVGPVLERV---------------------------AWTVAGLII
VINGYLLLDFFISEVNGILLGLLACSCTTAYI--AFIVYLVSQ--------SGILPSAWVKRLPKGFSSTGN
--------------------------------------------------------
>A0A1S3U8U8_VIGRR/1-526
------------------------------------------------------------XSAPSREEGSKE
EEKDEEANRLLEEAGAVSSSEEDVAYEAGEKILVADFDFDTVDDA----------------------TVPPF
SWKKLWLFTGPGFLMSIAFLDPGNLEGDLQSGAIAGYSLLWLLMWATVMGLLIQLLSARVGVATGRHLAELC
RDEY-PHWARLVLWFMAELALIGADIQEVIGSAIAIQILSRGFLPLWVGVLITASDCFFFLFL----ENY-G
----VRKLEAAFAVLISIMGLSFAWMFADAR-PNR-QELLMGILVPR---LSS--------KTIRQAVGVVG
CVIMPHNV-------------------------------FLHSALVQSRKIDPNKKGRVQEALNYYSIESSA
ALS-VSFMINLFVTTVFAKGFY----GTKQ-AKDIGLVNAGQ---------------------------YLE
EKYGGG-------------------VFPILYIWGIGLLAAGQSSTITGTYAGQFIMGGFLNLRLKKWMRALI
TRSFAIVPTIIVAIVF-N--RSEA--S--L-------DILNEWLNVLQSMQIPFALIPLLT-----------
--------------LVSKEQLMG-T-FRVGPVLERV---------------------------AWTVAGLII
VINGYLLLDFFISEVNGVLLGLLACSCTTAYI--AFIVYLVSQ--------SGILPSAWVNRLPKGFSSTGN
--------------------------------------------------------
>A0A0S3RBW2_PHAAN_A0A0L9UH65_PHAAN/1-526
------------------------------------------------------------XSAPPREEGSKE
EEKDEEANRLLEEAGAVSSSEEDVAYEAGEKILVADFDFDTVDDA----------------------TVPPF
SWKKLWLFTGPGFLMSIAFLDPGNLEGDLQSGAIAGYSLLWLLMWATIMGLLIQLLSARVGVATGRHLAELC
RDEY-PHWARLVLWFMAELALIGADIQEVIGSAIAIQILSRGVLPLWVGVLITASDCFFFLFL----ENY-G
----VRKLEAAFAVLISIMGLSFAWMFADAR-PNR-QELLMGILVPR---LSS--------KTIRQAVGVVG
CVIMPHNV-------------------------------FLHSALVQSRKVDPNKKGRVQEALNYYSIESSA
ALS-VSFLINLFVTTVFAKGFY----GTKQ-AKDIGLVNAGQ---------------------------YLE
EKYGGG-------------------VFPILYIWGIGLLAAGQSSTITGTYAGQFIMGGFLNLRLKKWMRALI
TRSFAIVPTIIVAIVF-N--TSEA--S--L-------DILNEWLNVLQSMQIPFALIPLLT-----------
--------------LVSKEQLMG-T-FRVGPVLERV---------------------------AWTVAGLII
VINGYLLLDFFISEVNGVLLGLLACSCTTAYI--AFIVYLVSQ--------SGILPSAWVNRLPKGFSSTGN
--------------------------------------------------------
>I1JTP4_SOYBN_A0A0B2PA11_GLYSO/1-518
------------------------------------------------------------------XSAPSR
EEESEANRLLEEAASSWEEEVAYEAGEKILVADLEFDRVDDGSAP------------------------PPF
SWKKLWLFTGPGFLMSIAFLDPGNLEGDLQAGAIAGYSLLWLLMWATFMGLLIQLLSARVGVATGRHLAELC
RDEY-PNWARLVLWFMAELALIGADIQEVIGSAIAIQILSRGFFPLWAGVLITASDCFFFLFL----ENY-G
----VRKLEAAFAVLIAVMGLSFAWMFGDAQ-PNR-EELLMGILVPR---LGS--------KTIRQAVGVVG
CVIMPHNV-------------------------------FLHSALVQSRKVDPKKIGRVQEALNYYSIESSA
ALA-VSFMINLFVTTVFAKGFY----GTKQ-ADSIGLVNAGQ---------------------------YLE
EKYGGG-------------------VFPILYIWGIGLLAAGQSSTITGTYAGQFIMGGFLNLRLKKWLRALI
TRSFAIVPTIIVAIVF-N--R--SEGS--L-------DVLNEWLNVLQSMQIPFALIPLLT-----------
--------------LVSKEQIMG-T-FRVGPVLERV---------------------------AWTVAGLII
IINGYLLLDFFVSEVNGILLGLLACSCTTAYI--AFIVYLVSQ--------SGILPSAWVNRLPKGFSSCGN
--------------------------------------------------------
>I1K839_SOYBN/1-522
-------------------------------------------------------------XSAPSREEESK
EEERDEEANRLLEEEEEAESSSEEGEKILVADLEFDRVDDGSVPP-------------------------PF
SWKKLWLFTGPGFLMSIAFLDPGNLEGDLQAGAIAGYSLLWLLMWATFMGLLIQLLSARVGVATGRHLAELC
RDEY-PNWARLVLWFMAELALIGADIQEVIGSAIAIQILSRGFFPLWAGVLITASDCFFFLFL----ENY-G
----VRKLEAAFAVLIAVMGLSFAWMFGDAQ-PNR-KELLMGILVPR---LSS--------KTIRQAVGVVG
CVIMPHNV-------------------------------FLHSALVQSRKVDPKKIGRVQEALNYYSIESAA
ALA-VSFMINLFVTTVFAKGFY----GTKQ-ADSIGLVNAGQ---------------------------YLE
EKYGGG-------------------VFPILYIWGIGLLAAGQSSTITGTYAGQFIMGGFLNLRLKKWLRALI
TRSFAIVPTIIVAIVF-N--K--SEGS--L-------DVLNEWLNVLQSMQIPFALIPLLT-----------
--------------LVSKEKIMG-T-FRVGPVLERV---------------------------AWIVAGLIM
IINGYLLLDFFVSEVNGILLGLLACSCTTAYI--AFIVYLVSQ--------SGILPSAWVNRLPKGFSSTGN
--------------------------------------------------------
>R0INA1_9BRAS/1-531
-----------------------------------------------------------XENDVKVVDEKVE
EADRLLPHQSHNPSNSDDSESEAAYESNEKILIVDSESPDDPTTG---------------------DSAPPF
SWRKLWLFTGPGFLMSIAFLDPGNLEGDLQAGAVAGYSLLWLLMWATAMGLLIQMLSARVGVATGRHLAELC
RDEY-PTWARYVLWSMAELALIGADIQEVIGSAIAIQILSRGVLPLWAGVVITASDCFLFLFL----ENY-G
----VRKLEAVFAVLIATMGLSFAWMFGETK-PSG-KELMIGILLPR---LSS--------KTIRQAVGVVG
CVIMPHNV-------------------------------FLHSALVQSRKIDPKRKSRVQEALNYYLIESSV
ALF-ISFMINLFVTTVFAKGFY----GTDK-ANNIGLVNAGQ---------------------------YLQ
EKFGGG-------------------LLPILYIWGIGLLAAGQSSTITGTYAGQFIMGGFLNLRLKKWMRAVI
TRSCAIVPTMIVAIVF-N--TSEA--S--L-------DVLNEWLNVLQSVQIPFALLPLLT-----------
--------------LVSKEEIMG-D-FKIGPILQRI---------------------------AWTVAALVM
IINGYLLLDFFVSEVDGFLFGVSVCVWTTAYI--AFIVYLIS---------HSNFFPSPWSSSSIELPKRVS
ISDS----------------------------------------------------
>D7KAQ2_ARALL/1-532
-------------------------------------------------------XENDVKEKLEEEEEEAN
RLLPPPHPQSLPSSDSESEAAFESNEKILIVDFESPDDPTTGDSP------------------------PPF
SWRKLWLFTGPGFLMSIAFLDPGNLEGDLQAGAIAGYSLLWLLMWATAMGLLIQMLSARVGVATGRHLAELC
RDEY-PTWARYVLWSMAELALIGADIQEVIGSAIAIQILSRGVLPLWAGVVITASDCFLFLFL----ENY-G
----VRKLEAVFAVLIATMGLSFAWMFGETK-PSG-KELMIGILLPR---LSS--------KTIRQAVGVVG
CVIMPHNV-------------------------------FLHSALVQSRKIDPKRKSRVQEALNYYLIESSV
ALF-ISFMINLFVTTVFAKGFY----GTEK-ANNIGLVNAGQ---------------------------YLQ
EKFGGG-------------------LLPILYIWGIGLLAAGQSSTITGTYAGQFIMGGFLNLRLKKWMRAVI
TRSCAIVPTMIVAIVF-N--TSEA--S--L-------DVLNEWLNVLQSVQIPFALLPLLT-----------
--------------LVSKEEIMG-D-FKIGPILQRI---------------------------AWTVAALVM
IINGYLLLDFFVSEVDGFMFGVTVCVWTTAYI--AFIVYLIS---------HSNFFPSPWSSSSIELPKRVS
VSDS----------------------------------------------------
>NRAM2_ARATH/1-530
---------------------------------------------------------XENDVKENLEEEEDR
LLPPPPPSQSLPSTDSESEAAFETNEKILIVDFESPDDPTTGDTP------------------------PPF
SWRKLWLFTGPGFLMSIAFLDPGNLEGDLQAGAIAGYSLLWLLMWATAMGLLIQMLSARVGVATGRHLAELC
RDEY-PTWARYVLWSMAELALIGADIQEVIGSAIAIQILSRGFLPLWAGVVITASDCFLFLFL----ENY-G
----VRKLEAVFAVLIATMGLSFAWMFGETK-PSG-KELMIGILLPR---LSS--------KTIRQAVGVVG
CVIMPHNV-------------------------------FLHSALVQSRKIDPKRKSRVQEALNYYLIESSV
ALF-ISFMINLFVTTVFAKGFY----GTEK-ANNIGLVNAGQ---------------------------YLQ
EKFGGG-------------------LLPILYIWGIGLLAAGQSSTITGTYAGQFIMGGFLNLRLKKWMRAVI
TRSCAIVPTMIVAIVF-N--TSEA--S--L-------DVLNEWLNVLQSVQIPFALLPLLT-----------
--------------LVSKEEIMG-D-FKIGPILQRI---------------------------AWTVAALVM
IINGYLLLDFFVSEVDGFLFGVTVCVWTTAYI--AFIVYLIS---------HSNFFPSPWSSSSIELPKRVS
VSNS----------------------------------------------------
>A0A178W904_ARATH/1-530
---------------------------------------------------------XENDVKENLEEEEDR
LLPPPPPSQSLPSSDSESEAAFETNEKILIVDFESPDDPTTGDTP------------------------PPF
SWRKLWLFTGPGFLMSIAFLDPGNLEGDLQAGAIAGYSLLWLLMWATAMGLLIQMLSARVGVATGRHLAELC
RDEY-PTWARYVLWSMAELALIGADIQEVIGSAIAIQILSRGFLPLWAGVVITASDCFLFLFL----ENY-G
----VRKLEAVFAVLIATMGLSFAWMFGETK-PSG-KELMIGILLPR---LSS--------KTIRQAVGVVG
CVIMPHNV-------------------------------FLHSALVQSRKIDPKRKSRVQEALNYYLIESSV
ALF-ISFMINLFVTTVFAKGFY----GTEK-ANNIGLVNAGQ---------------------------YLQ
EKFGGG-------------------LLPILYIWGIGLLAAGQSSTITGTYAGQFIMGGFLNLRLKKWMRAVI
TRSCAIVPTMIVAIVF-N--TSEA--S--L-------DVLNEWLNVLQSVQIPFALLPLLT-----------
--------------LVSKEEIMG-D-FKIGPILQRI---------------------------AWTVAALVM
IINGYLLLDFFVSEVDGFLFGVTVCVWTTAYI--AFIVYLIS---------HSNFFPSPWSSSSIELPKRVS
VSNS----------------------------------------------------
>A0A087HR84_ARAAL/1-525
----------------------------------------------------------------XENDVKKV
EEADRLLPPPPQSLPSNSDEDETEAAFESSEKIVIFDGDLTGDDD----------------------ATPPF
SWRKLWLFTGPGFLMSIAFLDPGNLEGDLQAGAIAGYSLLWLLMWATAMGLLIQMLSARVGVATGRHLAELC
RDEY-PTWARYVLWSMAELALIGADIQEVIGSAIAIQILSRGFLPLWAGVVITASDCFLFLFL----ENY-G
----VRKLEAVFAVLIATMGLSFAWMFGETK-PSG-KELMIGILLPR---LSS--------KTIRQAVGVVG
CVIMPHNV-------------------------------FLHSALVQSRKIDPKRKSRVQEALNYYLIESSV
ALF-ISFMINLFVTTVFAKGFY----GTEK-ANNIGLVNAGQ---------------------------YLQ
EKFGGG-------------------LLPILYIWGIGLLAAGQSSTITGTYAGQFIMGGFLNLRLKKWMRAVI
TRSCAIVPTMIVAIVF-N--TSEA--S--L-------DVLNEWLNVLQSVQIPFALLPLLT-----------
--------------LVSKEEIMG-D-FKIGPVLQRI---------------------------AWTVAALVM
IINGYLLLDFFVSEVDGFLFGVTVCVWTTAYV--AFIVYLIS---------HSNFIPSPWSSSSIELPKRVT
VTNS----------------------------------------------------
>A0A1J3F266_NOCCA/1-537
------------------------------------------------------------XENDVKVDGKLE
EADRLLPTNSLPSNSEEDESESEAAFESRDKIVIVDFESADDPAT--------------------GDAAPPF
SWRKLWLFTGPGFLMSIAFLDPGNLEGDLQAGAVAGYSLLWLLMWATAMGLLIQMLSARVGVATGRHLAELC
RDEY-PTWARYVLWCMAELALIGADIQEVIGSAIAIQILSRGVLPLWAGVVITASDCFLFLFL----ENY-G
----VRKLEAVFAVLIATMGLSFAWMFGETK-PNG-KELMIGILLPR---LSS--------KTIRQAVGVVG
CVIMPHNV-------------------------------FLHSALVQSRKIDPKRKSRVQEALNYYLIESSI
ALF-ISFLINLFVTTVFAKRFY----GTEK-ANNIGLVNAGQ---------------------------YLQ
EKFGGG-------------------LLPILYIWGIGLLAAGQSSTITGTYAGQFIMGGFLNLRLKKWMRAVI
TRSCAIVPTMIVAIVF-N--TSEA--S--L-------DVLNEWLNVLQSVQIPFALLPLLT-----------
--------------LVSKEEIMG-D-FKIGPILQRI---------------------------AWTVAALVM
IINGYLLLDFFVSEVDGFMFAVAVCVWTTAYL--AFIVYLISH--------SNFFSSPWSSSSSSSSSIELP
KRVVTVSDS-----------------------------------------------
>A0A1J3CD23_NOCCA/1-537
------------------------------------------------------------XENDVKVDGKLE
EADRLLPTNSLPSNSEEDESESEAAFESRDKIVIVDFESADDPAT--------------------GDAAPPF
SWRKLWLFTGPGFLMSIAFLDPGNLEGDLQAGAVAGYSLLWLLMWATAMGLLIQMLSARVGVATGRHLAELC
RDEY-PTWARYVLWSMAELALIGADIQEVIGSAIAIQILSRGVLPLWAGVVITASDCFLFLFL----ENY-G
----VRKLEAVFAVLIATMGLSFAWMFGETK-PNG-KELMIGILLPR---LSS--------KTIRQAVGVVG
CVIMPHNV-------------------------------FLHSALVQSRKIDPKRKSRVQEALNYYLIESSI
ALF-ISFLINLFVTTVFAKRFY----GTEK-ANNIGLVNAGQ---------------------------YLQ
EKFGGG-------------------LLPILYIWGIGLLAAGQSSTITGTYAGQFIMGGFLNLRLKKWMRAVI
TRSCAIVPTMIVAIVF-N--TSEA--S--L-------DVLNEWLNVLQSVQIPFALLPLLT-----------
--------------LVSKEEIMG-D-FKIGPILQRI---------------------------AWTVAALVM
IINGYLLLDFFVSEVDGFMFAVAVCVWTTAYL--GFIVYLISH--------SNFFSSPWSSSSSSSSSIELP
KRVVTVSDS-----------------------------------------------
>A0A1J3HJJ4_NOCCA/1-537
------------------------------------------------------------XENDVKVDGKLE
EADRLLPTNSLPSNSEEDESESEAAFESRDKIVIVDFESADDPAT--------------------GDAAPPF
SWRKLWLFTGPGFLMSIAFLDPGNLEGDLQAGAVAGYSLLWLLMWATAMGLLIQMLSARVGVATGRHLAELC
RDEY-PTWARYVLWSMAELALIGADIQEVIGSAIAIQILSRGVLPLWAGVVITASDCFLFLFL----ENY-G
----VRKLEAVFAVLIATMGLSFAWMFGETK-PNG-KELMIGILLPR---LSS--------KTIRQAVGVVG
CVIMPHNV-------------------------------FLHSALVQSRKIDPKRKSRVQEALNYYLIESSI
ALF-ISFLINLFVTTVFAKGFY----GTEK-ANNIGLVNAGQ---------------------------YLQ
EKFGGG-------------------FLPILYIWGIGLLAAGQSSTITGTYAGQFIMGGFLNLRLKKWMRAVI
TRSCAIVPTMIVAIVF-N--TSEA--S--L-------DVLNEWLNVLQSVQIPFALLPLLT-----------
--------------LVSKEEIMG-D-FKIGPILQRI---------------------------AWTVAALVM
IINGYLLLDFFVSEVDGFMFAVAVCVWTTAYL--AFIVYLISH--------SNFFSSPWSSSSSSSSSIELP
KRVVTVSDS-----------------------------------------------
>A0A1J3K0B8_NOCCA/1-536
------------------------------------------------------------XENDVKVDGKLE
EADRLLPTNSLPSNSEEDESESEAAFESRDKIVIVDFESADDPAT--------------------GDAAPPF
SWRKLWLFTGPGFLMSIAFLDPGNLEGDLQAGAVAGYSLLWLLMWATAMGLLIQMLSARVGVATGRHLAELC
RDEY-PTWARYVLWSMAELALIGADIQEVIGSAIAIQILSRGVLPLWAGVVITASDCFLFLFL----ENY-G
----VRKLEAVFAVLIATMGLSFAWMFGETK-PNG-KELMIGILLPR---LSS--------KTIRQAVGVVG
CVIMPHNV-------------------------------FLHSALVQSRKIDPKRKSRVQEALNYYLIESSI
ALF-ISFLINLFVTTVFAKGFY----GTEK-ANNIGLVNAGQ---------------------------YLQ
EKFGGG-------------------LLPILYIWGIGLLAAGQSSTITGTYAGQFIMGGFLNLRLKKWMRAVI
TRSCAIVPTMIVAIVF-N--TSEA--S--L-------DVLNEWLNVLQSVQIPFALLPLLT-----------
--------------LVSKEEIMG-D-FKIGPILQRI---------------------------AWTVAALVM
IINGYLLLDFFVSEVDGFMFAVAVCVWTTAYL--AFIVYLISH--------SNFFSSPWSSSSSSSSIELPK
RVVTVSDS------------------------------------------------
>A0A078FRI8_BRANA/1-533
-------------------------------------------------------XENDVKVAEKVEEADRL
LPPQSLPSNSDEEEPESESEAEAAFESRDKIVIVDFESAGDPAAV------------------------PPF
SWRKLWLFTGPGFLMSIAFLDPGNLEGDLQAGAIAGYSLLWLLMWATAMGLLIQMLSARVGVATGRHLAELC
RDEY-PTWARYLLWSMAELALIGADIQEVIGSAIAIQILSRGVLPLWAGVVITASDCFLFLFL----ENY-G
----VRKLEAVFAVLIATMGLSFAWMFGETK-PSG-KELMIGILLPR---LSS--------KTIRQAVGVVG
CVIMPHNV-------------------------------FLHSALVQSRQIDPKRKSRVQEALNYYLIESSV
ALF-ISFMINLFVTTVFAKGFY----GTEK-ANNIGLVNAGH---------------------------YLQ
EKFGGG-------------------LLPILYIWGIGLLAAGQSSTITGTYAGQFIMGGFLNLRLKKWMRAVI
TRSCAIVPTMIVAIVF-N--TSEA--S--L-------DVLNEWLNVLQSVQIPFALLPLLT-----------
--------------LVSKEEVMG-D-FKIGPILQRI---------------------------AWTVAALVM
IINGYLLLDFFVSEVNGFMFGVTVCVWTTAYV--AFIVYLIS---------HSNFIPSPWSSSSSIELPKRV
TVSNS---------------------------------------------------
>V4KLU1_EUTSA/1-532
------------------------------------------------------------------XENDVK
VDEKLEEADRLLPHPQSLPSNSDDEESESEAAFESRDKIVIVDFE--------------SSGDADAATAPPF
SWRKLWLFTGPGFLMSIAFLDPGNLEGDLQAGAIAGYSLLWLLMWATAMGLLIQMLSARVGVATGRHLAELC
RDEY-PTWARYVLWSMAEIALIGADIQEVIGSAIAIQILSRGVLPLWAGVVITASDCFLFLFL----ENY-G
----VRKLEAVFAVLIATMGLSFAWMFGETK-PSG-KELMIGILLPR---LSS--------KTIRQAVGVVG
CVIMPHNV-------------------------------FLHSALVQSRKIDPKKKSRVQEALNYYLIESSV
ALF-ISFMINLFVTTVFAKGFY----GTEK-ANNIGLVNAGQ---------------------------YLQ
EKFGGG-------------------LLPILYIWGIGLLAAGQSSTITGTYAGQFIMGGFLNLRLKKWMRAVI
TRSCAIVPTMIVAIVF-N--TSEA--S--L-------DVLNEWLNVLQSVQIPFALLPLLT-----------
--------------LVSKEEVMG-D-FKIGPILQRI---------------------------AWTVAALVM
IINGYLLLDFFVSEVDGFMFGVTVCVWTTAYV--AFIVYLISH--------SNFVSSPWSSSSSIELPKRVT
ISDS----------------------------------------------------
>V4MHT9_EUTSA/1-467
------------------------------------------------------------------XENDVK
VDEKLEEADRLLPHPQSLPSNSDDEESESEAAFESRDKIVIVDFE--------------SSGDADAATAPPF
SWRKLWLFTGPGFLMSIAFLDPGNLEGDLQAGAIAGYSLLWLLMWATAMGLLIQMLSARVGVATGRHLAELC
RDEY-PTWARYVLWSMAEIALIGADIQEVIGSAIAIQILSRGVLPLWAGVVITASDCFLFLFL----ENY-G
----VRKLEAVFAVLIATMGLSFAWMFGETK-PSG-KELMIGILLPR---LSS--------KTIRQAVGVVG
CVIMPHNV-------------------------------FLHSALVQSRKIDPKKKSRVQEALNYYLIESSV
ALF-ISFMINLFVTTVFAKGFY----GTEK-ANNIGLVNAGQ---------------------------YLQ
EKFGGG-------------------LLPILYIWGIGLLAAGQSSTITGTYAGQFIMGGFLNLRLKKWMRAVI
TRSCAIVPTMIVAIVF-N--TSEA--S--L-------DVLNEWLNVLQSVQIPFALLPLLT-----------
--------------LVSKEEVMG-D-FKIGPILQVI---------------------------FRLFFTI--
---------------------------------------------------SSE------------------
--------------------------------------------------------
>M4FHY2_BRARP/1-532
--------------------------------------------------------XENDVKVAEKVEEADR
LLPPPQSLPSNSDEEESESESEAAFESRDKIVIVDFESAGDPAAA------------------------PPF
SWRKLWLFTGPGFLMSIAFLDPGNLEGDLQAGAIAGYSLLWLLMWATAMGLLIQMLSARVGVATGRHLAELC
RDEY-PAWARYVLWSMAELALVGADIQEVIGSAIAIQILSRGVLPLWAGVVITASDCFLFLFL----ENY-G
----VRKLEAVFAVLIATMGLSFAWMFGETK-PSG-KELMIGILLPR---LSS--------KTIRQAVGVVG
CVIMPHNV-------------------------------FLHSALVQSRQIDPKRKSRVQEALNYYLIDSSL
ALF-ISFMINLFVTTVFAKGFY----GTEK-ANNIGLVNAGQ---------------------------YLQ
EKFGGG-------------------LLPILYIWGIGLLAAGQSSTITGTYAGQFIMGGFLNPRLKKWMRAVI
TRSCAIVPTMIVAIVF-N--TSEA--S--L-------DVLNEWLNVLQSVQIPFALLPLLT-----------
--------------LVSKEEVMG-D-FKIGPILQRI---------------------------AWTVAALVM
IINGYLLLDFFVSEVNGFMFGVTVCVWTTAYV--AFIVYLIS---------HSNFIPSPWSSSSSIELPKRV
TVSNS---------------------------------------------------
>A0A078IDZ7_BRANA/1-527
-------------------------------------------------------------XENDVKVDEKV
EEADRLLPPHSLPSNSDDEESEVAFDARDKIVIVDFESADDPSAA-----------------------APPF
SWRKLWLFTGPGFLMSIAFLDPGNLEGDLQAGAIAGYSLLWLLMWATAMGLLIQMLSARVGVATGRHLAELC
RDEY-PTWARYVLWSMAEIALIGADIQEVIGSAIAIQILSRGVLPLWAGVVITASDCFLFLFL----ENY-G
----VRKLEAMFAVLIATMGLSFAWMFGETK-PSG-KELMIGILLPR---LSS--------KTIRQAVGVVG
CVIMPHNV-------------------------------FLHSALVQSRQIDPKRKSRVQEALNYYLIESSV
ALF-ISFMINLFVTTVFAKGFY----GTEK-ANNIGLVNAGQ---------------------------YLQ
EKFGGG-------------------LLPILYIWGIGLLAAGQSSTITGTYAGQFIMGGFLNLRLKKWMRAVI
TRSCAIVPTMIVAIVF-N--TSEA--S--L-------DVLNEWLNVLQSVQIPFALLPLLT-----------
--------------LVSKEEVMG-D-FKIGPVLQRI---------------------------AWTVAALVM
IINGYLLLDFFVSEVNGFMFGVTVCVWTTAYV--AFIVYLIS---------HSNFFPSPWSSSSIELPKRVT
VSDS----------------------------------------------------
>A0A078FVT0_BRANA/1-527
-------------------------------------------------------------XENDVKVDEKV
EEADRLLPPHSLPSNSDEDESEAAFESRDKIVIVDFESADDPSAA-----------------------APPF
SWRKLWLFTGPGFLMSIAFLDPGNLEGDLQAGAIAGYSLLWLLMWATAMGLLIQMLSARVGVATGRHLAELC
REEY-PTWARYVLWSMAEIALIGADIQEVIGSAIAIQILSRGVLPLWAGVVITASDCFLFLFL----ENY-G
----VRKLEAMFAVLIATMGLSFAWMFGETK-PSG-KELMIGILLPR---LSS--------KTIRQAVGVVG
CVIMPHNV-------------------------------FLHSALVQSRQIDPKRKSRVQEALNYYLIESSV
ALF-ISFMINLFVTTVFAKGFY----GTEK-ANNIGLVNAGQ---------------------------YLQ
EKFGGG-------------------LLPILYIWGIGLLAAGQSSTITGTYAGQFIMGGFLNLRLKKWMRAVI
TRSCAIVPTMIVAIVF-N--TSEA--S--L-------DVLNEWLNVLQSVQIPFALLPLLT-----------
--------------LVSKEEVMG-D-FKIGPVLQRI---------------------------AWTVAALVM
IINGYLLLDFFVSEVNGFMFGVTVCVWTTAYV--AFIVYLIS---------HSNFFPSPWSSSSIELPKRVT
VSDS----------------------------------------------------
>M4FI62_BRARP/1-527
-------------------------------------------------------------XENDVKVDEKV
EEADRLLPPHSLPSNSDEDESEAAFESRDKIVIVDFESADDPSAA-----------------------APPF
SWRKLWLFTGPGFLMSIAFLDPGNLEGDLQAGAIAGYSLLWLLMWATAMGLLIQMLSARVGVATGRHLAELC
RDEY-PTWARYVLWSMAEIALIGADIQEVIGSAIAIQILSRGVLPLWAGVVITASDCFLFLFL----ENY-G
----VRKLEAMFAVLIATMGLSFAWMFGETK-PSG-KELMIGILLPR---LSS--------KTIRQAVGVVG
CVIMPHNV-------------------------------FLHSALVQSRQIDPKRKSRVQEALNYYLIESSV
ALF-ISFLINLFVTTVFAKGFY----GTEK-ANNIGLVNAGQ---------------------------YLQ
EKFGGG-------------------LLPILYIWGIGLLAAGQSSTITGTYAGQFIMGGFLNLRLKKWMRAVI
TRSCAIVPTMIVAIVF-N--TSEA--S--L-------DVLNEWLNVLQSVQIPFALLPLLT-----------
--------------LVSKEEVMG-D-FKIGPVLQRI---------------------------AWTVAALVM
IINGYLLLDFFVSEVNGFMFGVTVCVWTSAYV--AFIVYLIS---------HSNFFPSPWSSSSIELPKRVT
VSDS----------------------------------------------------
>A0A1Q3CWB3_CEPFO/1-501
------------------------------------------------------------------XSSKDG
EEEEEESTKESKHLLPSPTSTSSSSSDDKEEAPFESREKIVIIDA---------------DSNDGFDTVPPF
SWKKLWLFTGPGFLMSIAFLDPGNLEGDLQAGAIAGYSLLWLLLWATVMGLLIQMLSARVGVVTGRNLAELC
REEY-PNWARLVLWFMAELALIGADIQEVIGSAIAIQILSNGLLPLWAGVIITASDCFVFLFM----ESY-G
----MRKLEAAFAVLIATMAVSFALMFVDTK-PSG-KQLLLGVLVPR---LGS--------KTIRQAVGVVG
CVIMPHNV-------------------------------FLHSALVQSRKIDPSKKGRVQEALNYYSIESSV
ALF-ISFIINLFVTTVFAKGFY----GTKQ-ANSIGLVNAGQ---------------------------YLE
EKYGGG-------------------LLPILYIWGIGLLAAGQSSTITGTYAGQFIMGGFLGLRLKKWLRALI
TRSFAIVPTIIVALVF-N--TSEA--S--L-------DILNEWLNVLQSMQIPFALIPLLT-----------
--------------LVAKEEVMG-T-FKIGPVLERL---------------------------AWTVAALVI
LINGYLLLDFFVSEVRGLLFVFVVCTGTAAF--------------------ALNGN----------------
--------------------------------------------------------
>U5GL87_POPTR/1-465
------------------------------------------------XSSPSGGEDSKDDEKDEESNRLLP
LSSSSQSQSLQSENYSDEVAFEAREKIVIVDVEGPHSIDAVDYVP-------------------------PF
SWRKLWLFTGPGFLMSIAFLDPGNLEGDLQAGAIAGYSLLWLLLWATVMGLLIQMLSARVGVATGRHLAELC
RDEY-SNWARYILWFMAEVALIGADIQEVIGSAIAIQILSNGFLPLWAGVLITASDCFMFLFL----ENY-G
----VRKLEGVFAVLIATMALSFAWMCGDAK-PSG-KELLKGILIPR---LGS--------KTIRQAVGVVG
CVIMPHNV-------------------------------FLHSALVQSRKIDPQKKARVQEALTYYSIESSV
ALF-VSFMINLFVTTVFAKGFY----GTPQ-ASSIGLVNAGQ---------------------------YLE
EKYGGG-------------------LFPILYIWGIGLLAAGQSSTITGTYAGQFIMGGFLNLRLKKWTRALI
TRSFAIIPTIIVAIIF-N--TSEA--S--L-------DILNEWLNVLQSMQIPFALIPLLT-----------
--------------LVAKEQVMG-V-FKIGPVLE--------------------------------------
---------------------------------------------------VNC------------------
--------------------------------------------------------
>B9GNS0_POPTR/1-536
------------------------------------------------XSSPSGGEDSKDDEKDEESNRLLP
LSSSSQSQSLQSENYSDEVAFEAREKIVIVDVEGPHSIDAVDYVP-------------------------PF
SWRKLWLFTGPGFLMSIAFLDPGNLEGDLQAGAIAGYSLLWLLLWATVMGLLIQMLSARVGVATGRHLAELC
RDEY-SNWARYILWFMAEVALIGADIQEVIGSAIAIQILSNGFLPLWAGVLITASDCFMFLFL----ENY-G
----VRKLEGVFAVLIATMALSFAWMCGDAK-PSG-KELLKGILIPR---LGS--------KTIRQAVGVVG
CVIMPHNV-------------------------------FLHSALVQSRKIDPQKKARVQEALTYYSIESSV
ALF-VSFMINLFVTTVFAKGFY----GTPQ-ASSIGLVNAGQ---------------------------YLE
EKYGGG-------------------LFPILYIWGIGLLAAGQSSTITGTYAGQFIMGGFLNLRLKKWTRALI
TRSFAIIPTIIVAIIF-N--TSEA--S--L-------DILNEWLNVLQSMQIPFALIPLLT-----------
--------------LVAKEQVMG-V-FKIGPVLERL---------------------------AWTIAVLVI
LINGYLLIDFFISEVKGLLFGFLIGSGTVAYV--SFIIYLVSR--------CGTSPSNGLSLELSERITCNG
N-------------------------------------------------------
>A0A067LAX9_JATCU/1-536
------------------------------------------------XSSPSREEDSKEDDRKEESSRLLA
TAVQSPTLSSSDGEDSEEVAFEAREKIVIVGVDSADAIDADDYVP-------------------------PF
SWKKLWLFTGPGFLMSIAFLDPGNLEGDLQAGAIAGYSLLWLLMWATVMGLLIQMLSARVGVATGRHLAELC
REEY-PNWARLILWFMAEVALIGADIQEVIGSAIALHILSNGVLPLWAGVVITALDCFMFLFL----ENY-G
----VRKLEAVFAVLIATMAVSFAWMFGDTK-PNG-KELLAGILIPR---LGS--------KTIRQAVGVVG
CVIMPHNV-------------------------------FLHSALVQSRKIDRQKKGRVQEALNYYLIESSV
ALL-VSFMINLFVTTVFAKGFY----GTQQ-ANSIGLVNAGQ---------------------------YLQ
EKYGGG-------------------VFPILYIWGIGLLAAGQSSTITGTYAGQFIMGGFLNLRLKKWLRALI
TRSCAIVPTMIVAIVF-N--TSEA--S--L-------DILNEWLNVLQSIQIPFALIPLLT-----------
--------------LVAKEQVMG-V-FRIGHVLERL---------------------------AWTVAILVI
LINGYLLLDFFASEVKGLLFGFLACTGTVAYI--AFIIYLVSR--------GGALSSTWLSLEMSKRNALSG
N-------------------------------------------------------
>B9R736_RICCO/1-462
-----------------------------------------------------XNSQSGEEGPGEGDNRKDE
STRLLSTSAESPINPTLDDEVAFEARDKILIVDLDSQDGIDADDY-----------------------TPPF
SWKKLWLFTGPGFLMSIAFLDPGNLEGDLQAGAIAGYSLLWLLMWATVMGLLIQMLSARVGVATGRHLAELC
REEY-PNWARLILWFMAEVALIGADIQEVIGSAIAIHILSNGFLPLWAGVVITALDCFMFLFL----ENY-G
----VRKLEAAFAILIATMAISFAWMFGDTK-PSG-KELLMGILIPR---LSS--------KTIRQAVGVVG
CVIMPHNV-------------------------------FLHSALVQSRKIETQKKGRVQEALNYYLIESSV
ALL-ISFMINLFVTSVFAKGFH----GSNQ-ANSIGLVNAGQ---------------------------YLQ
EKYGGG-------------------LFPILYIWGIGLLAAGQSSTITGTYAGQFIMGGFLNLRLKKWLRALI
TRSFAIVPTMIVALVF-N--KSEA--S--L-------DILNEWLNVLQSIQIPFALIPLLT-----------
--------------LVSKEQVMG-S-FRIGPILE--------------------------------------
---------------------------------------------------VNC------------------
--------------------------------------------------------
>A0A067GPC7_CITSI/1-532
--------------------------------------------------------XDSSETREEESGSKDS
NETNRLLPIPSPPSSTEDDEEVAFDSREKILIVDADSASTLNVDG---------------------DQVPPF
SWKKLWLFTGPGFLMSIAFLDPGNLEGDLQSGAVAGYSLLWLLMWATVMGLLIQLLSARVGVATGRHLAELC
REEY-PNWARFVLWFMAEVALIGADIQEVIGSAIAIQILSHGVLPLWAGVIITALDCFIFLFL----ENY-G
----VRKLEAVFAVLIATMALSFAWMFGDTQ-PSG-KELLVGVLVPR---LSS--------KTIRQAVGVVG
CVIMPHNV-------------------------------FLHSALVQSRNIDPKKKGRVQEALNYYSIESSV
ALL-VSFMINLFLTTVFAKGFY----GTKQ-ANSIGLVNAGQ---------------------------YLQ
EKYGGG-------------------YLPILYIWGIGLLAAGQSSTITGTYAGQFIMGGFLNLPMKKWLRALI
TRSCAIVPTMIVALIF-N--TSEA--S--L-------DILNEWLNVLQSIQIPFALIPLLT-----------
--------------LVSKEQVMG-V-FRIGPVLERL---------------------------AWTVAALVM
VINGYLLLDFFVSEVKGLLFGFLVFTGTAAYV--AFIIYLITRGSD-----LSSNCFSLEMSKRYSNPGN--
--------------------------------------------------------
>V4SGN1_9ROSI/1-532
--------------------------------------------------------XDSSETREEESGSKDS
NETNRLLPIPSPPSSTEDDEEVAFDSREKILIVDADSASTLNVDG---------------------DQVPPF
SWKKLWLFTGPGFLMSIAFLDPGNLEGDLQSGAIAGYSLLWLLMWATLMGLLIQLLSARVGVATGRHLAELC
REEY-PNWARFVLWFMAEVALIGADIQEVIGSAIAIQILSHGVLPLWAGVIITALDCFIFLFL----ENY-G
----VRKLEAVFAVLIATMALSFAWMFGDTQ-PSG-KELLVGVLVPR---LSS--------KTIRQAVGVVG
CVIMPHNV-------------------------------FLHSALVQSRNIDPKKKGRVQEALNYYSIESSV
ALL-VSFMINLFLTTVFAKGFY----GTKQ-ANSIGLVNAGQ---------------------------YLQ
EKYGGG-------------------YLPILYIWGIGLLAAGQSSTITGTYAGQFIMGGFLNLPMKKWLRALI
TRSCAIVPTMIVALIF-N--TSEA--S--L-------DILNEWLNVLQSIQIPFALIPLLT-----------
--------------LVSKEQVMG-V-FRIGPVLERL---------------------------AWTVAALVM
VINGYLLLDFFVSEVKGLLFGFLVFTGTAAYV--AFIIYLITRGSD-----LSSNCFSLEMSKRYSNPGN--
--------------------------------------------------------
>A0A1U8JBW4_GOSHI_A0A0D2URP4_GOSRA/1-539
---------------------------------------------XNSPNRGEESPKEEPDRDKDAAEESES
KRLLPSQSPSLSSDDENEVAFESREKVVIVDLETPESILNVDYVP-------------------------PF
SWKKLWLFTGPGFLMSIAFLDPGNLEGDLQAGAIAGYSLLWLLMWATVMGLLIQLLSARVGVATGRHLAELC
REEY-PTWARLVLWFMAELALIGADIQEVIGSAIAIQILSNGALPLWAGVLITASDCFVFLFL----ENY-G
----VRKLEAVFAVLIATMALAFAWMFGDTK-PNG-KELLIGILVPR---LGS--------KTIRQAVGVVG
CVIMPHNV-------------------------------FLHSALVQSRDIDPKKRGRVQEALNYYTIESSV
ALL-VSFMINLFVTTVFAKGFY----GTKQ-ANNIGLVNAGQ---------------------------YLE
EKYGGG-------------------LFPILYIWGIGLLAAGQSSTITGTYAGQFIMGGFLNLRLKKWLRALI
TRSFAIVPTIVVALVF-N--TSEA--S--L-------DILNEWLNVLQSIQIPFALIPLLT-----------
--------------LVSKEHVMG-V-FRIGPTLEKL---------------------------AWTVAALVI
VINGYLLLDFFVSEVKGLLFGLFICIWTAAYI--AFIVYLISR--------GGALPSTWFSIELSKRFSANG
T-------------------------------------------------------
>A0A0B0MB21_GOSAR/1-539
---------------------------------------------XNSPNRGEESPKEEPDRDKGAAEESES
KSLLPSQSPSPSSDDENEVAFESREKVVIVDLETPESILNVDYVP-------------------------PF
SWKKLWLFTGPGFLMSIAFLDPGNLEGDLQAGAIAGYSLLWLLMWATVMGLLIQLLSARVGVATGRHLAELC
REEY-PTWARLVLWFMAELALIGADIQEVIGSAIAIQILSNGALPLWAGVLITASDCFVFLFL----ENY-G
----VRKLEAVFAVLIATMALAFAWMFGDTK-PNG-KELLIGILVPR---LGS--------KTIRQAVGVVG
CVIMPHNV-------------------------------FLHSALVQSRDIDPKKRGRVQEALNYYTIESSV
ALL-VSFMINLFVTTVFAKGFY----GTKQ-ANNIGLVNAGQ---------------------------YLE
EKYGGG-------------------LFPILYIWGIGLLAAGQSSTITGTYAGQFIMGGFLNLRLKKWLRALI
TRSFAIVPTIVVALVF-N--TSEA--S--L-------DILNEWLNVLQSIQIPFALIPLLT-----------
--------------LVSKEHVMG-V-FRIGPTLEKL---------------------------AWTVAALVI
VINGYLLLDFFVSEVKGLLFGLFICIWTAAYI--AFIVYLISR--------GGALPSTWFSIELSKRFSANG
T-------------------------------------------------------
>A0A1U8PDS1_GOSHI/1-539
---------------------------------------------XNSPNRGEESPKEEPDRDKDAAEESES
KSLLPSQSPSPSSDDENEVAFESREKVVIVDLETPESILNVDYVP-------------------------PF
SWKKLWLFTGPGFLMSIAFLDPGNLEGDLQAGAIAGYSLLWLLMWATVMGLLIQLLSARVGVATGRHLAELC
REEY-PTWARLVLWFMAELALIGADIQEVIGSAIAIQILSNGALPLWAGVLITASDCFVFLFL----ENY-G
----VRKLEAVFAVLIATMALAFAWMFGDTK-PNG-KELLIGILVPR---LGS--------KTIRQAVGVVG
CVIMPHNV-------------------------------FLHSALVQSRDIDPKKRGRVQEALNYYTIESSV
ALL-VSFMINLFVTTVFAKGFY----GTKQ-ANNIGLVNAGQ---------------------------YLE
EKYGGG-------------------LFPILYIWGIGLLAAGQSSTITGTYAGQFIMGGFLNLRLKKWLRALI
TRSFAIVPTIVVALVF-N--TSEA--S--L-------DILNEWLNVLQSIQIPFALIPLLT-----------
--------------LVSKEHVMG-V-FRIGPTLEKL---------------------------AWTVAALVI
VINGYLLLDFFVSEVKGLLFGLFICIWTAAYI--AFIVYLISR--------GGALPSTWFSIELSKRFSANG
T-------------------------------------------------------
>A0A061FFV9_THECC/1-541
-------------------------------------------XNSLSRDEESSKEDLDKDKDTAAEDSESK
RLLPSQSPSSSLSDDENEVAFESREKIVIVDVDIPESLQNVDYVP-------------------------PF
SWKKLWLFTGPGFLMSIAFLDPGNLEGDLQAGAIAGYSLLWLLMWATVMGLLIQLLSARLGVATGRHLAELC
REEY-PNWARFVLWFMAELALIGADIQEVIGSAIAIQILSHGALPLWAGVLITASDCFILLFL----ENY-G
----VRKLEAVFAVLIATMASSFAWMFGDTK-PNG-KDLLIGILVPR---LSS--------KTIRQAVGVVG
CVIMPHNV-------------------------------FLHSALVQSRKIDPKKRGRVQEALNYYSIESSV
ALL-VSFMINLFVTTVFAKGFY----GTKQ-ANNIGLVNAGQ---------------------------YLQ
EKYGGG-------------------VFPILYIWGIGLLAAGQSSTITGTYAGQFIMGGFLNLRLKKWLRALI
TRSFAIVPTIIVALVF-N--TSEA--S--L-------DILNEWLNVLQSVQIPFALIPLLT-----------
--------------LVSKEQVMG-V-FRIGPILERL---------------------------AWTVAALVI
IINGYLLLDFFVSEVKGPLFALFICSWTAAYI--AFIVYLVAR--------GGGLPSTWFSIELSKRFSATG
S-------------------------------------------------------
>A0A1R3HK42_9ROSI/1-543
------------------------------------------XNSQTRVEESSKEDADNEKDKDNAAEESES
KRLLPSQSPSSSSSDDENEVAFESREKIVIVDVDTPESVQNVDYV------------------------PPF
SWKKLWLFTGPGFLMSIAFLDPGNLEGDLQAGAIAGYSLLWLLMWATIMGLLIQLLSARVGVATGRHLAELC
REEY-PSWARYVLWFMAELALIGADIQEVIGSAIAIQILSKGALPLWAGVLITASDCFFFLFL----ENY-G
----VRKLEAVFAVLIATMALSFAWMFGDAK-PST-SELLMGILVPR---LSS--------KTIRQAVGVVG
CVIMPHNV-------------------------------FLHSALVQSRKIDPKRRGRVQEAINYYSIESSV
ALL-VSFMINLFVTTVFAKGFY----GTKQ-ANNIGLVNAGQ---------------------------YLQ
EKYGG---------------------GIILYIWGIGLLAAGQSSTITGTYAGQFIMGGFLNLRLKKWLRALI
TRSFAIVPTIIVAIVF-N--TSEA--S--L-------DILNEWLNVLQSIQIPFALIPLLT-----------
--------------LVSKEQIMG-P-FRIGPTLEKL---------------------------AWTVAALVI
IINGYLLLDFFVSEVKGVLFGLFICAWTAAYI--AFIVYLVS---------RGGALPSSWFSIELSKRYSVP
GS------------------------------------------------------
>A0A1R3I8D7_9ROSI/1-545
----------------------------------------XNSQTRLEESSKEDADNEKDKDNAAEESESKR
LLPSRSQSPTSSSSDDEDEVAFESREKIVIVDVDTPESIQNVDYV------------------------PPF
SWKKLWLFTGPGFLMSIAFLDPGNLEGDLQAGAIAGYSLLWLLMWATIMGLLIQLLSARVGVATGRHLAELC
REEY-PSWARYVLWFMAELALIGADIQEVIGSAIAIQILSKGALPLWAGVLITASDCFFFLFL----ENY-G
----VRKLEAVFAVLIATMALSFAWMFGDAK-PST-NELLIGILVPR---LSS--------KTIRQAVGVVG
CVIMPHNV-------------------------------FLHSALVQSRKIDPKRRGRVQEALNYYSIESSI
ALL-VSFMINLFVTTVFAKGFY----GTKQ-ANNIGLVNAGQ---------------------------YLQ
EKYGG---------------------GIILYIWGIGLLAAGQSSTITGTYAGQFIMGGFLNLRLKKWLRALI
TRSFAIVPTIIVAIVF-N--TSEA--S--L-------DILNEWLNVLQSIQIPFALIPLLT-----------
--------------LVSKEQIMG-P-FRIGPTLEKL---------------------------AWTVAALVI
IINGYLLLDFFVSEVKGVLFGLFICAWTAAYI--AFIVYLVS---------RGGALPSSWFSIELSKRYSVP
GS------------------------------------------------------
>F6GZP4_VITVI/1-536
-----------------------------------------------------XMTPEPSQQEPPNGDGKDE
EANRLLPSKSPSSLSPSSDEEEVAYESREKISIVDLEGETLESLD--------------------ASATPPF
SWKKLWLFTGPGFLMSIAFLDPGNLEGDLQAGAIAGYSLLWLLMWATVMGLLIQLLSARVGVATGRHLAELC
REEY-PTWAGRLLWFMAELALIGADIQEVIGSAIAIKILSRGFLPLWAGVVITASDCFIFLFL----ENY-G
----VRKLEAVFAVFIATMGLSFAWMFGDAK-PSG-RELLIGVLVPK---LSS--------KTIRQAVGVVG
CVIMPHNV-------------------------------FLHSALVQSRKIDPHRKGRVQEALNYYSIESTV
ALL-ISFMINLFVTTVFAKGFY----GTKQ-ADGIGLVNAGQ---------------------------YLE
EKYGGG-------------------VFPILYVWGIGLLAAGQSSTITGTYAGQFIMGGFLNLRLKKWLRALI
TRSFAIVPTMIVALVF-NRSE--A--S--L-------DVLNEWLNVLQSMQIPFALIPLLT-----------
--------------LVSKEQVMG-V-FKVGPLLERV---------------------------AWTVAALVI
VINGYLLLDFFMAEVDGVLFGFLVCAGTALYV--AFIFYLV----------SHGGVLSSTWFSLVTSKRFPF
IGS-----------------------------------------------------
>M5XC74_PRUPE/1-537
-----------------------------------------------------------------------X
SAQLRQDDDEPKLQDAKDEEANRLLQPQSLSLSSAWDDDDEVAFEAREKILIAEDVDSIDAVDDNSTAVPPF
SWKKLWLFTGPGFLMSIAFLDPGNLEGDLQSGAIAGYSLLWLLMWATAMGLLVQLLSARVGVATGRHLAELC
REEY-PKWAALVLWFMAELALIGADIQEVIGSAIAIQILSHGVLPLWAGVLITALDCFIFLFL----ENY-G
----VRKLEAVFAVLIATMGLSFAWMFVDTK-PSG-KELLMGILVPR---LSS--------KTIRQAVGVVG
CVIMPHNV-------------------------------FLHSALVQSRNIDPNKKGRVQEALNYYSIESSI
ALF-ISFMINLFVTTVFAKGFY----GTKQ-ANSIGLVNAGQ---------------------------YLQ
DKYGGG-------------------LYPILYIWGIGLLAAGQSSTITGTYAGQFIMGGFLNLRLKKWLRALI
TRSFAIVPTIVVAIIF-NRSE--A--L--L-------DVLNEWLNVLQSIQIPFALIPLLT-----------
--------------LVSKEQVMG-V-FKIGPVLERV---------------------------AWTVAALVM
VINGYLLLDFFISEVNGLLFALLVCSGTAAYI--TFIVYLV----------SHSGALPSTFFSSLSKKFADA
GN------------------------------------------------------
>W9RRM3_9ROSA/1-531
-------------------------------------------------------------XSAMPREDDKD
EEANRLLRSEPTSPPATTLSSPDDEEEDVAFEAREKILIVDLDSP----------------ESVDANAVPPF
SWKKLWLFTGPGFLMSIAFLDPGNLEGDLQSGAIAGYSLLWLLMWATIMGLLIQLLSARVGVATGRHLAELC
REEY-PNWAKMLLWFMAELALIGADIQEVIGSAIAIQILSHGVLPLWAGVLITASDCFIFLFL----ENY-G
----VRKLEAVFAVLIATMALSFAWMFGDTK-PSG-KKLLMGLLIPR---LSS--------KTIRQAVGVVG
CVIMPHNV-------------------------------FLHSALVQSRNIDPHKKSRVQEALNYYSIESSV
ALL-VSFMINLFVTTIFAKGFY----GTKQ-ADSIGLVNAGQ---------------------------YLE
EKYGGG-------------------VFPILYIWGIGLLAAGQSSTITGTYAGQFIMGGFLNLRLKKWMRALI
TRSFAIVPTIVVAIFF-N--TSEA--S--L-------DILNEWLNVLQSIQIPFALIPLLT-----------
--------------LVTKEQVMG-V-FKIGPVLERI---------------------------AWTVAALVI
VINGYLLLDFFISEVKGVLFTSVVCLSTAAYV--SFIVYLV----------SHCGVLPSTWWSLLTKRIAYI
GN------------------------------------------------------
>A0A1U8AUH0_NELNU/1-534
--------------------------------------------------------------XPPQHQYFHP
HQEEAERLLSTQPQPSELQEDIEDEEGKAYESNEKVVIVGIDESG------------SIDSEDYYANAIPPF
SWKKLWLFTGPGFLMSIAFLDPGNLEGDLQAGAIAGYSLLWLLMWATVMGLLIQLLSARLGVATGRHLAELC
RDHY-PTWAGYLLWFMAELALIGADIQEVIGSAIAIKILSHGVLPLWAGVIITAFDCFIFLFL----ENY-G
----VRKLEAVFAVLIATMAMSFAWMFGETK-PSG-KELLIGVVVPK---LSS--------KTIRQAVGVVG
CIIMPHNV-------------------------------FLHSALVQSRKIDTHKKGRIQEALNYYSIESSA
ALF-ISFLINLFVTTVFAKGFY----GTEQ-ANSIGLVNAGQ---------------------------YLQ
EKYGGG-------------------LFPILYIWGIGLLAAGQSSTITGTYAGQFIMGGFLNLRLKKWLRALI
TRSFAIIPTMIVALFF-D--TSDK--M--L-------DVLNEWINVLQSIQIPFAVIPLLI-----------
--------------LVSKEQVMG-V-FKIGPAFKAV---------------------------AWIIAALVI
LINGFLLLDFFSSEVKGLLFGTLVSTATAAYM--AFIIYLILQ--------GGALSSCPSLIHSKKSIDTGN
--------------------------------------------------------
>A0A1U8B7W3_NELNU/1-534
--------------------------------------------------XPPQHQQHQKRPQLQEQEEADS
LLSTRSPESEGDSEDEEKAYESKEKVIIVGTGESESTESDNCFAT------------------------PPF
SWKKLWLFTGPGFLISIAFLDPGNLEGDLQAGAIAGYSLLWLLMWATVMGLLIQLLSARLGVATGRHLAELC
RDQY-PTWARYLLWFMAELALIGADIQEVIGSAIAIKILSHGVLPLWAGVLITAFDCFVFLFL----ENY-G
----VRKLEAVFAVLIATMALSFAWMFGETK-PSG-KELLLGVLVPK---LSS--------KTIRQAVGVVG
CIIMPHNV-------------------------------FLHSALVQSRNIETHKRGRVQEALNYYSIESSA
ALL-VSFVINLFVTTVFAKGFY----GTEQ-ATSIGLVNAGQ---------------------------YLQ
EKYGGG-------------------LFPILYIWGIGLLAAGQSSTITGTYAGQFIMGGFLNLRLKKWLRALI
TRSFAIVPTIIVALVF-D--T--SEGM--L-------DVLNEWLNVLQSIQIPFAIIPLLI-----------
--------------LVSKEQVMG-V-FTIGPALKVV---------------------------AWIVALLVI
LINGYLLLDFFSSEVNGLFFGSLVSAVIAAYV--AFVIYLVWQ--------GGAFNSCLRLVRSKNLMQTGN
--------------------------------------------------------
>A0A1U7XXS6_NICSY_A0A1S4A127_TOBAC/1-509
------------------------------------------------------------------------
-----------XPPHDDEQQQLLANRLLEETAYDYSDKVHIIGVD--------------EHDGEDFTQVPPF
SWKKLWLFTGPGFLMSIAFLDPGNLEGDLQAGAIAGYSLLWLLFWATAIGLLIQLLSARLGVATSRHLAELC
RDEY-PTWARLLLWIMAELALIGADIQEVIGSAIAIKILSRGFLPLWSGVVITALDCFIFLFL----ENY-G
----VRKLEALFAALIAVMAFSFAWMFGETK-PNG-VELLVGIVVPK---LSS--------KTIKQAVGIVG
CVIMPHNV-------------------------------FLHSALVQSREIDHHRVGRVREALKYYSIESTA
ALT-ISFIINLFVTTVFAKSFY----GSEI-ANSIGLENAGQ---------------------------YLQ
EKYGGG-------------------VFPILYIWAIGLLAAGQSSTITGTYAGQFIMGGFLHMRLKKWQRALI
TRSCAIIPTLIVALAF-DTSE--K--S--L-------DVLNEWLNVLQSVQIPFALIPLLC-----------
--------------LVSKEEIMG-V-FKIGSTLKVI---------------------------SWLVAALVI
MINGYLLMDSLSSAVSGVLFTSVVFAFTGGYV--AFIVYLILRGIT-----FPDWFVKNKSITSIEN-----
--------------------------------------------------------
>A0A077DCM4_TOBAC/1-513
------------------------------------------------------------------------
-------XPPHDDEQQQLLANRLLDSNEEETAYDYSDKVHIIGVD--------------EHDGEDFTEAPPF
SWKKLWLFTGPGFLMSIAFLDPGNLEGDLQAGAIAGYSLLWLLFWATAIGLLVQLLSARLGVATSRHLAELC
RDEY-PTWARLLLWIMAELALIGADIQEVIGSAIAIKILSRGFLPLWSGVVITALDCFIFLFL----ENY-G
----VRKLEALFAVLIAVMAVSFAWMFGETK-PNG-VELLVGIVVPK---LSS--------KTIKQAVGIVG
CVIMPHNV-------------------------------FLHSALVQSREIDHHRVGRVREALKYYSIESTA
ALT-ISFIINLFVTTVFAKSFY----GSEI-ANSIGLENAGQ---------------------------YLQ
EKYGGG-------------------VFPILYIWAIGLLAAGQSSTITGTYAGQFIMGGFLHMRLKKWQRALI
TRSCAIIPTLIVALAFTS--E--K--L--L-------DVLNEWLNVLQSVQIPFALIPLLC-----------
--------------LVPKEEIMG-V-FKIGSTLKVI---------------------------SWLVAALVI
MINGYLLMDSLSSAVSGVLFASVVFAFTGGYV--AFIVYLILRGIT-----FPDWFVKNKSITSIEN-----
--------------------------------------------------------
>A0A1S3YSP2_TOBAC/1-513
------------------------------------------------------------------------
-------XPPHDDEQQQLLANRLLDSNEEETAYDYSDKVHIIGVD--------------EHDGEDFTEAPPF
SWKKLWLFTGPGFLMSIAFLDPGNLEGDLQAGAIAGYSLLWLLFWATAIGLLVQLLSARLGVATSRHLAELC
RDEY-PTWARLLLWIMAELALIGADIQEVIGSAIAIKILSRGFLPLWSGVVITALDCFIFLFL----ENY-G
----VRKLEALFAVLIAVMAVSFAWMFGETK-PNG-VELLVGIVVPK---LSS--------KTIKQAVGIVG
CVIMPHNV-------------------------------FLHSALVQSREIDHHRVGRVREALKYYSIESTA
ALA-ISFIINLFVTTVFAKSFY----GSEI-ANSIGLENAGQ---------------------------YLQ
EKYGGG-------------------VFPILYIWAIGLLAAGQSSTITGTYAGQFIMGGFLHMRLKKWQRALI
TRSCAIIPTLIVALAF-DTSE--K--S--L-------DVLNEWLNVLQSVQIPFALIPLLC-----------
--------------LVSKEEIMG-V-FKIGSTLKVI---------------------------SWLVAALVI
LINGYLLMDSLSSAVSGVLFTSVVFAFTGGYV--AFIVYLILRGIT-----FPNWFVKNKSITSIEN-----
--------------------------------------------------------
>A0A1U8FQI1_CAPAN/1-511
------------------------------------------------------------------------
---------XPPQEDEQHQQLLANRLLEESAYEYSDKVHIIGVDE--------------ETNDDDFIKTPPF
SWKKLWAFTGPGFLMSIAFLDPGNLEGDLQAGAIAGYSLVWLLFWATAMGLLVQLLAARLGVATSRHLAELC
RDEY-PKWARLLLWVMTELALIGADIQEVIGSAIAIKILSRGFLPLWSGVVITALDCFIFLFL----ENY-G
----VRKLEALFAVLIAVMAVSFAWMFGETK-PNG-VELLVGMVVPK---LSS--------NTIKQAVGIVG
CVIMPHNV-------------------------------FLHSALVQSRDIDNRKIGRVREALRYYSIESTV
ALA-ISFIINLFVTTVFAKSFY----GSSI-ANSIGLENAGQ---------------------------YLQ
EKYGGG-------------------AFPILYIWAIGLLAAGQSSTITGTYAGQFIMGGFLHMRLKKWQRALI
TRSCAIFPTLIVALAF-DTSE--K--S--L-------DVLNEWLNVLQSVQIPFAVIPLLC-----------
--------------LVSREEIMG-V-FKIGATLKVI---------------------------SWLVAALVM
LINGYLLMDSLSFAVSGVLLTSVVVAFTCGYV--AFIVYLISRGIT-----TPNWFVKNKSIASIDK-----
--------------------------------------------------------
>M1CC34_SOLTU/1-481
------------------------------------------------------------------------
------XPLHDEEEHHQLLADRLLDSNEEESAYDYSDKVHIIGVD-------------EEHDDDDFTKTPPF
SWKKLWAFTGPGFLMSIAFLDPGNLEGDLQAGAIAGYSLLWLLFWATAMGLLVQLLAARLGVATSRHLAELC
RDEY-PKWARLLLWVMTELALIGADIQEVIGSAIAIKILSRGFLPLWSGVVITALDCFVFLFL----ENY-G
----VRKLEALFAVLIAVMAVSFAWIFGETK-PNG-VELLVGVVVPK---LSS--------KTIKQAVGIVG
CVIMPHNV-------------------------------FLHSALVQSRDIDNRKIGRVREALNYYSIESTI
ALA-ISFMINLFVTTVFAKSFY----GSEI-ANSIGLENAGQ---------------------------YLQ
DKYGGG-------------------SFPILYIWAIGLLAAGQSSTITGTYAGQFIMGGFLHMRLKKWQRALI
TRSCAIVPTLIVALAF-DTSE--K--S--L-------DVLNEWLNVLQCVQIPFALIPLLC-----------
--------------LVSREEIMG-V-FKIGSTMKVC---------------------------SYL------
---------------------------------------------------QTFCSSELIFSQVRIDVLLNS
SPIEFGIYPRK---------------------------------------------
>A0A0V0IEJ8_SOLCH/1-516
------------------------------------------------------------------------
------XPLHDEEEHHQLLADRLLDSNEEESAYDYSDKVHIIGVD-------------EEHDDDDFTKTPPF
SWKKLWAFTGPGFLMSIAFLDPGNLEGDLQAGAIAGYSLLWLLFWATAMGLLVQLLAARLGVATSRHLAELC
RDEY-PKWARLLLWVMTELALIGADIQEVIGSAIAIKILSRGFLPLWSGVVITALDCFVFLFL----ENY-G
----VRKLEALFAILIAVMAVSFAWMFGETK-PNG-VELLVGVVVPK---LSS--------KTIKQAVGIVG
CVIMPHNV-------------------------------FLHSALVQSRDIDNRKIGRVREALKYYSIESTI
ALA-ISFMINLFVTTVFAKSFY----GSEIXXXXXXLENAGQ---------------------------YLQ
DKYGGG-------------------SFPILYIWAIGLLAAGQSSTITGTYAGQFIMGGFLHMRLKKWQRALI
TRSCAIVPTLIVALAF-DTSE--K--S--L-------DVLNEWLNVLQCVQIPFALIPLLC-----------
--------------LVSREEIMG-V-FKIGSSMKVI---------------------------SWLVAVLVM
LINGYLLMDSLSSAVSGMLFTSVVVAFTGAYI--AFIVYLISRRVT-----FPNWFVKNRSSSSIDN-----
--------------------------------------------------------
>Q84LR0_SOLLC/1-509
------------------------------------------------------------------------
--------XPLNDEEEHHQLLADRLLEEESAYEYSDKVHIIGVDD-----------------DDDFTKTPPF
SWKKLWAFTGPGFLMSIAFLDPGNLEGDLQAGAIAGYSLLWLLFWATAMGLLVQLLAARLGVATSRHLAELC
RDEY-PKWARLLLWVMTELALIGADIQEVIGSAIAIKILSRGFLPLWSGVVITALDCFVFLFL----ENY-G
----VRKLEALFAVLIAVMAVSFAWMFGETK-PNG-VELLVGVVVPK---LSS--------KTIKQAVGIVG
CVIMPHNV-------------------------------FLHSALVQSRDIDNRKIGRVREALNYYSIESTI
ALA-ISFMINLFVTTVFAKSFY----GSEI-ANSIGLENAGQ---------------------------YLQ
DKYGGG-------------------SFPILYIWAIGLLAAGQSSTITGTYAGQFIMGGFLHMRLKKWQRALI
TRSCAIVPTLIVALAF-DTSE--K--S--L-------DVLNEWLNVLQCVQIPFALIPLLC-----------
--------------LVSREEIMG-V-FKIGSTMKVI---------------------------SWLVAVLVM
LINGYLLMDSLSSAVSGMLFTSVVVAFTGAYI--AFIVYLISRGI------TFPNWFVKNKSISSIDN----
--------------------------------------------------------
>M1CC35_SOLTU/1-515
------------------------------------------------------------------------
------XPLHDEEEHHQLLADRLLDSNEEESAYDYSDKVHIIGVD-------------EEHDDDDFTKTPPF
SWKKLWAFTGPGFLMSIAFLDPGNLEGDLQAGAIAGYSLLWLLFWATAMGLLVQLLAARLGVATSRHLAELC
RDEY-PKWARLLLWVMTELALIGADIQEVIGSAIAIKILSRGFLPLWSGVVITALDCFVFLFL----ENY-G
----VRKLEALFAVLIAVMAVSFAWIFGETK-PNG-VELLVGVVVPK---LSS--------KTIKQAVGIVG
CVIMPHNV-------------------------------FLHSALVQSRDIDNRKIGRVREALNYYSIESTI
ALA-ISFMINLFVTTVFAKSFY----GSEI-ANSIGLENAGQ---------------------------YLQ
DKYGGG-------------------SFPILYIWAIGLLAAGQSSTITGTYAGQFIMGGFLHMRLKKWQRALI
TRSCAIVPTLIVALAF-DTSE--K--S--L-------DVLNEWLNVLQCVQIPFALIPLLC-----------
--------------LVSREEIMG-V-FKIGSTMKVI---------------------------SWLVAVLVM
LINGYLLMDSLSSAVSGMLFTSVVVAFTGAYI--AFIVYLISRG-------VTFPNWFVKNKSSSSIDN---
--------------------------------------------------------
>A0A1J7HA59_LUPAN/1-513
------------------------------------------------------------------------
--XSHQPLLNSHQHDELEETAYDSSEKVIIVGDDEFDDDYNWSRT------------------------PPF
SWKKLWLFMGPGFLMSIAFLDPGNLEGDLQAGAIAGYSLLWLLITATLMGLLIQLLSARLGVTTGRHLAEHC
REEY-PTWARLVLWVMAEIALIGSDIQEVIGSAIAIRILTNGAVPLWAGVVITASDCFVFLFL----ENY-G
----VRKLEACFALLIGIMAISFAWMFGEAK-PNG-KELLLGIFVPK---LSS--------KTIHQAVGVVG
CIIMPHNV-------------------------------FLHSALVQSRDVDRSKKGRVQEAINYYSIESTL
ALV-VSLVINIFVTTVFANGFY----GTDL-AQNIGLVNAGQ---------------------------YLQ
EKYGGG-------------------LLPILYIWGIGLLAAGQSSTLTGTYAGQFIMGGFLNLKLKKWLRALI
TRSCSILPTMIIALTF-D--TSED--A--L-------DVLNDWLNVLLSVQIPFALIPLLC-----------
--------------LVSKEQIMG-T-FKIGPVLKII---------------------------SWLVAALLI
VINGYLLVEFFSAEVNGAVVATILCIVTAAYV--AFIIYLAARAITF----SSWKSVPQEKTESSDLKTVI-
--------------------------------------------------------
>I1K299_SOYBN/1-516
--------------------------------------------------------------------XSRS
HQEQPLLADSFIEEDEAQETAYDSSEKIVVVGVDESDNEDNWGRV------------------------PPF
SWKKLWLYTGPGFLMSIAFLDPGNLEGDLQAGAIAGYSLLWLLMWATAMGLLIQLLSARLGVVTGKHLAELC
REEY-PPWARRVLWIMAELALIGSDIQEVIGSAIAIRILSHGVVPLWAGVVITALDCFIFLFL----ENY-G
----VRTLEAFFAVLIGVMAISFAWMFGEAK-PSG-KELLLGVLIPK---LSS--------KTIQQAVGVVG
CLIMPHNV-------------------------------FLHSALVQSRQVDRSKKGRVQEALNYYSIESTL
ALV-VSFIINIFVTTVFAKGFY----GSEL-ANSIGLVNAGQ---------------------------YLE
ETYGGG-------------------LFPILYIWGIGLLAAGQSSTITGTYAGQFIMGGFLNLRLKKWMRALI
TRSCAIFPTMIVALIF-DTSE--E--S--L-------DVLNEWLNVLQSVQIPFALIPLLC-----------
--------------LVSKEQIMG-T-FRIGAVLKTT---------------------------SWLVAALVI
VINGYLLTEFFSSEVNGPMIGAVVGAITAAYV--AFIIYLIWRAITYL---PWQSVTQPKTIAHSAG-----
--------------------------------------------------------
>Q7X9B8_SOYBN/1-516
--------------------------------------------------------------------XSGS
HQEQPLLENSFIEEDEPQETAYDSSEKIVVVGVDEFDDEENWGRV------------------------PRF
SWKKLWLFTGPGFLMSIAFLDPGNLEGDLQAGAIAGYSLLWLLMWATAMGLLIQLLSARLGVATGKHLAELC
REEY-PPWARIVLWIMAELALIGSDIQEVIGSAIAIRILSHGVVPLWAGVVITALDCFIFLFL----ENY-G
----VRTLEAFFAILIGVMAISFAWMFGEAK-PSG-KELLLGVLIPK---LSS--------KTIQQAVGVVG
CLIMPHNV-------------------------------FLHSALVQSRQVDRSKKGRVQEALNYYSIESTL
ALV-VSFIINIFVTTVFAKGFY----GSEL-ANSIGLVNAGQ---------------------------YLE
ETYGGG-------------------LFPILYIWGIGLLAAGQSSTITGTYAGQFIMGGFLNLRLKKWMRALI
TRSCAIIPTMIVALLF-DTSE--E--S--L-------DVLNEWLNVLQSVQIPFALIPLLC-----------
--------------LVSKEQIMG-T-FRIGAVLKTT---------------------------SWLVAALVI
VINGYLLTEFFSSEVNGPMIGTVVGVITAAYV--AFVVYLIWQAITYL---PWQSVTQPKTIAHSEG-----
--------------------------------------------------------
>I1MVR0_SOYBN/1-516
--------------------------------------------------------------------XSGS
HQEQPLLENSFIEEDEPQETAYDSSEKIVVVGVDESDDEENWGRV------------------------PRF
SWKKLWLFTGPGFLMSIAFLDPGNLEGDLQAGAIAGYSLLWLLMWATAMGLLIQLLSARLGVATGKHLAELC
REEY-PPWARIVLWIMAELALIGSDIQEVIGSAIAIRILSHGVVPLWAGVVITALDCFIFLFL----ENY-G
----VRTLEAFFAILIGVMAISFAWMFGEAK-PSG-KELLLGVLIPK---LSS--------KTIQQAVGVVG
CLIMPHNV-------------------------------FLHSALVQSRQVDRSKKGRVQEALNYYSIESTL
ALV-VSFIINIFVTTVFAKGFY----GSEL-ANSIGLVNAGQ---------------------------YLE
ETYGGG-------------------LFPILYIWGIGLLAAGQSSTITGTYAGQFIMGGFLNLRLKKWMRALI
TRSCAIIPTMIVALLF-DTSE--E--S--L-------DVLNEWLNVLQSVQIPFALIPLLC-----------
--------------LVSKEQIMG-T-FRIGAVLKTT---------------------------SWLVAALVI
VINGYLLTEFFSSEVNGPMIGTVVGVITAAYV--AFVVYLIWQAITYL---PWQSVTQPKTIAHSEG-----
--------------------------------------------------------
>A0A0L9TPI1_PHAAN/1-519
-------------------------------------------------------------------XSGNT
EEQPLLPDSFQAEEELQETAYESSEKIVVVGIDESDSEDNWGRVP-------------------------PF
SWKKLWLFTGPGFLMSIAFLDPGNLEGDLQAGAIAGYSLLWLLMWATAMGLLIQLLSARLGVATGKHLAELC
REEY-PAWARIVLWIMAELALIGSDIQEVIGSAIAIRILSRGVVPLWAGVVITALDWRYCFYL----ENY-G
----VRTLEALFAVLIGVMAISFAWMFGEAK-PSG-KELLLGVLIPK---LSS--------RTIQQAVGVVG
CLIMPHNV-------------------------------FLHSALVQSRQVDRSKKGRVQEALNYYSIESTL
ALV-VSFIINIFVTTVFAKGFY----GSEL-ANSIGLANAGQ---------------------------YLE
ETYGGG-------------------LFPILYIWGIGLLAAGQSSTITGTYAGQFIMGGFLNLRLKKWMRALI
TRSCAIIPTMIVALLF-D--T--SEGS--L-------DVLNEWLNVLQSVQIPFALIPLLY-----------
--------------LVSKEQIMG-T-FRIGYVLKIT---------------------------SWLVAALVI
VINGYLLMEFFSSEVNGPLFGAVVGAITAAYV--AFLLYLIWRAI------AFYLGKA--------------
--------------------------------------------------------
>A0A1S3UWP9_VIGRR/1-504
-------------------------------------------------------------------XSGNT
EEQPLLPDSLQEEEELQETAYESSEKIVVVGIDESGSEDNWGRVP-------------------------PF
SWKKLWLFTGPGFLMSIAFLDPGNLEGDLQAGAIAGYSLLWLLMWATAMGLLIQLLSARLGVATGKHLAELC
REEY-PAWARIVLWIMAELALIGSDIQEVIGSAIAIRILSRGVVPLWAGVVITALDCFIFLFL----ENY-G
----VRTLEALFAVLIGVMAISFAWMFGEAK-PSG-KELLLGVLIPK---LSS--------RTIQQAVGVVG
CLIMPHNV-------------------------------FLHSALVQSRQVDRSKKGRVQEALNYYSIESTL
ALV-VSFIINIFVTTVFAKGFY----GSEL-ANSIGLANAGQ---------------------------YLE
ETYGGG-------------------LFPILYIWGIGLLAAGQSSTITGTYAGQFIMGGFLNLRLKKWMRALI
TRSCAIIPTMIVALLF-D--T--SEGS--L-------DVLNEWLNVLQSVQIPFALIPLLY-----------
--------------LVSKEQIMG-T-FRIGYVLKIT---------------------------SWLVAALVI
VINGYLLTEFFSSEVNGPLFGAVVGAITAAYV--AFLLYLIWRAI------AFYLGKA--------------
--------------------------------------------------------
>A0A0S3R4X7_PHAAN/1-504
-------------------------------------------------------------------XSGNT
EEQPLLPDSFQAEEELQETAYESSEKIVVVGIDESDSEDNWGRVP-------------------------PF
SWKKLWLFTGPGFLMSIAFLDPGNLEGDLQAGAIAGYSLLWLLMWATAMGLLIQLLSARLGVATGKHLAELC
REEY-PAWARIVLWIMAELALIGSDIQEVIGSAIAIRILSRGVVPLWAGVVITALDCFIFLFL----ENY-G
----VRTLEALFAVLIGVMAISFAWMFGEAK-PSG-KELLLGVLIPK---LSS--------RTIQQAVGVVG
CLIMPHNV-------------------------------FLHSALVQSRQVDRSKKGRVQEALNYYSIESTL
ALV-VSFIINIFVTTVFAKGFY----GSEL-ANSIGLANAGQ---------------------------YLE
ETYGGG-------------------LFPILYIWGIGLLAAGQSSTITGTYAGQFIMGGFLNLRLKKWMRALI
TRSCAIIPTMIVALLF-D--T--SEGS--L-------DVLNEWLNVLQSVQIPFALIPLLY-----------
--------------LVSKEQIMG-T-FRIGYVLKIT---------------------------SWLVAALVI
VINGYLLMEFFSSEVNGPLFGAVVGAITAAYV--AFLLYLIWRAI------AFYLGKA--------------
--------------------------------------------------------
>V7CCE2_PHAVU/1-455
-------------------------------------------------------------------XSRNP
QEQPLLSDSFQEEEERQETAYESSEKIVVVGIDESDSEENWGRVP-------------------------PF
SWKKLWLFTGPGFLMSIAFLDPGNLEGDLQAGAIAGYSLLWLLMWATAMGLLIQLLSARLGVATGKHLAELC
REEY-PAWARIVLWVMAELALIGSDIQEVIGSAIAIRILSRGVVPLWAGVVITALDCFIFLFL----ENY-G
----VRALEAFFAVLIGLMAISFAWMFGEAK-PSG-KELLLGILIPK---LSS--------RTIQQAVGVVG
CLIMPHNV-------------------------------FLHSALVQSRQVDRSKKGRVHEAINYYSIESTL
ALV-VSFIINIFVTTVFAKGFY----GSEL-ANSIGLANAGQ---------------------------YLE
ETYGGG-------------------LFPILYIWGIGLLAAGQSSTITGTYAGQFIMGGFLNLRLKKWTRALI
TRSCAIIPTMIVALLFTE--E--S--L--D--------VLNGWLNVLQSVQIPFALIPLLY-----------
--------------LVSKEQIMG-T-FKIGSVLK--------------------------------------
---------------------------------------------------RQIGRPDFTLLP---------
--------------------------------------------------------
>V7CER2_PHAVU/1-516
-------------------------------------------------------------------XSRNP
QEQPLLSDSFQEEEERQETAYESSEKIVVVGIDESDSEENWGRVP-------------------------PF
SWKKLWLFTGPGFLMSIAFLDPGNLEGDLQAGAIAGYSLLWLLMWATAMGLLIQLLSARLGVATGKHLAELC
REEY-PAWARIVLWVMAELALIGSDIQEVIGSAIAIRILSRGVVPLWAGVVITALDCFIFLFL----ENY-G
----VRALEAFFAVLIGLMAISFAWMFGEAK-PSG-KELLLGILIPK---LSS--------RTIQQAVGVVG
CLIMPHNV-------------------------------FLHSALVQSRQVDRSKKGRVHEAINYYSIESTL
ALV-VSFIINIFVTTVFAKGFY----GSEL-ANSIGLANAGQ---------------------------YLE
ETYGGG-------------------LFPILYIWGIGLLAAGQSSTITGTYAGQFIMGGFLNLRLKKWTRALI
TRSCAIIPTMIVALLFTE--E--S--L--D--------VLNGWLNVLQSVQIPFALIPLLY-----------
--------------LVSKEQIMG-T-FKIGSVLKIA---------------------------SWLVAALVI
VINGYLLTEFFSSEVNGLLFGAVVSVITAAYV--AFVLYLIWRAITIL---PWQSITRVKTVVHSES-----
--------------------------------------------------------
>I3T8S7_MEDTR/1-515
---------------------------------------------------------------------XYP
NSQEQSQPLIVEEQEEEKPQETAYDSSEKIVVVGIDESTNWGTSV------------------------PPF
SWKKLWLFTGPGFLMSIAFLDPGNLEGDLQAGAIAGYSLLWLLMWATAMGLLIQLLSARLGVATGKHLAELC
REEY-PRWARYVLWVMAEFALIGSDIQEVIGSAIAIRILSNGVIPLWAGVVITALDCFIFLFL----ENY-G
----VRTLEAFFAVLIGVMALAFAWMFGEAK-PSG-KELLVGILVPK---LSS--------RTIQQAVGVVG
CLIMPHNV-------------------------------FLHSALVQSRQVDHSNKGRVQEALNYYSIESTI
ALI-VSFIINIFVTAVFAKGFY----GSEV-ANKIGLENAGQ---------------------------YLQ
ETYGGG-------------------VFPILYIWGIGLLAAGQSSTITGTYAGQFIMGGFLNLRLKKWMRALI
TRSFAIVPTMIVALMF-DATE--D--S--L-------DVLNEWLNVLQSVQIPFALIPLLC-----------
--------------LVSKEQIMG-T-FKIGPVLKIF---------------------------SWSVAALVT
VINGYLLLEFFSAEVNGIIVGVVVCTITAAYV--AFIIYLILRATT-----FSPWQSVTRPKAILPSDS---
--------------------------------------------------------
>A0A1S2YS89_CICAR/1-510
------------------------------------------------------------------------
-XSPNRREHEQPLLLQQEKSQETAYDSSEKIVVVGIDESTNWDTE-----------------------VPPF
SWKKLWLFTGPGFLMSIAFLDPGNLEGDLQAGAFAGYSLLWLLMWATAMGLLIQLLSARLGVATGKHLAELC
REEY-PKWARMVLWVMAELALIGSDIQEVIGSAIAIRILSNGILPIWSGVIITALDCFIFLFL----ENY-G
----VRSLEAFFAVLIGVMALAFAWMFGEAK-PSG-KELLVGILVPK---LSS--------RTIQQAVGVVG
CLIMPHNV-------------------------------FLHSALVQSRQVDHSNKGRVQEAINYYSIESTL
ALI-VSFGINILVTAVFAKGFY----GSEI-ADSIGLVNAGQ---------------------------YLQ
ETYGGG-------------------LLPILYIWGIGLLAAGQSSTITGTYAGQFIMEGFLNLRLKKWLRALI
TRSFAIIPTMIVALMFTE--G--S--L--D--------VLNEWLNVLQSVQIPFALIPLLC-----------
--------------LVSQERIMG-T-FKIGTVLKTI---------------------------SWFVTALVT
VINGYLLLEFFTSEVNGVVVGAVVCALTAAYV--AFIIYLIWGATSF----LPRQSGPKAILHSDS------
--------------------------------------------------------
>A0A1J7I6J3_LUPAN/1-509
------------------------------------------------------------------------
----XSQQPLLLHLPQIQEDTAYDSSEKIIIVGADESDDESNCGR-----------------------TPPF
SWKKLWLFTGPGFLMSIAFLDPGNLEGDLQAGAVAGYSLLWLLMWATLMGLLIQLLSARLGVATGRHLAELC
REEY-PTWAGIVLWVMAEVALIGSDIQEVIGSAIAIRILSNGFVPLWFGVIITALDCFVFLFL----ENY-G
----VRKLEAFFAVLIGIMTLAFAWMFGEAK-PSG-KELLIGILVPK---LSS--------RTIHQAVGVVG
CIIMPHNV-------------------------------FLHSALVQSRQVDQSKKGRVQEALNYYSIESTI
ALI-VSLAINIFVTTVFAGGFY----GTEV-ANSIGLANAGH---------------------------YLQ
EKYGGG-------------------LLPILYIWGIGLLAAGQSSTLTGTYAGQFIMGGFLNLKLKKWMRALI
TRSCAIIPTMIVALIF-DTSE--D--A--L-------DVLNEWLNVLQSVQIPFALIPLLC-----------
--------------LVSKEQIMG-S-FKIGPVLKII---------------------------SWFVAALLI
VINGYLLLDFFSAEVNGTVVATVLCALTAAYV--AFIIYLVSRAIT-----FSPWQSVIQKKTISNSEN---
--------------------------------------------------------
>A0A1S2YYC2_CICAR/1-506
------------------------------------------------------------------------
-------XSNQQQPLLLEETAYDSSEKVIVVGDEDYEADVDNGIR-----------------------IPPF
SWKKLWLFSGPGFLMSIAFLDPGNLEGDLQSGAIAGYSLLWLLMWATAMGLLIQLLSARLGVATGRHLAELC
RDEY-PSWARIVLWLMTEVALIGSDIQEVIGSAIAIRILSNGLVPLWAGVVITALDCFIFLFL----ENY-G
----VRKLEAFFAVLIAIMALSFAWMFGEAK-PDG-VDVLVGILVPK---LSS--------RTIQQAVGVVG
CIIMPHNV-------------------------------FLHSALVQSRQVDPKKKGRVQEAINYYSIESTI
ALV-VSFVINIFVTTVFAKGFY----GTEI-ANRIGLVNAGQ---------------------------YLQ
EKYGGG-------------------VFPILYIWGIGLLAAGQSSTITGTYAGQFIMGGFLNLKLKKWIRALI
TRSFAIIPTMIVALIFTS--E--D--S--L-------DLLNEWLNVLQSVQIPFALIPLLC-----------
--------------LVSKEQIMG-T-FKIGSGLKII---------------------------SWLVAALVI
VINGYLLLEFFSSEVNGAVLTTIVSTITAAYV--AFIIYLIS---------SAFTFSPWQSLTQSKTVVTAE
S-------------------------------------------------------
>G7K3Y6_MEDTR/1-514
------------------------------------------------------------------------
XSHQQPLLEQQEEEGEETAYDSSEKVVVVGTDEEEAYEAEVDSGV----------------------RIPPF
SWKKLWLFSGPGFLMSIAFLDPGNLEGDLQSGAIAGYSLLWLLMWATAMGLLIQLLSARLGVATGRHLAELC
RDEY-PTWARIVLWLMTEVALIGSDIQEVIGSAIAIRILSNGLVPLWAGVVITALDCFIFLFL----ENY-G
----VRKLEAFFAVLIAIMALSFAWMFGEAK-PDG-VDVLVGILVPK---LSS--------RTIQQAVGVVG
CIIMPHNV-------------------------------FLHSALVQSRQVDPKKKGRVQEALNYYSIESTI
ALV-VSFIINIFVTTVFAKGFY----GTEI-ANRIGLVNAGQ---------------------------YLQ
EKYGGG-------------------VFPILYIWGIGLLAAGQSSTITGTYAGQFIMGGFLNLKLKKWMRALI
TRSFAIVPTMIVALIF-DSSE--E--S--L-------DVLNEWLNVLQSVQIPFALIPLLC-----------
--------------LVSKERIMG-T-FKIGSVLKTV---------------------------SWLVAALVI
VINGYLLLEFFSSEVSGAVFTTVVCAITAAYV--AFIIYLISSSIT-----FSPWQSLTRSKTVTTTES---
--------------------------------------------------------
>J9PI84_ARAHY/1-504
------------------------------------------------------------------------
--------XPPQQPLLEPEEDTAYDSSEKVVVAVGVEDEYGDDVE-----------------------APPF
SWKKLWLFTGPGFLMSIAFLDPGNLEGDLQSGAIAGYSLLWLLMWATLMGLLIQLLSARLGVATGRHLAELC
REEY-PPWARIVLWLMTELALIGSDIQEVIGSAIAIRILSNGFVPLWAGVVITALDCFIFLFL----ENY-G
----VRKLEAFFAVLIGIMALSFAWMFGEAK-PNG-VDVLLGVLVPK---LSS--------RTIKQAVGVVG
CIIMPHNV-------------------------------FLHSALVQSRQIDQSKKGRVQEALNYYSIESTL
ALA-VSFIINIFVTTVFAKGFY----GTEI-ADSIGLVNAGT---------------------------YLQ
EKYGGG-------------------LFPILYIWGIGLLAAGQSSTITGTYAGQFIMGGFLNLRLKKWVRALI
TRCCAIIPTMIVALIF-DTSE--E--S--L-------DILNEWLNVLQSVQIPFALIPLLC-----------
--------------LVSKEQIMG-T-FRIGPVLKIF---------------------------SWLVAALVI
VINGYLLLDFFSSEVNGAVFAVVVCALTAAYV--AFVIYLIARAVS-----FSPWQSLDRSKATSTEN----
--------------------------------------------------------
>I1J9B4_SOYBN/1-507
------------------------------------------------------------------------
------------XPPQETQQPLLSEEQEETAYDSSEKVVVVGIDE-----------------HDGDLEAPPF
SWRKLWLFTGPGFLMSIAFLDPGNLEGDLQSGAIAGYSLLWLLMWATAMGLLIQLLSARLGVATGRHLAELC
REEY-PTWARIVLWLMTEVALIGADIQEVIGSAIAIRILSNGVVPLWAGVVITAFDCFIFLFL----ENY-G
----VRKLEAFFGVLIGVMALSFAWMFGEAK-PNG-VDVLVGILVPK---LSS--------RTIQQAVGVVG
CVIMPHNV-------------------------------YLHSALVQSRRVDPSKKGRVQEALNYYSIESTI
ALI-VSFVINIFVTTVFAKGFY----GTEI-ANSIGLVNAGQ---------------------------YLQ
EKYGGG-------------------LFPILYIWGIGLLAAGQSSTITGTYAGQFIMGGFLNLRLKKWMRALI
TRSFAIIPTMIVALIF-DTSE--E--S--L-------DVLNEWLNVLQSVQIPFALVPLLC-----------
--------------LVSKEQIMG-S-FRIGPVLKII---------------------------SWLVAALVI
VINGYLLLEFFSSEVNGAVFATVVCVLTAAYV--AFVLYLISRAITYTP--WQRLTRSKTVATTVN------
--------------------------------------------------------
>I1LH97_SOYBN/1-506
------------------------------------------------------------------------
-------XPPEQTQQPLLSEEQEETAYDSSEKVVVVGIDDHDGDV----------------------EAPPF
SWRKLWLFTGPGFLMSIAFLDPGNLEGDLQSGAIAGYSLLWLLMWATAMGLIIQLLSARLGVATGRHLAELC
REEY-PTWARIVLWLMTEIALIGADIQEVIGSAIAIRILSNGVVPLWAGVVITAFDCFIFLFL----ENY-G
----VRKLEAFFAVLIGVMALSFAWMFGEAK-PNG-VDVLVGILVPK---LSS--------RTIQQAVGVVG
CIIMPHNV-------------------------------YLHSALVQSRQVDPSKKGRVQEALNYYSIESTI
ALI-VSFVINIFVTTVFAKGFY----GTEI-ANSIGLVNAGQ---------------------------YLQ
EKYGGG-------------------LFPILYIWGIGLLAAGQSSTITGTYAGQFIMGGFLNLRLKKWIRALI
TRSFAIIPTIIVALIF-DTSE--E--S--L-------DVLNEWLNVLQSVQIPFALIPLLC-----------
--------------LVSKEQIMG-S-FRIGPVLKII---------------------------SWLVAALVI
VINGYLLLEFFSSEVNGAVFATVVCVLTAAYV--AFVLYLISRAITYT---PWQSLTRSKTATTES------
--------------------------------------------------------
>V7CHJ7_PHAVU/1-507
------------------------------------------------------------------------
--------XPPQDRRQPLLAEEQEETAYDSSEKVVVVGIDEQDGD---------------------VEAPPF
SWRKLWLFTGPGFLMSIAFLDPGNLEGDLQSGAIAGYSLLWLLMWATAMGLIIQLLSARLGVATGRHLAELC
REEY-PAWARIVLWLMTEIALIGSDIQEVIGSAIAIRILSNGVVPLWAGVVITAFDCFIFLFL----ENY-G
----VRKLEAFFAVLIAVMALSFAWMFGEAK-PNG-VDVLVGILVPK---LSS--------RTIQQAVGVVG
CIIMPHNV-------------------------------FLHSALVQSRQVDPSKKGRVQEALNYYSIESTI
ALA-VSFMINIFVTTVFAKGFY----GTEI-ANNIGLVNAGQ---------------------------YLQ
EKYGGG-------------------LFPILYIWGIGLLAAGQSSTITGTYAGQFIMGGFLNLRLKKWVRALI
TRSFAIIPTMIVALIF-DTTE--E--S--L-------DVLNEWLNVLQSVQIPFALIPLLC-----------
--------------LVSKEQIMG-S-FRIGPVLKII---------------------------SWLVAALVI
VINGYLLLEFFSSEVNGAVFATIVCVLTAAYV--SFILYLISRAITYT---PWQSLTRSKTVATTDN-----
--------------------------------------------------------
>A0A1S3VSP2_VIGRR/1-507
------------------------------------------------------------------------
--------XPPQDHHQPLLAEEQQETAYDSAEKVVVVGIDEQDGD---------------------VEAPPF
SWRKLWLFTGPGFLMSIAFLDPGNLEGDLQSGAIAGYSLLWLLMWATAMGLIIQLLSARLGVATGRHLAELC
REEY-PAWARIVLWLMTEIALIGADIQEVIGSAIAIRILSNGVVPLWAGVVVTALDCFIFLFL----ENY-G
----VRKLEAFFAVLIAVMALSFAWMFGEAK-PNG-VGVLVGILVPK---LSS--------RTIQQAVGVVG
CIIMPHNV-------------------------------FLHSALVQSRQVDPSKKGRVQEALNYYSIESTI
ALA-VSFVINIFVTTVFAKGFY----GTEI-ANNIGLVNAGQ---------------------------YLQ
EKYGGG-------------------LFPILYIWGIGLLAAGQSSTITGTYAGQFIMGGFLNLRLKKWVRALI
TRSFAIIPTMIVALIF-DTSE--E--S--L-------DVLNEWLNILQSVQIPFALIPLLC-----------
--------------LVSKEQIMG-S-FRIGPVLKII---------------------------SWLVAALVI
VINGYLLVEFFSSEVNGAVFSAIVFVLTAAYV--AFVLYLISRAITYT---PWQSLTGSKTVATAEN-----
--------------------------------------------------------
>A0A0L9UQI3_PHAAN_A0A0S3T5N6_PHAAN/1-506
------------------------------------------------------------------------
-------XPPQDHHQPLLAEEQEETAYDSADKVVVVGIDEQDGDE-----------------------ALPF
SWRKLWLFTGPGFLMSIAFLDPGNLEGDLQSGAIAGYSLLWLLMWATAMGLLIQLLSARLGVATGRHLAELC
REEY-PAWARIVLWLMTEIALIGSDIQEVIGSAIAIKILSNGVVPLWAGVVVTALDCFIFLFL----ENY-G
----VRKLEAFFAVLIAVMALSFAWMFGEAK-PNG-VDVLVGILVPK---LSS--------RTIQQAVGVVG
CIIMPHNV-------------------------------FLHSALVQSRQVDPSKKGRVQEALNYYSIESTI
ALA-VSFVINIFVTTVFAKGFY----GTEI-ANNIGLVNAGQ---------------------------YLQ
EKYGGG-------------------LFPIMYIWGIGLLAAGQSSTITGTYAGQFIMGGFLNLRLKKWVRALI
TRSFAIIPTMIVALIF-DTSE--E--S--L-------DVLNEWLNVLQSVQIPFALIPLLC-----------
--------------LVSKEQIMG-S-FRIGPVLKII---------------------------SWLVAALVI
VINGYLLVEFFSSEVNGAVFAAIVFVLTAAYV--AFVLYLISRAITYT---PWQRLTGSKTVATAEN-----
--------------------------------------------------------
>A0A0K0PMF0_9MAGN/1-516
------------------------------------------------------------------------
XPPPSPSSASDPLLPSSHNNEIHDETAYESDEKVHIVGVFSNSDS--------------DIENENEKHSLPF
SWKKLWLFTGPGFLMSIAFLDPGNLEGDLQSGAIAGYSLLWLLMWATAMGLLVQLLSARLGVATGRHLAELC
RDEY-PSWARYVLWVMAELALIGADIQEVIGSAIAIKILSNGYLPLWSGVVITALDCFIFLFL----ENY-G
----VRKLEAVFAVLIATMALSFAWMFGETK-PDG-VELLLGLLVPR---LSS--------KTIKQAVGVVG
CIIMPHNV-------------------------------FLHSALVQSREIDRSKKSRVQEALKYYSIESTI
ALV-VSFIINLFVTTVFAKAFY----GTKV-ADNIGLVNAGQ---------------------------YLQ
EKYGGG-------------------LLPILYIWAIGLLAAGQSSTITGTYAGQFMMGGFLNLRLKKWLRALI
TRSCAIIPTVIVALIF-DTRE--D--S--L-------DVLNEWLNVLQSIQIPFALIPLLF-----------
--------------LVSKKQLMG-V-FVIGPVLKTV---------------------------ASLVTALVM
VINGYLLLDFFSSEATGVLFTSIISTFTAAYV--GFIIYLV----------GRGLNVSNCDADCRPSK----
--------------------------------------------------------
>A0A0K0PMH4_9MAGN/1-520
------------------------------------------------------------------------
XPPPSPSSASDPLLPSSHNDEIHDETAYDSDEKVHIVGVFSNSDS--------------DIENENEKSSLPF
SWKKLWLFTGPGFLMSIAFLDPGNLEGDLQAGAIAGYSLLWLLMWATAMGLLVQLLSARLGVATGRHLAELC
RDEY-PSWARYVLWVMAELALIGADIQEVIGSAIAIKILSNGYLPLWAGVVITALDCFIFLFL----ENY-G
----VRKLEAVFAVLIATMALSFAWMFGETK-PDG-VELLLGLLVPR---LSS--------KTIKQAVGVVG
CIIMPHNV-------------------------------FLHSALVQSREIDRSKKSRVQEALKYYSIESTI
ALV-VSFIINLFVTTVFAKAFY----GTKV-ADNIGLVNAGQ---------------------------YLQ
EKYGGG-------------------LLPILYIWAIGLLAAGQSSTLTGTYAGQFIMGGFLNLRLKKWLRALI
TRSCAIIPTVIVALIF-D--T--REGS--L-------DVLNEWLNVLQSIQIPFAFIPLLF-----------
--------------LVSKKQLMG-V-FVIGPVLKTV---------------------------ASLVTALVM
VINGYLMLDFFSSEATGLLFTSIVSTFTAAYV--GFIIYLV----------GRGLNVSNWRSCLDADSRPSK
--------------------------------------------------------
>A0A0K0PNN7_9MAGN/1-522
------------------------------------------------------------------XSPPPR
DPQSSDPLLLSCPRHQADTDDETAYDSDQKVHVVGIDDNDDDENG---------------------LTSLPF
SWKKLWLFTGPGFLMSIAFLDPGNLEGDLQSGAIAGYSLLWLMMWATAMGLLVQLLSARLGVATGRHLAELC
REEY-PNWARYVLWVMAELALIGADIQEVIGSAIAVKILSNGYLPLWACVVVTACDCFIFLFL----ENY-G
----VRKLEAVFAVLIATMAISFAWMFGETK-PNG-VELLLGLLVPR---LSS--------KTIKHAVGVVG
CIIMPHNV-------------------------------FLHSALVQSREIDHRKKSRVQEALKYYSIESTI
ALV-VCFGINLFITTVFAKAFY----GTKE-ADSVGLVNVGQ---------------------------YLQ
EKYGGG-------------------VLPILYIWAIGLLAAGQSSTTTGTYAGQFIMGGFLNLKLKKWLRALI
TRSCAIIPTMIVALLF-DTTE--D--S--L-------DVLNEWLNVLQSIQIPFALIPLLF-----------
--------------LVSNKQLMG-V-FTIGPVLKTV---------------------------ATLVTGLVM
VINGYLLVDFFTSEVTGTLLSTLISTFTAAYV--GFIIYLV----------GRGVNIPNWSNWLKKFNTIPA
SDA-----------------------------------------------------
>A0A0K0PMY5_9MAGN/1-523
------------------------------------------------------------------XSPPPR
EPQSSEPLLLSYPRHQADTEDETAYDSDEKVHVVGIDDNDDDENG---------------------LTSLPF
SWKKLWLFTGPGFLMSIAFLDPGNLEGDLQSGAIAGYSLLWLLMWATAMGLLVQLLSARLGVATGRHLAELC
REEY-PNWARYVLWVMAEMALIGADIQEVIGSAIAIKILSNGYLPLWAGVVITACDCFIFLFL----ENY-G
----VRKLEAVFAFLIATMAISFAWMFGETK-PNG-VELLLGLLIPR---LSS--------KTIKQAVGVVG
CIIMPHNV-------------------------------FLHSALVQSREIDHSKKSRVQEALKYYSIESTI
ALM-VSFAINLFVTTVFAKAFY----GTKE-ADSVGLVNAGQ---------------------------YLQ
EKYGGG-------------------VLPILYIWAIGLLAAGQSSTITGTYAGQFIMGGFLNLKLKKWLRALI
TRSCAIIPTMIVALLF-DTNE--D--S--L-------DVLNEWLNVLQSIQIPFALIPLLF-----------
--------------LVSKKQLMG-V-FTIGPVLKIV---------------------------ASLVTGLVM
VINGYLLIDFFTSEVTGTLLSTLISTFTAAYV--GFIIYLVSR--------GVNIPNWSNWLKKSNTIPASD
TS------------------------------------------------------
>A0A1U8NAI2_GOSHI/1-460
-----------------------------------------------------------------------X
QPEDNKVPLLSDQDSDEDVAYDSGEKVHILGINEPDDEASLGVVP-------------------------PF
SWKKLWLFTGPGFLMSIAFLDPGNLEGDLQAGAIAGYSLLWLLMWATAMGLLVQLLAARLGVATGKHLAELC
SEEY-PTWDRMVLWVMAELALVGADIQEVIGSVIAIKILSNGALPLWAGVLITASDCFIFLFL----ENY-G
----VRKLEAFFAVLIATMAVSFAWMVGETK-PSG-TELLHGVSVPK---LSS--------KTIKQAVGVVG
CIIMPHNV-------------------------------FLHSALVQSREIDRNKKGQVQEALNYYSIESTA
ALI-ISFIINLFVTTVFAKAFY----DTEI-ATGIGLGNAGQ---------------------------YLE
EKYGG---------------------GLLPYIWAIGLLVAGQSSTITGTYAGQFIMGGFLKLKLKKW--SFQ
I---------------------------------------------------PFALIPLLC-----------
--------------LVSKEQIMG-A-FRIGHVLKTV---------------------------AWIVAALVI
VINGYLLLNFFSSEVSGQMFTSIVSAFTGANL--AFIIYLVSR--------GFSLFDTP-------------
--------------------------------------------------------
>A0A1U8N766_GOSHI/1-457
-----------------------------------------------------------------------X
QPEDNKVPLLSDQDSDEDVAYDSGEKVHILGINEPDDEASLGVVP-------------------------PF
SWKKLWLFTGPGFLMSIAFLDPGNLEGDLQAGAIAGYSLLWLLMWATAMGLLVQLLAARLGVATGKHLAELC
SEEY-PTWDRMVLWVMAELALVGADIQEVIGSVIAIKILSNGALPLWAGVLITASDCFIFLFL----ENY-G
----VRKLEAFFAVLIATMAVSFAWMVGETK-PSG-TELLHGVSVPK---LSS--------KTIKQAVGVVG
CIIMPHNV-------------------------------FLHSALVQSREIDRNKKGQVQEALNYYSIESTA
ALI-ISFIINLFVTTVFAKAFY----DTEI-ATGIGLGNAGQ---------------------------YLE
EKYGG---------------------GLLPYIWAIGLLVAGQSSTITGTYAGQFIMGGFLKLKLKKWI----
----------------------------------------------------PFALIPLLC-----------
--------------LVSKEQIMG-A-FRIGHVLKTV---------------------------AWIVAALVI
VINGYLLLNFFSSEVSGQMFTSIVSAFTGANL--AFIIYLVSR--------GFSLFDTP-------------
--------------------------------------------------------
>A0A1U8NA68_GOSHI/1-499
-----------------------------------------------------------------------X
QPEDNKVPLLSDQDSDEDVAYDSGEKVHILGINEPDDEASLGVVP-------------------------PF
SWKKLWLFTGPGFLMSIAFLDPGNLEGDLQAGAIAGYSLLWLLMWATAMGLLVQLLAARLGVATGKHLAELC
SEEY-PTWDRMVLWVMAELALVGADIQEVIGSVIAIKILSNGALPLWAGVLITASDCFIFLFL----ENY-G
----VRKLEAFFAVLIATMAVSFAWMVGETK-PSG-TELLHGVSVPK---LSS--------KTIKQAVGVVG
CIIMPHNV-------------------------------FLHSALVQSREIDRNKKGQVQEALNYYSIESTA
ALI-ISFIINLFVTTVFAKAFY----DTEI-ATGIGLGNAGQ---------------------------YLE
EKYGG---------------------GLLPYIWAIGLLVAGQSSTITGTYAGQFIMGGFLKLKLKKWVRALI
TRSCAIIPTIIVALVF-DSSE--A--A--L-------DTLNEWLNVLQSFQIPFALIPLLC-----------
--------------LVSKEQIMG-A-FRIGHVLKTV---------------------------AWIVAALVI
VINGYLLLNFFSSEVSGQMFTSIVSAFTGANL--AFIIYLVSR--------GFSLFDTP-------------
--------------------------------------------------------
>A0A0D3DVV9_BRAOL/1-519
---------------------------------------------------------XSRLENDRPLLTEGI
YEEVHEEEEEEEETAYDEAEKVHIARDEDDDERDLEHGVGCGGAP-------------------------PF
SWRKLWLFTGPGFLMSIAFLDPGNLEGDLQAGAVAGYSLLWLLMWATAMGLLVQLLSARLGVATGRHLAELC
REEY-PTWAGMVLWVMAELALIGSDIQEVIGSAIAIQILTNGIFPLWAGVVITALDCFVFLFL----ENY-G
----IRKLEAVFAVLIGTMAVAFAWMFGQAK-PSG-SELLVGILVPK---LST--------RTIQKAVGVVG
CIIMPHNV-------------------------------FLHSALVQSREVDKRQKHRVQEAINYYTIESTI
ALA-VSFMINLFVTTVFAKGFY----NTDL-ADSIGLVNAGQ---------------------------YLQ
DKYGGG-------------------VFPILYIWGIGLLAAGQSSTITGTYAGQFIMGGFLNFKMKKWLRALI
TRSCAIVPTMIVALVFSS--E--A--T--L-------DVLNEWLNVLQSIQIPFALIPLLC-----------
--------------LVSKEQIMG-S-FKIGPLYQTV---------------------------AWLVAALVI
MINGYLLLEFFTSEVSGVVYTGFVSVFTASYG--AFIVYLIGR--------GINFTPCRSKAESS-------
--------------------------------------------------------
>A0A078CI32_BRANA/1-515
-------------------------------------------------------------XSRLENDRPLL
TERIYKELHEEEETAYDEAEKVHIARDEDDDERDLEHGVGCGGAP-------------------------PF
SWRKLWLFTGPGFLMSIAFLDPGNLEGDLQAGAVAGYSLLWLLMWATAMGLLVQLLSARLGVATGRHLAELC
REEY-PTWAGMVLWVMAELALIGSDIQEVIGSAIAIQILTNGIFPLWAGVVITALDCFVFLFL----ENY-G
----IRKLEAVFAVLIGTMAVAFAWMFGQAK-PSG-SELLVGILVPK---LST--------RTIQKAVGVVG
CIIMPHNV-------------------------------FLHSALVQSREVDKRQKHRVQEAINYYTIESTI
ALA-VSFMINLFVTTVFAKGFY----NTDL-ADSIGLVNAGQ---------------------------YLQ
DKYGGG-------------------VFPILYIWGIGLLAAGQSSTITGTYAGQFIMGGFLNFKMKKWLRALI
TRSCAIVPTIIVALVFSS--E--A--T--L-------DVLNEWLNVLQSIQIPFALIPLLC-----------
--------------LVSKEQIMG-S-FKIGPLYQTV---------------------------AWLVAALVI
MINGYLLLEFFTSEVSGVVYTGFVSVFTASYG--AFIVYLIARGIN-----FTPWRSKAESS----------
--------------------------------------------------------
>R0FVE1_9BRAS/1-527
--------------------------------------------------SRKPQQETETEETQRTLQKIMS
ELENNEPLLITEEEETAYDETEKVHIVRDEDENDLEHGVGCGGAP-------------------------PF
SWKKLWLFTGPGFLMSIAFLDPGNLEGDLQAGAVAGYSLLWLLMWATAMGLLVQLLSARLGVATGRHLAELC
RDEY-PTWARMVLWVMAEFALIGSDIQEVIGSAIAIKILSNGILPLWAGVLITALDCFVFLFL----ENY-G
----IRKLEAVFAVLIATMAVSFAWMFGQAK-PSG-SELLIGILVPK---LSS--------RTIQKAVGVVG
CIIMPHNV-------------------------------FLHSALVQSREVDKRQKYRVQEALNYYTIESTI
ALF-VSFMINLFVTTVFAKGFY----NTDL-ADSIGLVNAGQ---------------------------YLQ
DKYGGG-------------------VFPILYIWGIGLLAAGQSSTITGTYAGQFIMGGFLNFKMKKWLRALI
TRSCAIIPTIIVALVFSS--E--A--T--L-------DVLNEWLNVLQSIQIPFALIPLLC-----------
--------------LVSKEQIMG-S-FKIGPLYQTI---------------------------AWLVAALVI
LINGYLLLEFFTSEVSGVVYTGLVTMFTASYG--AFIFYLIARGITF----TPWRFKAGSIQ----------
--------------------------------------------------------
>D7LEP6_ARALL/1-507
----------------------------------------------------------------------XS
QLENNEPLLINEEEEETAYDETEKVHIVRNEEEDLEHGVGCGGAP-------------------------PF
SWKKLWLFTGPGFLMSIAFLDPGNLEGDLQAGAVAGYSLLWLLMWATAMGLLVQLLSARLGVATGRHLAELC
RDEY-PTWARMVLWVMAELALIGSDIQEVIGSAIAIKILSNGILPLWAGVLITALDCFVFLFL----ENY-G
----IRKLEAVFAVLIATMGVSFAWMFGQAK-PSG-SELLIGILVPK---LSS--------RTIQKAVGVVG
CIIMPHNV-------------------------------FLHSALVQSREVDKRQKYRVQEALNYYTIESTI
ALF-VSFMINLFVTTVFAKGFY----NTDL-ADSIGLVNAGQ---------------------------YLQ
EKYGGG-------------------VFPILYIWAIGLLAAGQSSTITGTYAGQFIMGGFLNFKMKKWLRALI
TRSCAIIPTIIVALVFSS--E--A--T--L-------DVLNEWLNVLQSIQIPFALIPLLC-----------
--------------LVSKEQIMG-S-FKIGPLYKTI---------------------------AWLVAALVI
MINGYLLLEFFSNEVSGIVYTGFVTVFTASYG--AFILYLIARGITFT---HWRFKAESSN-----------
--------------------------------------------------------
>A0A178VW42_ARATH/1-509
--------------------------------------------------------------------XPQL
ENNEPLLINEEEEEETAYDETEKVHIVRNEEEDDLEHGVGCGGAP-------------------------PF
SWKKLWLFTGPGFLMSIAFLDPGNLEGDLQAGAVAGYSLLWLLMWATAMGLLVQLLSARLGVATGRHLAELC
RDEY-PTWARMVLWVMAELALIGSDIQEVIGSAIAIKILSNGILPLWAGVVITALDCFVFLFL----ENY-G
----IRKLEAVFAVLIATMGVSFAWMFGQAK-PSG-SELLIGILVPK---LSS--------RTIQKAVGVVG
CIIMPHNV-------------------------------FLHSALVQSREVDKRQKYRVQEALNYYTIESTI
ALF-ISFLINLFVTTVFAKGFY----NTDL-ANSIGLVNAGQ---------------------------YLQ
EKYGGG-------------------VFPILYIWAIGLLAAGQSSTITGTYAGQFIMGGFLNFKMKKWLRALI
TRSCAIIPTIIVALVFSS--E--A--T--L-------DVLNEWLNVLQSIQIPFALIPLLC-----------
--------------LVSKEQIMS-S-FKIGPLYKTI---------------------------AWLVAALVI
MINGYLLLEFFSNEVSGIVYTGFVTLFTASYG--AFILYLIARGITF----TPWPFKAESSH----------
--------------------------------------------------------
>NRAM3_ARATH/1-509
--------------------------------------------------------------------XPQL
ENNEPLLINEEEEEETAYDETEKVHIVRNEEEDDLEHGVGCGGAP-------------------------PF
SWKKLWLFTGPGFLMSIAFLDPGNLEGDLQAGAVAGYSLLWLLMWATAMGLLVQLLSARLGVATGRHLAELC
RDEY-PTWARMVLWVMAELALIGSDIQEVIGSAIAIKILSNGILPLWAGVVITALDCFVFLFL----ENY-G
----IRKLEAVFAVLIATMGVSFAWMFGQAK-PSG-SELLIGILVPK---LSS--------RTIQKAVGVVG
CIIMPHNV-------------------------------FLHSALVQSREVDKRQKYRVQEALNYYTIESTI
ALF-ISFLINLFVTTVFAKGFY----NTDL-ANSIGLVNAGQ---------------------------YLQ
EKYGGG-------------------VFPILYIWAIGLLAAGQSSTITGTYAGQFIMGGFLNFKMKKWLRALI
TRSCAIIPTIIVALVFSS--E--A--T--L-------DVLNEWLNVLQSIQIPFALIPLLC-----------
--------------LVSKEQIMG-S-FKIGPLYKTI---------------------------AWLVAALVI
MINGYLLLEFFSNEVSGIVYTGFVTLFTASYG--AFILYLIARGITF----TPWPFKAESSH----------
--------------------------------------------------------
>A0A087GSB8_ARAAL/1-510
------------------------------------------------------------------XSRLEN
NDLPLLIDQIEEEEEERAYEETEKVHIVRDEDNDLEYGVGCGGAP-------------------------PF
SWRKLWLFTGPGFLMSIAFLDPGNLEGDLQAGAVAGYSLLWLLMWATAMGLLVQLLSARLGVATGRHLAELC
REEY-PTWAAYVLWVMAELALIGSDIQEVIGSAIAIKILTNGIFPLWAGVVITALDCFVFLFL----ENY-G
----IRKLEAVFAVLIATMGVSFAWMFGQAK-PSG-SELLVGILVPK---LSS--------RTIQKAVGVVG
CIIMPHNV-------------------------------FLHSALVQSREVDKRQKYRVQEAINYYTIESTL
ALF-VSFMINLFVTTVFAKGFY----NTDL-ADSIGLVNAGQ---------------------------YLQ
EKYGGG-------------------VFPILYIWGIGLLAAGQSSTITGTYAGQFIMGGFLNFKMKKWLRALI
TRSCAIIPTIIVALVFSS--E--A--T--L-------DVLNEWLNVLQSIQIPFALIPLLC-----------
--------------LVSKEQIMG-S-FKIGPLCKTI---------------------------AWLVAALVI
MINGYLLLEFFSSEVSGIIYTGFVTVFTASYG--AFIVYLIARGIN-----FTPWRSKAESY----------
--------------------------------------------------------
>A0A1J3DW69_NOCCA/1-512
----------------------------------------------------------------XSRLENDR
PLLIDRIDEEEEETAYEEAEKVHIVRDEDDNERDLEYGVGCGGAP-------------------------PF
SWRKLWLFTGPGFLMSIAFLDPGNIEGDLQAGAIAGYSLLWLLMWATAMGLLVQLLSARLGVATGRHLAELC
REEY-PSWAGMVLWVMAELALIGSDIQEVIGSAIAIKILTNGILPLWAGVIITALDCFFFLFF----ENY-G
----IRKLEAVFAVLIATMGVSFAWMFGQAK-PSG-SELLVGILVPK---LSS--------RTIQKAVGVVG
CIIMPHNV-------------------------------FLHSALVQSREVDKRQKYRVQEAINYYTIESTL
ALF-VSFLINLFVTTVFAKGFY----NTDL-ADSIGLVNAGQ---------------------------YLQ
DKYGGG-------------------LFPILYIWGIGLLAAGQSSTITGTYAGQFIMGGFLNFRMKKWMRALI
TRSCAIIPTIIVALWF-DSSE--A--T--L-------DVLNEWLNVLQSIQIPFALIPLLC-----------
--------------LVSKERIMG-S-FKIGPLCQTI---------------------------AWLVAALVI
MINGYLLVEFFSSEVSGIVYTGFVIVFTASYG--AFIVYLIARGIN-----FTPWRPKAESS----------
--------------------------------------------------------
>A0A1J3J577_NOCCA/1-549
---------------------------ERERERERERDVKPIKSKTETETETETETENQLSPGKMSRLENDR
PLLIDRIDEEEEETAYDETEKVHIVRDEDDNERDLEYGVGCGGAP-------------------------PF
SWRKLWLFTGPGFLMSIAFLDPGNLEGDLQAGAVAGYSLLWLLMWATAMGLLVQLLSARLGVATGRHLAELC
REEY-PSWAGMVLWVMAELALIGSDIQEVIGSAIAIKILTNGILPLWAGVIITALDCFFFLFF----ENY-G
----IRKLEAVFAVLIATMGVSFAWMFGQAK-PSG-SELLVGILVPK---LSS--------RTIQKAVGVVG
CIIMPHNV-------------------------------FLHSALVQSREVDKRQKYRVQEAINYYTIESTL
ALF-VSFLINLFVTTVFAKGFY----NTDL-ADSIGLVNAGQ---------------------------YLQ
DKYGGG-------------------LFPILYIWGIGLLAAGQSSTITGTYAGQFIMGGFLNFRMKKWMRALI
TRSCAIIPTIIVALVFSS--E--A--T--L-------DVLNEWLNVLQSIQIPFALIPLLC-----------
--------------LVSKERIMG-S-FKIGPLCQTI---------------------------AWLVAALVI
MINGYLLVEFFSSEVTGIVYTGFVTVFTASYG--SFIVYLIARGI------NFTPWRPKAESS---------
--------------------------------------------------------
>A0A1J3GIP2_NOCCA/1-551
-------------------------VLRERERERERCERDVKPIKSKTETETETETENQLSPGKMSRLENDR
PLLIDRIDEEEEETAYDETEKVHIVRDEDDNERDLEYGVGCGGAP-------------------------PF
SWRKLWLFTGPGFLMSIAFLDPGNLEGDLQSGAVAGYSLLWLLMWATAMGLLVQLLSARLGVATGRHLAELC
REEY-PSWAGMVLWVMAELALIGSDIQEVIGSAIAIKILTNGILPLWAGVIITALDCFFFLFF----ENY-G
----IRKLEAVFAVLIATMGVSFAWMFGEAK-PSG-SELLVGILVPK---LSS--------RTIQKAVGVVG
CIIMPHNV-------------------------------FLHSALVQSREVDKRQKYRVQEAINYYTIESTL
ALF-VSFLINLFVTTVFAKGFY----NTDL-ADSIGLVNAGQ---------------------------YLQ
DKYGGG-------------------LFPILYIWGIGLLAAGQSSTITGTYAGQFIMGGFLNFRMKKWMRALI
TRSCAIIPTIIVALWF-DSSE--A--T--L-------DVLNEWLNVLQSIQIPFALIPLLC-----------
--------------LVSKERIMG-S-FKIGPLCQTI---------------------------AWLVAALVI
MINGYLLVEFFSSEVSGIVYTGFVIVFTASYG--AFIVYLIARGIN-----FTPWRPKAESS----------
--------------------------------------------------------
>A6YPU3_NOCCA/1-512
----------------------------------------------------------------XSRLENDR
PLLIDRIDEEEEETAYDETEKVHIVRDEDDNERDLEYGVGCGGAP-------------------------PF
SWRKLWLFTGPGFLMSIAFLDPGNLEGDLQSGAVAGYSLLWLLMWATAMGLLVQLLSARLGVATGRHLAELC
REEY-PSWAGMVLWVMAELALIGSDIQEVIGSAIAIKILTNGILPLWAGVIITALDCFFFLFF----ENY-G
----IRKLEAVFAVLIATMGVSFAWMFGQAK-PSG-SELLVGILVPK---LSS--------RTIQKAVGVVG
CIIMPHNV-------------------------------FLHSALVQSREVDKRQKYRVQEAINYYTIESTL
ALF-VSFLINLFVTTVFAKGFY----NTDL-ADSIGLVNAGQ---------------------------YLQ
DKYGGG-------------------LFPILYIWGIGLLAAGQSSTITGTYAGQFIMGGFLNFRMKKWMRALI
TRSCAIIPTIIVALVFSS--E--A--T--L-------DVLNEWLNVLQSIQIPFALIPLLC-----------
--------------LVSKERIMG-S-FKIGPLCQTI---------------------------AWLVAALVI
MINGYLLIEFFSSEVSGIVYTGFVTVFTALYG--AFIVYLIARGIN-----FTPWRPKAESS----------
--------------------------------------------------------
>Q3ZN86_NOCCA/1-512
----------------------------------------------------------------XSRLENDR
PLLIDRIDEEEEETAYDETEKVHIVRDEDDNERDLEYGVGCGGAP-------------------------PF
SWRKLWLFTGPGFLMSIAFLDPGNLEGDLQSGAVAGYSLLWLLMWATAMGLLVQLLSARLGVATGRHLAELC
REEY-PSWAGMVLWVMAELALIGSDIQEVIGSAIAIKILTNGILPLWAGVIITALDCFFFLFF----ENY-G
----IRKLEAVFAVLIATMGVSFAWMFGQAK-PSG-SELLVGILVPK---LSS--------RTIQKAVGVVG
CIIMPHNV-------------------------------FLHSALVQSREVDKRQKYRVQEAINYYTIESTL
ALF-VSFLINLFVTTVFAKGFY----NTDL-ADSIGLVNAGQ---------------------------YLQ
DKYGGG-------------------LFPILYIWGIGLLAAGQSSTITGTYAGQFIMGGFLNFRMKKWMRALI
TRSCAIIPTIIVALVFSS--E--A--T--L-------DVLNEWLNVLQSIQIPFALIPLLC-----------
--------------LVSKERIMG-S-FKIGPLCQTI---------------------------AWLVAALVI
MINGYLLVEFFSSEVSGIVYTGFVIVFTASYG--AFIVYLIARGIN-----FTPWRPKAESS----------
--------------------------------------------------------
>A0A1J3FA96_NOCCA/1-546
------------------------------RERERERERDVKPIKSKTETETETETENQLSPGKMSRLENDR
PLLIDRIDEEEEETAYDETEKVHIVRDEDDNERDLEYGVGCGGAP-------------------------PF
SWRKLWLFTGPGFLMSIAFLDPGNIEGDLQSGAVAGYSLLWLLMWATAMGLLVQLLSARLGVATGRHLAELC
REEY-PSWAGMVLWVMAELALIGSDIQEVIGSAIAIKILTNGILPLWAGVIITALDCFFFLFF----ENY-G
----IRKLEAVFAVLIATMGVSFAWMFGQAK-PSG-SELLVGILVPK---LSS--------RTIQKAVGVVG
CIIMPHNV-------------------------------FLHSALVQSREVDKRQKYRVQEAINYYTIESTL
ALF-VSFLINLFVTTVFAKGFY----NTDL-ADSIGLVNAGQ---------------------------YLQ
DKYGGG-------------------LFPILYIWGIGLLAAGQSSTITGTYAGQFIMGGFLNFRMKKWMRALI
TRSCAIIPTIIVALVFSS--E--A--T--L-------DVLNEWLNVLQSIQIPFALIPLLC-----------
--------------LVSKERIMG-S-FKIGPLCQTI---------------------------AWLVAALVI
MINGYLLVEFFSSEVSGIVYTGFVIVFTASYG--AFIVYLIARGIN-----FTPWRPKAESS----------
--------------------------------------------------------
>V4LUR5_EUTSA/1-514
---------------------------------------------------------------XSRHENDRP
LLIERLDEEEEERAYDETEKVHIVRDEDDDNERDLEYSVGCGGAP-------------------------PF
SWRKLWLFTGPGFLMSIAFLDPGNLEGDLQAGAVAGYSLLWLLMWATAMGLLVQLLSARLGVATGRHLAELC
REEY-PTWAGMVLWVMAELALIGSDIQEVIGSAIAIKILTNGILPLWAGVVITALDCFVFLFL----ENY-G
----IRKLEAVFAVLIGTMAIAFAWMFGQAK-PSG-SELLIGILVPR---LSS--------RTIQKAVGVVG
CIIMPHNV-------------------------------FLHSALVQSREVDKRQRYRVQEAINYYTIESTI
ALF-LSFMINLFVTTVFAKGFY----NTDL-ADSIGLVNAGQ---------------------------YLQ
DKYGGG-------------------LFPILYIWGIGLLAAGQSSTITGTYAGQFIMGGFLNFKMKKWMRALI
TRSCAIIPTIIVALVFSS--E--A--T--L-------DVLNEWLNVLQSIQIPFALIPLLC-----------
--------------LVSKEQIMG-S-FKIGPLYQTI---------------------------AWLVAALVI
MINGYLLLEFFSSEVSGIVYTGFVTAFTASYG--AFIVYLIARGIN-----FTPWRSKAESSR---------
--------------------------------------------------------
>M4C8P5_BRARP/1-511
----------------------------------------------------------------XSRSENDR
PLLINRIDEEEEERAYDDTEKVHIVRDEDDNERDLEYGVGCGGAP-------------------------PF
SWRKLWLFTGPGFLMSIAFLDPGNLEGDLQAGAVAGYSLLWLLMWATAMGLLVQLLSARLGVATGRHLAELC
REEY-PTWAGMVLWVMAELALIGSDIQEVIGSAIAIKILTNGLLPLWAGVIITALDCFVFLFL----ENY-G
----IRKLEAVFAVLIGTMAVAFAWMFGQAK-PSG-SELLVGILVPK---LSS--------RTIQKAVGVVG
CIIMPHNV-------------------------------FLHSALVQSREVNKRQKYRVQEAINYYTIESTI
ALI-VSFMINLFVTTVFAKGFY----NTDL-ADSIGLVNAGQ---------------------------YLQ
DKYGGG-------------------LFPILYIWGIGLLAAGQSSTITGTYAGQFIMGGFLNFKMKKWLRALI
TRSCAIIPTIIVALVFSS--E--A--T--L-------DVLNEWLNVLQSIQIPFALIPLLC-----------
--------------LVSKEQIMG-S-FKIGPFYQTI---------------------------AWLVAALVI
MINGYLLLEFFSSEVSGVIYTGFVTVFTASYG--AFIVYLIARGIN-----FTPWRFKAES-----------
--------------------------------------------------------
>A0A078D271_BRANA/1-538
----------------------------------------------------------------XSRSENDR
PLLIDRIDEEEEERAYDDTEKVHIVRDEDDNERDLEYGVGCGGAP-------------------------PF
SWRKLWLFTGPGFLMSIAFLDPGNLEGDLQAGAVAGYSLLWLLMWATAMGLLVQLLSARLGVATGRHLAELC
REEY-PTWAGMVLWVMAELALIGSDIQEVIGSAIAIKILTNGLLPLWAGVIITALDCFVFLFL----ENY-G
----IRKLEAVFAVLIGTMAVAFAWMFGQAK-PSG-SELLVGILVPK---LSS--------RTIQKAVGVVG
CIIMPHNV-------------------------------FLHSALVQSREVNKRQKYRVQEAINYYTIESTI
ALI-VSFMINLFVTTVFAKGFY----NTDL-ADSIGLVNAGQ---------------------------YLQ
DKYGGG-------------------LFPILYIWGIGLLAAGQSSTITGTYAGQFIMGGFLNFKMKKWLRALI
TRSCAIIPTIIVALVFSS--E--A--T--L-------DVLNEWLNVLQSIQIPFALIPLLC-----------
--------------LVSKEQIMG-S-FKIGPFYQTI---------------------------AWLVAALVI
MINGYLLLEFFSSEVSGVIYTGFVTLFSLCVL--YYISSSSYVLVYKV---LKMKNNLSPSAIVVDFNSSNN
TQIEKKCSFFVLSE------------------------------------------
>A0A078G9R0_BRANA/1-503
----------------------------------------------------------------XSRSENDR
PLLIDRIDEEEEERAYDETEKVHIVRDEDDNERDLEYGVGCGGAP-------------------------PF
SWRKLWLFTGPGFLMSIAFLDPGNLEGDLQAGAVAGYSLLWLLMWATAMGLLVQLLSARLGVATGRHLAELC
REEY-PTWAGMVLWVMAELALIGSDIQEVIGSAIAIKILTNGLLPLWAGVIITALDCFVFLFL----ENY-G
----IRKLEAVFAVLIGTMAVAFAWMFGQAK-PSG-SELLVGILVPK---LSS--------RTIQKAVGVVG
CIIMPHNV-------------------------------FLHSALVQSREVNKRQKYRVQEAINYYTIESTI
ALI-VSFVINLFVTTVFAKGFY----NTDL-ADSIGLVNAGQ---------------------------YLQ
DKYGGG-------------------LFPILYIWGIGLLAAGQSSTITGTYAGQFIMGGFLNFKMKKWLRALI
TRSCAIIPTIIVALVFSS--E--A--T--L-------DVLNEWLNVLQSIQIPFALIPLLC-----------
--------------LVSKEQIMG-S-FKIGPFYQTI---------------------------AWLVAALVI
MINGYLLLEFFSSEVSGVIYTGFVTLFSLCVL--YYISSS-----------SYVLVYRC-------------
--------------------------------------------------------
>A0A0D3B7K6_BRAOL/1-503
----------------------------------------------------------------XSRSENDR
PLLIDRIDEEEEERAYDETEKVHIVRDEDDNERDLEYGVGCGGAP-------------------------PF
SWRKLWLFTGPGFLMSIAFLDPGNLEGDLQAGAVAGYSLLWLLMWATAMGLLVQLLSARLGVATGRHLAELC
REEY-PTWAGMVLWVMAELALIGSDIQEVIGSAIAIKILTNGLLPLWAGVIITALDCFVFLFL----ENY-G
----IRKLEAVFAVLIGTMAVAFAWMFGQAK-PSG-SELLVGILVPK---LSS--------RTIQKAVGVVG
CIIMPHNV-------------------------------FLHSALVQSREVNKRQKYRVQEAINYYTIESTI
ALI-VSFVINLFVTTVFAKGFY----NTDL-ADSIGLVNAGQ---------------------------YLQ
DKYGGG-------------------LFPILYIWGIGLLAAGQSSTITGTYAGQFIMGGFLNFKMKKWLRAFI
TRSCAIIPTIIVSLVFSS--E--A--T--L-------DVLNEWLNVLQSIQIPFALIPLLC-----------
--------------LVSKEQIMG-S-FKIGPFYQTI---------------------------AWLVAALVI
MINGYLLLEFFSSEVSGVIYTGFVTLFSLCVL--YYISSS-----------SYVLVYRS-------------
--------------------------------------------------------
>A0A0A0LN03_CUCSA/1-510
------------------------------------------------------------------------
XHPDDQQQQPLIEEEEEETAYDLTEKVVVIGIDETESDSDVGLLP--------------------------F
SWRKLWLFTGPGFLMSIAFLDPGNLESNLQAGATAGYSLLWLLLWATAMGLLIQLLSARLGVATGRHLAELC
REEY-PTWARIVLWVMAEFALIGADIQEVIGSAIAIKILSNGALPLWAGVTITALDCFIFLFL----ENY-G
----VRKLEAVFAVLIATMALSFAWMFGDTK-PDG-KELLLGILIPK---LSS--------KTIKQAVAVVG
CIIMPHNV-------------------------------FLHSALVQSRDVDPSKKGRVQEALRYYSIESTL
ALL-VSFIINLFVTTVFAKAFY----GTDI-ANSIGLVNAGQ---------------------------YLQ
DKYGGG-------------------LFPILYIWAIGLLAAGQSSTITGTYAGQFIMSGFLNLKLKKWLRALI
TRSFAIVPTMIVALVF-E--TSDS--M--V-------DVLNEWLNVLQSIQIPFALIPLLC-----------
--------------LASKEHLMG-T-FRIGPVLKTT---------------------------SWLVAVLVM
AINGYLLVSFFSSEVNGVVVAIFVFVFIAAYL--AFVVYLVYRSISFT---SWHNFINRKTYVGNGN-----
--------------------------------------------------------
>A0A1S3C1X3_CUCME/1-510
------------------------------------------------------------------------
XHPDDQQQQPLIEEEEEETAYDLTEKVVVIGIDETESDSDVGLLP--------------------------F
SWRKLWLFTGPGFLMSIAFLDPGNLESNLQAGATAGYSLLWLLLWATAMGLLIQLLSARLGVATGRHLAELC
REEY-PTWARIVLWVMAEFALIGADIQEVIGSAIAIKILSNGALPLWAGVIITALDCFIFLFL----ENY-G
----VRKLEAVFAVLIATMALSFAWMFGETK-PDG-KELLLGILIPK---LSS--------KTIKQAVAVVG
CIIMPHNV-------------------------------FLHSALVQSRDINPSKKGRVQEALRYYSIESTL
ALF-VSFIINLFVTTVFAKAFY----GTNI-ANSIGLVNAGK---------------------------YLE
DKYGGG-------------------LFPILYIWAIGLLAAGQSSTITGTYAGQFIMSGFLNLKLKKWLRALI
TRSFAIVPTMIVALVF-E--TSDS--M--V-------DVLNEWLNVLQSIQIPFALIPLLC-----------
--------------LASKEHLMG-T-FRIGPVLKTT---------------------------SWLVAVLVM
AINGYLLVSFFSSEVNGVLIAIFVFVFIAAYL--AFVVYLVYRSISFT---SWHNFINRKTYLGNGN-----
--------------------------------------------------------
>A0A164UC12_DAUCA/1-504
------------------------------------------------------------------------
-XALPEEHQALLETSDEVQQETAYEPTEKVHIVVGVGEEVDDYTT------------------------PPF
SWRKLWLFTGPGFLMSIAFLDPGNLEGDLQAGAIAGYSLLWLLLWATVMGLLVQLLSARLGVATGRHLAELC
REEY-PTWAGMLLWVMAEVALIGSDIQEVIGSAIAIKILSNGVLPLWAGVVITASDCFIFLFL----ENY-G
----VRKLEALFAFLIATMAVSFAWMFGETK-PDG-SELALGVIVPK---LSS--------RTIQQAVGVVG
CIIMPHNV-------------------------------FLHSALVQSREVDHRKIGRVQEALNYFSIESAV
ALT-ISFMINLFVTTVFAKAFY----GTDI-ANSIGLGNAGQ---------------------------YLQ
EKYGGG-------------------LLPILYIWAIGLLAAGQSSTITGTYAGQFIMGGFLNLRMKKWIRALI
TRSFAIIPTLIVALIF-DTSE--D--A--L-------DVLNEWLNVLQSIQIPFALIPLLC-----------
--------------LVSKEDLMG-V-FKIGPILKTV---------------------------SWLVAALVI
VINGYLLVDFFSSEVKGLALTSTIAVATTGYV--VFIVYLVSR--------GFTFSMSGLYKARE-------
--------------------------------------------------------
>B9NAE4_POPTR/1-500
------------------------------------------------------------------------
--XPSPEEDPQPLLKDQEETAYDSDGKVLSFGIDYDTESGGSTVV------------------------PSF
SWRKLWLFTGPGFLMCIAFLDPGNLEGDLQAGAIAGYSLLWLLLWATAMGLLVQLLSARLGVATGRHLAELC
REEY-PTWARMILWIMAELALIGADIQEVIGSAIAIQILSNGVLPLWAGVIITASDCFIFLFL----ENY-G
----VRKLEAAFGILIGIMAVTFAWMFADAK-PSA-PELFLGILIPK---LSS--------KTIKQAVGVVG
CIIMPHNV-------------------------------FLHSALVQSREIDHNKKGQVQEALRYYSIESTA
ALA-ISFMINLFVTTIFAKGFH----GTEL-ANSIGLVNAGQ---------------------------YLQ
DKYGGG-------------------FFPILYIWGIGLLAAGQSSTITGTYAGQFIMGGFLNLGLKKWLRALI
TRSCAIIPTIIVALVF-DTSE--D--S--L-------DVLNEWLNMLQSIQIPFALIPLLC-----------
--------------LVSKEQIMG-T-FTVGPILKMV---------------------------SWLVAALVM
LINGYLLLDFFSNEVTGVVFTTVVCAFTGAYV--TFIIYLISREVTI----STWYCPT--------------
--------------------------------------------------------
>U5G4L2_POPTR/1-505
------------------------------------------------------------------------
--XPVEENHQPLLQEEEERAYDSDEKVLIIGVDSDTESGGSTVLP-------------------------PF
SWKKLWLFTGPGFLMSIAFLDPGNLEGDLQAGAIAGYSLLWLLLWATAMGLLVQLLSARLGVATGRHLAELC
REEY-PTWASMVLWIMAELALIGADIQEVIGSAIAIKILSNGFVPLWAGVTITACDCFIFLFL----ENY-G
----VRKLEAVFAVLIGIMAVTFGWMFADAK-PSA-SELFLGILIPK---LSS--------RTIQQAVGVVG
CIIMPHNV-------------------------------FLHSALVQSREIDHNKKDRVQEALRYYSIESTT
ALV-ISFVINLFVTTVFAKGFY----GTEL-ANSIGLVNAGQ---------------------------YLQ
DKYGGG-------------------FFPILYIWGIGLLAAGQSSTITGTYAGQFIMGGFLNLRLKKWLRALI
TRSCAIIPTMIVALVF-DTSE--D--S--L-------DVLNEWLNVLQSIQIPFALIPLLC-----------
--------------LVSKEQIMG-T-FKIGPILKMV---------------------------AWLVAALVM
VINGYLLLDFFFNEVTGVAFTTVVCGFTGAYV--AFIIYLISRG-------FTCFSRCCPSKQIEVE-----
--------------------------------------------------------
>F6HSW1_VITVI/1-520
----------------------------------------------------------------XPPREESE
ESERPLLSRAHDSEEDILDETAYDSSEKVVIVGIEDGDGGDWSRA------------------------PPF
SWKKLWLFTGPGFLMSIAFLDPGNLEGDLQAGAIAGYSLLWLLLWATAMGLLVQLLAARLGVATGRHLAELC
RDEY-PKWARMVLWVMAELALIGADIQEVIGSAIAIKILSNGVLPLWSGVIITAFDCFIFLFL----ENY-G
----VRKLEAVFAFLIATMAISFAWMFGEAK-PSG-VELLLGILIPK---LSS--------KTIKQAVGVVG
CIIMPHNV-------------------------------FLHSALVQSREIDHSKKGRVQEALNYYSIESTV
ALI-LSFIINLFVTTVFAKGFY----GTEQ-ANNIGLVNAGQ---------------------------YLQ
EKYGGG-------------------FFPILYIWGIGLLAAGQSSTITGTYAGQFIMGGFLNLRLKKWIRALI
TRSCAIVPTMIVALVFTS--E--D--T--L-------DVMNEWLNVLQSIQIPFALIPLLC-----------
--------------LVSKEQIMG-T-FKIGPVLKVV---------------------------AWLVAALVI
IINGYLLVDFFSSEVNGLLIGFFICTFTAAYV--AFIIYLVFRA-------VNFYPWLPFLPSKRLSNTGS-
--------------------------------------------------------
>A0A067GH40_CITSI/1-512
---------------------------------------------------------------------XPP
QQHEQEQDHLLPLLADDREERAYDPTEKVVVIGLDDGDLDNLSTA------------------------PPF
SWKKLWLFTGPGFLMSIAFLDPGNLEGDLQSGAIAGYSLLWLLLWATAVGLLVQLLSARLGVATGRHLAELC
REEY-PSWARMVLWVMAELALIGSDIQEVIGSAIAIKILSNGILPLWSGVVITALDCFIFLFL----ENY-G
----VRKLEAVFAVLIATMALSFAWMFGETK-PSG-SELLIGILVPK---LSS--------KTIQQAVGVVG
CIIMPHNV-------------------------------FLHSALVQSRDIDNNKKGRVQEALRYYSIESTL
ALV-VSFMINLFVTTVFAKGFY----GTEQ-ANNIGLVNAGQ---------------------------YLQ
EKYGGG-------------------LFPILYIWGIGLLAAGQSSTITGTYAGQFIMGGFLNLRLKKWLRALI
TRSCAIVPTIIVALVF-DTSE--D--M--L-------DVLNEWLNVLQSVQIPFALIPLLY-----------
--------------LVSQEHIMG-T-FKIGPILKMV---------------------------SWLVAVLVI
LINGYLLLEFFSSEVNGVLIATVIGVFTAGYV--AFIIYLVSRGIT-----FSSWRAHPKLVPGTE------
--------------------------------------------------------
>V4SFB6_9ROSI/1-512
---------------------------------------------------------------------XPP
QQHEQEQDHLLPLLADDREERAYDPTEKVVVIGLDDGDLDNLSTA------------------------PPF
SWKKLWLFTGPGFLMSIAFLDPGNLEGDLQSGAIAGYSLLWLLLWATAVGLLVQLLSARLGVATGRHLAELC
REEY-PSWARMVLWVMAELALIGSDIQEVIGSAIAIKILSNGILPLWSGVVITALDCFIFLFL----ENY-G
----VRKLEAVFAVLIATMALSFAWMFGETK-PSG-SELLIGILVPK---LSS--------KTIQQAVGVVG
CIIMPHNV-------------------------------FLHSALVQSRDIDNSKKGRVQEALRYYSIESTI
ALV-VSFMINLFVTTVFAKGFY----GTEQ-ANNIGLVNAGQ---------------------------YLQ
EKYGGG-------------------LFPILYIWGIGLLAAGQSSTITGTYAGQFIMGGFLNLRLKKWMRALI
TRSCAIVPTIIVALVF-DTSE--D--M--L-------DVLNEWLNVLQSVQIPFALIPLLY-----------
--------------LVSQEHIMG-T-FKIGPILKMV---------------------------SWLVAVLVI
LINGYLLLEFFSSEANGVLIATVIGVFTTGYV--AFIIYLVSRGIT-----FSSWRAHPKLVPGTE------
--------------------------------------------------------
>V4SQ89_9ROSI/1-454
---------------------------------------------------------------------XPP
QQHEQEQDHLLPLLADDREERAYDPTEKVVVIGLDDGDLDNLSTA------------------------PPF
SWKKLWLFTGPGFLMSIAFLDPGNLEGDLQSGAIAGYSLLWLLLWATAVGLLVQLLSARLGVATGRHLAELC
REEY-PSWARMVLWVMAELALIGSDIQEVIGSAIAIKILSNGILPLWSGVVITALDCFIFLFL----ENY-G
----VRKLEAVFAVLIATMALSFAWMFGETK-PSG-SELLIGILVPK---LSS--------KTIQQAVGVVG
CIIMPHNV-------------------------------FLHSALVQSRDIDNSKKGRVQEALRYYSIESTI
ALV-VSFMINLFVTTVFAKGFY----GTEQ-ANNIGLVNAGQ---------------------------YLQ
EKYGGG-------------------LFPILYIWGIGLLAAGQSSTITGTYAGQFIMGGFLNLRLKKWMRALI
TRSCAIVPTIIVALVF-DTSE--D--M--L-------DVLNEWLNVLQSVQIPFALIPLLY-----------
--------------LVSQEHIMG-T-FKIGPILKVC---------------------------LII-ALFYI
---------------------------------------------------LL-------------------
--------------------------------------------------------
>A0A067GK36_CITSI/1-454
---------------------------------------------------------------------XPP
QQHEQEQDHLLPLLADDREERAYDPTEKVVVIGLDDGDLDNLSTA------------------------PPF
SWKKLWLFTGPGFLMSIAFLDPGNLEGDLQSGAIAGYSLLWLLLWATAVGLLVQLLSARLGVATGRHLAELC
REEY-PSWARMVLWVMAELALIGSDIQEVIGSAIAIKILSNGILPLWSGVVITALDCFIFLFL----ENY-G
----VRKLEAVFAVLIATMALSFAWMFGETK-PSG-SELLIGILVPK---LSS--------KTIQQAVGVVG
CIIMPHNV-------------------------------FLHSALVQSRDIDNNKKGRVQEALRYYSIESTL
ALV-VSFMINLFVTTVFAKGFY----GTEQ-ANNIGLVNAGQ---------------------------YLQ
EKYGGG-------------------LFPILYIWGIGLLAAGQSSTITGTYAGQFIMGGFLNLRLKKWLRALI
TRSCAIVPTIIVALVF-DTSE--D--M--L-------DVLNEWLNVLQSVQIPFALIPLLY-----------
--------------LVSQEHIMG-T-FKIGPILKVC---------------------------LII-ALFYI
---------------------------------------------------LL-------------------
--------------------------------------------------------
>M5VXT2_PRUPE/1-507
------------------------------------------------------------------------
-XPSTHDHSQPLLVDSEQDQPETAYDSADKVHVVGIDEPEDDDFK-----------------------TPPF
SWKKLWLFTGPGFLMSIAFLDPGNLEGDLQAGAIAGNSLLWLLMWATAMGLLVQLLSARLGVATGRHLAELC
RDEY-PTWARMVLWVMAELALIGADIQEVIGSAIAIKILSNGALPLWSGVVITALDCFIFLFL----ENY-G
----VRKLEAVFAVLIATMALSFAWMFGEAK-PSG-TELLIGILVPK---LSS--------RTIKQAVGVVG
CIIMPHNV-------------------------------FLHSALVQSREIDHSKRGRVQEALNYYSIESTI
ALV-ISFVINLFVTTVFAKGFY----GTDL-ADSIGLVNAGQ---------------------------YLQ
EKYGG---------------------GVIPYIWGIGLLAAGQSSTITGTYAGQFIMGGFLDLRLKKWMRALI
TRSCAIIPTIIVALIFTS--E--D--T--L-------DVMNEWLNVLQSIQIPFALIPLLF-----------
--------------LVSKEQIMG-V-FKIGPVLKIV---------------------------AWLVAALVM
VINGYLLLDFFSAEVNGLLVGFIVCAFTAGYL--GFIVYLVFQGID-----FSSWCGSKRLQIQ--------
--------------------------------------------------------
>A0A165FX05_9ROSA/1-507
------------------------------------------------------------------------
XVSTHDHSQPLLLASDQDHPEAAYDEADKVHVVGIDEVGDDDCRT------------------------PPF
SWKKLWLFTGPGFLMSIAFLDPGNLEGDLQAGAIAGNSLLWLLMWATAMGLLVQLLSARLGVATGRHLAELC
REEY-PTWARMVLWVMAELALIGADIQEVIGSAIAIKILSNGALPLWSGVLITALDCFIFLFL----ENY-G
----VRKLEAVFAVLIATMALSFAWMFGEAK-PSG-TELLIGIIVPK---LSS--------RTIKQAVGVVG
CIIMPHNV-------------------------------FLHSALVQSREVDPSKKGRVQEALNYYSIESTV
ALV-ISFVINLFVTTVFAKGFY----GTQI-ADSIGLVNAGQ---------------------------YLQ
EKYGGG-------------------LFPIMYIWGIGLLAAGQSSTITGTYAGQFIMGGFLDLRLKKWMRALI
TRSCAIIPTIIVALIFSS--E--D--T--L-------DVLNEWLNVLQSVQIPFALIPLLF-----------
--------------LVSREQLMG-S-FKIGPVLKMV---------------------------AWLVAALVM
VINGYLLFDFFASEVTGWLFSVGVFAFTTGYV--AFIVYLVLRDINVS---SLCGPKRSQIQ----------
--------------------------------------------------------
>A0A165FX17_PYRCA/1-507
------------------------------------------------------------------------
XVSTHDHSQPLLLASDQDHPEAAYDEADKVHVVGVDEVGDDDCRT------------------------PPF
SWKKLWLFTGPGFLMSIAFLDPGNLEGDLQAGAIAGNSLLWLLMWATAMGLLVQLLSARLGVATGRHLAELC
REEY-PTWARMVLWVMAELALIGADIQEVIGSAIAIKILSNGALPLWSGVLITALDCFIFLFL----ENY-G
----VRKLEAVFAVLIATMALSFAWMFGEAK-PSG-TELLIGIIVPK---LSS--------RTIKQAVGVVG
CIIMPHNV-------------------------------FLHSALVQSREVDHSKKGRVQEALNYYSIESTV
ALV-ISFVINLFVTTVFAKGFY----GTQI-ADSIGLVNAGQ---------------------------YLQ
EKYGGG-------------------LFPIMYIWGIGLLAAGQSSTITGTYAGQFIMGGFLDLRLKKWMRALI
TRSCAIIPTIIVALIFSS--E--D--T--L-------DVLNEWLNVLQSVQIPFALIPLLF-----------
--------------LVSREQLMG-S-FKIGPVLKMV---------------------------AWLVAALVM
VINGYLLFDFFASEVAGWLFSVGVFAFTTGYV--AFIVYLVLRDINVSSL-CGSKRSQIQ------------
--------------------------------------------------------
>A0A059AM03_EUCGR/1-520
----------------------------------------------------------------------XP
PQDEQRRSLLHSSSDTEEEAAYDATEKVHIVCAGDDDPALSSGPS-----------------SAAAAGAPPF
SWRKLWLFTGPGFLMSIAFLDPGNLEGDLQAGAIAGYSLLWLLMWATAMGLLVQLLSARLGVATGRHLAELC
RDEY-PPWASMVLWVMAELALIGADIQEVIGSAIAIKILSNGVLPLWAGVVITAADCFIFLLL----ENY-G
----VRKLEAFFAFLIATMAMSFAWMFADAK-PSG-TELLLGMLIPK---LSS--------RTIKQAVGVVG
CIIMPHNV-------------------------------FLHSALVQSRDIDHNQKGRVQEALRYYSIESTA
ALV-ISFIINLFVTTVFAKGFY----GTPI-ANSIGLVNAGQ---------------------------YLQ
EKYGGG-------------------FFPILYIWGIGLLAAGQSSTITGTYAGQFIMGGFLNLRLKKWMRALI
TRSCAIVPTMIVALVF-D--T-EE--T--L-------DVLNEWLNVLQSIQIPFALIPLLY-----------
--------------LVSREQIMG-S-FKIGPVLKIV---------------------------SWLVAALVI
VINAYLLLDFFSNEVTSMMFGTVVTGFTAAYV--AFILYLVSR--------GLTFSSWRNLIQSKKVTATES
--------------------------------------------------------
>A0A067KJL2_JATCU/1-512
------------------------------------------------------------------------
----XIAQDNQQQPLLRNPEDDEQEEKEETAYDSDEKVHIIGVDS-----------------DAYADKAPPF
SWRKLWLFTGPGFLMSIAFLDPGNLEGDLQAGAIAGYSLLWLLLWATAMGLLVQLLAARLGVATGRHLAELC
REEY-PAWARIVLWIMAELALIGADIQEVIGSAIALKILTNGVLPLWAGVIITACDCFIFLFL----ENY-G
----VRKLEAVFAVLIATMAISFAWMFGETK-PSG-VELLMGILVPK---LSS--------KTIQQAVGVVG
CIIMPHNV-------------------------------FLHSALVQSRDVDHTKKGRVQEALRYYSIESTV
ALI-ISFIINLFVTTVFAKGFY----GTEM-ANSIGLVNAGQ---------------------------YLQ
EKYGG---------------------GIILYIWGIGLLAAGQSSTITGTYAGQFIMGGFLNLRLKKWLRALI
TRSCAIIPTMIVALAFSS--E--D--T--L-------DVLNEWLNVLQSIQIPFALIPLLC-----------
--------------LVSKEQIMG-S-FRIGPILKMV---------------------------SWLVAALVI
IINGYLLVDFFFSEVNGVIFTTVVCIFTAAYV--LFIIYLVSM--------GITFVSWCSTSKNVEVIE---
--------------------------------------------------------
>B9SG31_RICCO/1-509
------------------------------------------------------------------------
---------XPLQDHNRQPLLLNQEQQEEQDTAYDSDEKVHIVGI---------------DGDSENEDTPPF
SWRKLWLFTGPGFLMSIAFLDPGNLEGDLQAGAIAGYSLLWLLMWATAMGLLVQLLSARLGVATGRHLAELC
REEY-PTWARMVLWIMAELALIGADIQEVIGSAIAIKILSNGVLPLWAGVIITACDCFIFLFL----ENY-G
----VRKLEAVFAVLIATMALSFAWMFGETK-PDG-MELLLGVLIPK---LSS--------KTIQQAVGVVG
CIIMPHNV-------------------------------FLHSALVQSRDVDHSKKGRVQEALRYYSIESTV
ALV-ISFVINLFVTTVFAKAFY----GTEL-ANSIGLVNAGQ---------------------------YLQ
NKYGGG-------------------LFPILYIWAIGLLAAGQSSTITGTYAGQFIMGGFLNLRLKKWLRALI
TRSCAIVPTMIVALVFTS--E--D--T--L-------DVLNEWLNVLQSVQIPFALIPLLC-----------
--------------LVSKEQIMG-T-FKIGPLLKMV---------------------------SWLVAALVI
VINGYLLIEFFSTEVNGVPFATAVCIFTAAYV--AFILYLVSR--------GIAFASWCRPQKQVVVVE---
--------------------------------------------------------
>W9QCW0_9ROSA/1-522
------------------------------------------------------------------------
-------XASQDERNRPLLLSSSDDDEAAYEASEKVLIIGSDDER-------DGASSSLASAAASAGETPPF
SWKKLWLFTGPGFLMSIAFLDPGNLEGDLQAGAIAGYSLLWLLMWATAMGLLVQLLAARLGVATGRHLSELC
REEY-PRWASMVLWVMAELALIGADIQEVIGSAIAIKILSNGALPLWSGVIITALDCFIFLFL----ENY-G
----VRKLEAVFAVLIATMALSFAWMFGETK-PSG-TELLLGVLIPK---LSS--------KTIKQAVGVVG
CIIMPHNV-------------------------------FLHSALVQSREIDHTKKGRVQEALNYYSIESTV
ALV-VSFIINLFVTTVFAKGFY----GTEL-ANSIGLVNAGQ---------------------------YLQ
EKYGGG-------------------LFPILYIWGIGLLAAGQSSTITGTYAGQFIMGGFLNLRLKKWLRALI
TRSFAIVPTMVVALTFTS--E--E--T--L-------DELNEWLNVLQSVQIPFALIPLLY-----------
--------------LVSKEQIMG-T-FRIGLVLKTV---------------------------SWTVAALVI
LINGYLLLDFFSSEVAGVFFGTIVCTFTAAYV--AFIVYLISR--------GLSFSCWSGLLQSKRITDTGN
--------------------------------------------------------
>A0A1U8IZQ4_GOSHI/1-512
----------------------------------------------------------------------XL
PHSNMSREDNQVPLLSDQDVAYESGEKVHILGINEPDEEGSSVVP-------------------------PF
SWKKLWLFTGPGFLMSIAFLDPGNLEGDLQAGAIAGYSLLWLLMWATAMGLLVQLLSARLGVTTGRHLAELC
REEY-PTWVSMVLWVMAELALIGADIQEVIGSAIAIKILSNGILPLWAGVVVTASDCFILLFL----ENY-G
----VRKLEAFFAVLIATMAVSFAWMFGETK-PTG-TELLLGVLIPK---LSS--------KTIKQAVGVVG
CIIMPHNV-------------------------------FLHSALVQSREIDYSKKGRVQEALNYYSIESTV
ALI-ISFTINLFVMTVFAKAFY----GTEI-ASSIGLVNAGQ---------------------------YLQ
EKYGGG-------------------LFPILYIWSIGLLAAGQSSTITGTYAGQFIMGGFLNLRMKKWLRALI
TRSCAIIPTIVVALVF-D--TSDA--A--L-------DVLNEWLNVLQSIQIPFALIPLLC-----------
--------------LVSKEQIMG-T-FKIGPALKIV---------------------------AWLVAALVI
VINGYLLLDFFSSEVTGVIFTTVVCAFTGAYL--AFIVYLV----------YWGFTLSARRQMLPAKLAQGM
E-------------------------------------------------------
>A0A0D2PDC5_GOSRA/1-512
----------------------------------------------------------------------XL
PHSNMPREDNQLPLLSDQDVAYESGEKVHILGINEPDEEGSSVVP-------------------------PF
SWKKLWLFTGPGFLMSIAFLDPGNLEGDLQAGAIAGYSLLWLLMWATAMGLLVQLLSARLGVATGRHLAELC
REEY-PTWVSMVLWVMAELALIGADIQEVIGSAIAIKILSNGILPLWAGVVVTASDCFILLFL----ENY-G
----VRKLEAFFAVLIATMAVSFAWMFGETK-PTG-TELLLGVLIPK---LSS--------KTIKQAVGVVG
CIIMPHNV-------------------------------FLHSALVQSREIDYSKKGRVQEALNYYSIESTV
ALI-ISFTINLFVMTVFAKAFY----GTEI-ASSIGLVNAGQ---------------------------YLQ
EKYGGG-------------------LFPILYIWSIGLLAAGQSSTITGTYAGQFIMGGFLNLRMKKWLRALI
TRSCAIIPTIVVALVF-D--TSEA--A--L-------DVLNEWLNVLQSIQIPFALLPLLC-----------
--------------LVSKEQIMG-T-FKIGPALKIV---------------------------AWLVAALVI
VINGYLLLDFFSSEVTGVIFTTVVCAFTGAYL--AFIVYLVYLGFTL----SVRRHKLPAKLAQGME-----
--------------------------------------------------------
>A0A0D2SI03_GOSRA/1-443
----------------------------------------------------------------------XL
PHSNMPREDNQLPLLSDQDVAYESGEKVHILGINEPDEEGSSVVP-------------------------PF
SWKKLWLFTGPGFLMSIAFLDPGNLEGDLQAGAIAGYSLLWLLMWATAMGLLVQLLSARLGVATGRHLAELC
REEY-PTWVSMVLWVMAELALIGADIQEVIGSAIAIKILSNGILPLWAGVVVTASDCFILLFL----ENY-G
----VRKLEAFFAVLIATMAVSFAWMFGETK-PTG-TELLLGVLIPK---LSS--------KTIKQAVGVVG
CIIMPHNV-------------------------------FLHSALVQSREIDYSKKGRVQEALNYYSIESTV
ALI-ISFTINLFVMTVFAKAFY----GTEI-ASSIGLVNAGQ---------------------------YLQ
EKYGGG-------------------LFPILYIWSIGLLAAGQSSTITGTYAGQFIMGGFLNLRMKKWLRALI
TRSCAIIPTIVVALVF-D--TSEA--A--L-------DVLNEWLNVLQSIQIPFALLPLLC-----------
[truncated: 5,692,834 more chars]
